# Supplementary material for: Identification of QTLs and their candidate genes for the number of maize tassel branches in F2 from two higher generation sister lines using QTL mapping and RNA-seq analysis
Source: Front Plant Sci. 2023 Aug 13;14:1202755. doi: 10.3389/fpls.2023.1202755 (PMC10460468; doi:10.3389/fpls.2023.1202755)
Supplement: Supplementary file 2 [file Table_1.xlsx]

## Sheet: Table S1
Table S1: Valid SNPs information
P1 and F1 are coded as 12, and P2 is coded as 0.
Missing marker is coded as -1.
A1-A190: F2 offsprings
Maker	A1	A2	A3	A4	A5	A6	A7	A8	A9	A10	A11	A12	A13	A14	A15	A16	A17	A18	A19	A20	A21	A22	A23	A24	A25	A26	A27	A28	A29	A30	A31	A32	A33	A34	A35	A36	A37	A38	A39	A40	A41	A42	A43	A44	A45	A46	A47	A48	A49
AX-108013001	0	0	2	0	1	1	2	1	1	1	2	1	2	0	1	2	0	0	2	1	1	2	1	0	2	-1	0	0	0	0	1	0	2	1	1	0	1	2	0	1	1	0	2	0	2	2	1	1	1
AX-108090222	0	0	2	0	1	1	2	1	1	2	2	1	2	0	-1	2	0	1	2	1	-1	2	1	1	2	0	-1	0	0	-1	1	0	2	1	-1	0	1	2	1	1	0	1	2	-1	2	2	1	1	1
AX-108026265	0	0	2	0	1	1	2	1	1	2	2	1	2	0	1	2	0	1	2	1	1	2	1	1	2	0	0	-1	0	0	1	0	2	1	1	0	1	2	1	1	0	1	2	1	2	2	1	1	1
AX-90653450	0	0	2	0	1	1	2	1	1	2	2	1	2	0	1	2	0	1	2	1	1	2	1	1	2	0	0	0	0	0	1	0	2	1	1	0	1	2	1	1	0	1	2	1	2	2	1	1	1
AX-90653328	0	0	2	0	1	1	2	1	1	2	2	1	2	0	1	2	0	1	2	1	1	2	1	1	2	0	0	0	0	0	1	0	2	1	1	0	1	2	1	1	0	1	2	1	2	2	1	1	1
AX-107981107	0	0	2	0	1	1	2	1	1	2	2	1	2	0	1	2	0	1	-1	1	1	2	1	1	2	0	0	0	0	0	1	0	2	1	1	0	1	2	1	1	0	1	2	1	2	2	1	1	1
AX-107996240	0	0	2	0	1	1	2	1	1	2	2	1	2	0	1	2	0	1	2	1	1	2	1	1	2	0	0	0	0	0	1	0	2	1	1	0	1	2	1	1	0	1	2	1	2	2	1	1	1
AX-107969194	0	0	2	0	1	1	2	1	1	2	2	1	2	0	1	2	0	1	2	1	1	2	1	1	2	0	0	0	0	0	1	0	2	1	1	0	1	2	1	1	0	1	2	1	2	2	1	1	1
AX-108038314	0	0	2	0	1	1	2	1	1	2	2	1	2	0	1	2	0	1	2	1	1	2	1	1	2	0	0	0	0	0	1	0	2	1	1	0	1	2	1	1	0	1	2	1	2	2	1	1	1
AX-108069998	0	0	2	0	1	1	2	1	1	2	2	1	2	0	1	2	0	1	2	1	1	2	1	1	2	0	0	0	0	0	1	0	2	1	1	0	1	2	1	1	0	1	2	1	2	2	1	1	1
AX-107994505	0	0	2	0	1	1	2	1	1	2	2	1	2	0	1	2	0	1	2	1	1	2	1	1	2	0	0	0	0	0	1	0	2	1	1	0	1	2	1	1	0	1	2	1	2	2	1	1	1
AX-90653503	0	0	2	0	1	1	2	1	1	2	2	1	2	0	1	2	0	1	2	1	1	2	1	1	2	0	0	0	0	0	1	0	2	1	1	0	1	2	1	1	0	1	2	1	2	2	1	1	1
AX-107948109	0	0	2	0	1	1	2	1	1	2	2	1	2	0	1	2	0	1	2	1	1	2	1	1	2	0	0	0	0	0	1	0	2	1	1	0	1	2	1	1	0	1	2	1	2	2	1	1	1
AX-90599212	0	0	2	0	1	1	2	1	1	2	2	1	2	0	1	2	0	1	2	1	1	2	1	1	2	0	0	0	0	0	1	0	2	1	1	0	1	2	1	1	0	1	2	1	2	2	1	1	1
AX-108091482	0	0	2	0	1	1	2	1	1	2	2	1	2	0	1	2	0	1	2	1	1	2	1	1	2	0	0	0	0	0	1	0	2	1	1	0	1	2	1	1	0	1	2	1	2	2	1	1	1
AX-108026300	0	0	2	0	1	1	2	1	1	2	2	1	2	0	1	2	0	1	2	1	1	2	1	1	2	0	0	0	0	0	1	0	2	1	1	0	1	2	1	1	0	1	2	1	2	2	1	1	1
AX-107942861	0	0	2	0	1	1	2	1	1	2	2	1	2	0	1	2	0	1	2	1	1	2	1	1	2	0	0	0	0	0	1	0	2	1	1	0	1	2	1	1	0	1	2	1	2	2	1	1	1
AX-91456002	0	0	2	0	1	1	2	1	1	2	2	1	2	0	1	2	0	1	1	1	1	2	1	1	2	0	0	0	0	0	1	0	2	1	1	0	1	2	1	1	0	1	2	1	2	2	1	1	1
AX-108086770	0	0	2	0	1	1	2	1	1	2	2	1	2	0	1	2	0	1	2	1	1	2	1	1	2	0	0	0	0	0	1	0	2	1	1	0	1	2	1	1	0	1	2	1	2	2	1	1	1
AX-107982353	0	0	2	0	1	1	2	1	1	2	2	1	2	0	1	2	0	1	2	1	1	2	1	1	2	0	0	0	0	0	1	0	2	1	1	0	1	2	1	1	0	1	2	1	2	2	1	1	1
AX-107952539	0	0	2	0	1	1	2	1	1	2	2	1	2	0	1	2	0	1	2	1	1	2	1	1	2	0	0	0	0	0	1	0	2	1	1	0	1	2	1	1	0	1	2	1	2	2	1	1	1
AX-107981335	0	0	2	0	1	1	2	1	1	2	2	1	2	0	1	2	0	1	2	1	1	2	1	1	2	0	0	0	0	0	1	0	2	1	1	0	1	2	1	1	0	1	2	1	2	2	1	1	1
AX-91456073	0	0	2	0	1	1	2	1	1	2	2	1	2	0	1	2	0	1	2	1	1	2	1	1	2	0	0	0	0	0	1	0	2	1	1	0	1	2	1	1	0	1	2	1	2	2	1	1	1
AX-107961614	0	0	2	-1	1	1	2	1	1	2	2	1	2	0	1	2	0	1	2	1	1	2	1	1	2	0	0	0	0	0	1	0	2	1	1	0	1	2	1	1	0	1	2	1	2	2	1	1	1
AX-107954801	0	0	2	0	1	1	2	1	1	2	2	1	2	0	1	2	0	1	2	1	1	2	1	1	2	0	0	0	0	0	1	0	2	1	1	0	1	2	1	1	0	1	2	1	2	2	1	1	1
AX-107945971	0	0	2	0	1	1	2	1	1	2	2	1	2	0	1	2	0	1	2	1	1	2	1	1	2	0	0	0	0	0	1	0	2	1	1	0	1	2	1	1	0	1	2	1	2	2	1	1	1
AX-108075593	0	0	2	0	1	1	2	1	1	2	2	1	2	0	1	2	0	1	2	1	1	2	1	1	2	0	0	0	0	0	1	0	2	1	1	0	1	2	1	1	0	1	2	0	2	2	1	1	1
AX-108099649	0	0	2	0	1	1	2	1	1	2	2	1	2	0	1	2	0	1	2	1	1	2	1	1	2	0	0	0	0	0	1	0	2	1	1	0	1	2	1	1	0	1	2	0	2	2	1	1	1
AX-108098717	0	0	2	0	1	1	2	1	1	2	2	1	2	0	1	2	0	1	2	1	1	2	1	1	2	0	0	0	0	0	1	0	2	1	1	0	1	2	1	1	0	1	2	0	2	2	1	1	1
AX-247286359	0	0	2	0	1	1	2	1	1	2	-1	1	-1	0	-1	2	0	1	2	1	1	2	1	1	2	0	0	0	0	0	1	0	2	1	0	0	1	-1	1	1	0	1	2	0	2	2	1	1	1
AX-86284572	0	0	2	0	1	1	2	1	1	2	2	1	2	0	1	2	0	1	2	1	1	2	1	1	2	0	0	0	0	0	1	0	2	1	1	0	1	2	1	1	0	1	2	0	2	2	1	1	1
AX-107975175	0	0	2	-1	1	1	2	1	1	2	2	1	2	0	1	2	0	1	2	1	1	2	1	1	2	0	0	0	0	0	1	0	2	1	1	0	1	2	1	1	0	1	2	0	2	2	1	1	1
AX-108082626	0	0	2	0	1	1	2	1	1	2	2	1	2	0	1	2	0	1	2	1	1	2	1	1	2	0	0	0	0	0	1	0	2	1	1	0	1	2	1	1	0	1	2	0	2	2	1	1	1
AX-247286360	0	0	2	0	1	1	2	1	1	2	2	1	2	0	1	2	0	1	2	1	1	2	1	1	2	0	0	0	0	0	1	0	2	1	1	0	1	2	1	1	0	1	2	0	-1	2	1	1	1
AX-108052806	0	0	2	0	1	1	2	1	1	2	2	1	2	0	1	2	0	1	2	1	1	2	1	1	2	0	0	0	0	0	1	0	2	1	1	0	1	2	1	1	0	1	2	0	2	2	1	1	1
AX-107938629	0	0	2	0	1	1	2	1	1	1	2	1	2	0	1	2	0	1	2	1	1	2	1	1	2	0	0	0	0	0	1	0	2	1	1	0	1	2	1	1	0	1	2	0	2	2	1	1	1
AX-86264458	0	0	2	0	1	1	2	1	1	1	2	1	2	0	1	2	0	1	2	1	1	2	1	1	2	0	0	0	0	0	1	0	2	1	1	0	1	2	1	1	0	1	2	0	2	2	1	1	1
AX-108102045	0	0	2	0	1	1	2	1	1	1	2	1	2	0	1	2	0	1	2	1	1	2	1	1	2	0	0	0	0	0	1	0	2	1	1	0	1	2	1	1	0	1	2	0	2	2	1	1	1
AX-108021005	0	0	2	0	1	1	2	1	1	1	2	1	-1	0	1	2	0	1	2	1	1	2	1	1	2	0	0	0	0	0	1	0	2	1	1	0	1	2	1	1	0	1	2	0	2	2	1	1	1
AX-86239253	0	0	2	0	1	1	2	1	1	1	2	1	2	0	1	2	0	1	2	1	1	2	1	1	2	0	0	0	0	0	1	0	2	1	1	0	1	2	1	1	0	1	2	0	2	2	1	1	1
AX-108041593	0	0	2	0	1	1	2	1	1	1	2	1	2	0	1	2	0	1	2	1	1	2	1	1	2	0	0	0	0	0	1	0	2	1	1	0	1	2	2	1	0	1	2	0	2	2	1	1	1
AX-107968175	0	1	2	0	1	1	2	1	1	1	2	1	2	0	1	2	0	1	2	1	1	1	1	1	2	0	0	0	0	0	0	1	2	1	1	0	1	2	1	1	0	1	1	0	1	1	1	1	1
AX-108091020	0	1	2	0	1	1	2	1	1	1	2	1	2	0	1	2	0	1	2	1	1	1	1	1	2	0	0	0	0	0	0	1	2	1	1	0	1	2	1	1	0	1	0	0	1	1	1	1	1
AX-108024666	1	1	2	0	1	1	2	0	1	-1	2	1	2	0	1	2	1	2	2	1	1	1	1	1	2	0	0	0	0	0	0	1	2	1	1	0	1	2	0	1	0	1	0	0	1	1	1	1	-1
AX-108107061	1	1	2	0	1	1	2	1	1	1	2	1	2	0	1	2	1	2	2	1	1	1	1	1	2	0	0	0	0	0	0	1	2	1	1	0	1	2	1	1	0	1	0	0	1	1	1	1	1
AX-247286394	1	1	2	0	1	1	2	1	1	1	2	1	2	0	1	2	1	2	2	1	-1	1	1	1	2	0	0	0	0	-1	0	-1	2	-1	-1	0	1	2	1	1	0	1	0	0	-1	1	1	1	1
AX-108087617	1	1	2	0	1	1	2	1	1	1	2	1	2	0	1	2	1	2	2	1	1	1	1	1	2	0	0	0	0	0	0	1	2	1	1	0	1	2	1	1	0	1	0	0	1	1	1	1	1
AX-108036115	1	1	2	0	1	1	2	1	1	1	2	1	2	0	1	2	1	2	2	1	1	1	1	1	2	0	0	0	0	0	0	1	2	1	1	0	1	2	1	1	0	1	0	0	1	1	1	1	1
AX-91840530	1	1	2	0	1	1	2	1	1	1	2	1	2	0	1	2	1	2	2	1	1	1	1	1	2	0	0	0	0	0	0	1	2	1	1	0	1	2	1	1	0	1	0	0	1	1	1	1	1
AX-108039007	1	1	2	0	1	1	2	1	1	1	2	1	2	1	1	2	1	2	2	1	1	1	1	1	2	0	0	0	0	0	0	1	2	1	1	0	1	2	1	1	0	1	0	0	1	1	1	1	1
AX-107935418	1	2	2	0	1	1	2	1	1	1	2	1	2	1	1	2	1	2	2	1	1	1	1	1	2	0	0	0	0	0	0	1	2	1	1	0	1	2	1	1	0	1	0	0	1	1	1	1	1
AX-108047408	1	2	2	0	1	1	2	1	1	1	2	1	2	1	1	2	1	2	2	1	1	1	1	1	2	0	0	0	0	0	0	1	2	1	1	0	1	2	1	1	0	1	0	0	1	1	1	1	1
AX-90654299	1	2	2	0	1	1	2	1	1	1	2	1	2	1	1	2	1	2	2	1	1	1	1	1	2	0	0	0	0	0	0	1	2	1	1	0	1	2	1	1	0	1	0	0	1	1	1	1	1
AX-107949997	1	2	2	0	1	1	2	1	1	1	2	1	2	1	1	2	1	2	2	1	1	1	1	1	2	0	0	0	0	0	0	1	2	1	1	0	1	2	1	1	0	1	0	0	1	1	1	1	1
AX-86239266	1	2	2	0	1	1	2	1	1	1	2	1	2	1	1	2	1	2	2	1	1	1	1	1	2	0	0	0	0	0	0	1	2	1	1	0	1	2	1	1	0	1	0	0	1	1	1	1	1
AX-91456463	1	2	2	0	1	1	2	1	1	1	2	1	2	1	1	2	1	2	2	1	1	1	1	1	2	0	0	0	0	0	0	1	2	1	1	0	1	2	1	1	0	1	0	0	1	1	1	1	1
AX-90654312	1	2	2	0	1	1	2	1	1	1	2	1	2	1	1	2	1	2	2	1	1	1	1	1	2	0	0	0	0	0	0	1	2	1	1	0	1	2	1	1	0	1	0	0	1	1	1	1	1
AX-108019114	1	2	2	0	1	1	2	1	1	1	2	1	2	1	1	2	1	2	2	1	1	1	1	1	2	0	0	0	0	0	0	1	2	1	1	0	1	2	1	1	0	1	0	0	1	1	1	1	1
AX-91391454	1	2	2	0	1	1	2	1	1	1	2	1	2	1	1	2	1	2	2	1	1	1	1	1	2	0	0	0	0	0	0	1	2	1	1	0	1	2	1	1	0	1	0	0	1	1	1	1	1
AX-107962576	1	2	2	0	1	1	2	1	1	1	2	1	2	1	1	2	1	2	2	1	1	1	1	1	2	0	0	0	0	0	0	1	2	1	1	0	1	2	1	1	0	1	0	0	1	1	1	1	1
AX-91203374	1	2	2	0	1	1	2	1	1	1	2	1	2	1	1	2	1	2	2	1	1	1	1	1	2	0	0	0	0	0	0	1	2	1	1	0	1	2	1	1	0	1	0	0	1	1	1	1	1
AX-107935791	1	2	2	0	1	1	2	1	1	1	2	1	2	1	1	2	1	2	2	1	1	1	1	1	2	0	0	0	0	0	0	1	2	1	1	0	1	2	1	1	0	1	0	0	1	1	1	1	1
AX-108101286	1	2	2	0	1	1	2	1	1	1	2	1	2	2	1	2	1	2	2	1	1	1	1	1	2	0	0	0	0	0	0	1	2	1	1	0	1	2	1	1	0	1	0	0	1	1	1	1	1
AX-91203384	1	2	2	0	1	1	2	1	1	1	2	1	2	2	1	2	1	2	2	1	1	1	1	1	2	0	0	0	0	0	0	1	2	1	1	0	1	2	1	1	0	1	0	0	1	1	1	1	1
AX-91456546	1	2	2	0	1	1	2	1	1	1	2	1	2	2	1	2	1	2	2	1	1	1	1	1	2	0	0	0	0	0	0	1	2	1	1	0	1	2	1	1	0	1	0	0	1	1	1	1	1
AX-247220234	1	2	2	0	1	1	2	1	1	1	2	1	2	2	1	2	1	2	2	1	1	1	1	1	2	0	0	0	0	0	0	1	2	1	1	0	1	2	1	1	0	1	0	0	1	1	1	1	1
AX-108039293	1	2	2	1	1	1	2	1	1	1	2	1	2	2	1	2	1	2	2	1	1	1	1	1	2	0	0	0	0	0	0	2	2	1	1	0	1	2	1	1	0	1	0	0	1	1	1	1	1
AX-107982952	1	-1	2	1	1	1	2	1	1	1	2	1	2	2	1	2	1	2	2	1	1	1	1	1	2	0	0	0	0	0	0	2	2	1	1	0	1	2	1	1	0	1	0	0	1	1	1	1	1
AX-247286419	1	2	2	1	1	1	2	1	1	1	2	1	2	2	1	2	1	2	2	1	1	1	1	1	2	0	0	0	0	0	0	2	2	1	1	0	1	2	1	1	0	1	0	0	1	1	1	1	1
AX-107984585	1	2	2	1	1	1	2	1	1	1	2	1	2	2	1	2	1	2	2	1	1	1	1	1	2	0	0	0	0	0	0	2	2	1	1	0	1	2	1	1	0	1	0	0	1	1	1	1	1
AX-107938423	1	2	2	1	1	1	2	1	1	1	2	1	2	2	1	2	1	2	2	1	1	1	1	1	2	0	0	0	0	0	0	2	2	1	1	0	1	2	1	1	0	1	0	0	1	1	1	1	1
AX-108090001	1	2	2	1	1	1	2	1	1	1	2	1	2	2	1	2	1	2	2	1	1	1	1	1	2	0	0	0	0	0	0	2	2	1	1	0	1	2	1	1	0	1	0	0	1	1	1	1	1
AX-108039683	1	2	2	1	1	1	2	1	1	1	2	1	2	2	1	2	1	2	2	1	1	1	1	1	2	0	0	0	0	0	0	2	2	1	1	0	1	-1	1	1	0	1	0	0	1	1	1	1	1
AX-107987909	1	2	2	1	1	1	2	1	1	1	2	1	2	2	2	2	1	2	2	1	1	1	1	1	2	0	0	0	0	0	0	2	2	1	1	0	1	2	1	1	0	1	0	0	1	1	1	1	1
AX-107993655	1	2	2	1	1	1	2	1	1	1	2	1	2	2	2	2	1	2	2	1	1	1	1	1	2	0	0	0	0	0	0	2	2	1	1	0	1	2	1	1	0	1	0	0	1	1	1	1	1
AX-108034461	1	2	2	1	1	1	2	1	1	1	2	1	2	2	2	2	1	2	2	1	1	1	1	1	2	0	0	0	0	0	0	2	2	1	1	1	1	2	1	1	0	1	0	0	1	1	1	1	1
AX-108034471	1	2	2	1	1	1	2	1	1	1	2	1	2	2	2	2	1	2	2	1	1	1	1	1	2	0	0	0	0	0	0	2	2	1	1	1	1	2	1	1	0	1	0	0	1	1	1	1	1
AX-86306045	1	2	2	2	1	1	2	1	1	1	2	1	2	2	2	2	1	2	2	1	1	1	1	1	2	0	0	0	1	0	0	2	2	1	1	1	1	2	1	1	0	1	0	0	1	1	1	1	1
AX-107938061	1	2	2	2	1	1	2	1	1	1	2	1	2	2	2	2	1	2	2	1	1	1	1	1	2	0	0	0	1	0	0	2	2	1	1	1	1	2	1	1	0	1	0	0	1	1	1	1	1
AX-108000872	1	2	2	2	1	1	2	1	1	1	2	1	2	2	2	2	1	2	2	1	1	1	1	1	2	0	0	0	1	0	0	2	2	1	1	1	1	2	1	1	0	1	0	0	1	1	1	1	1
AX-108064082	1	2	2	2	1	1	2	1	1	1	2	1	2	2	2	2	1	2	2	1	1	1	1	1	2	0	0	0	1	0	0	2	2	1	1	1	1	2	1	1	0	1	0	0	1	1	1	1	1
AX-91456768	1	2	2	2	1	1	2	1	1	1	2	1	2	2	2	2	1	2	2	1	1	1	1	1	2	0	0	0	1	0	0	2	2	1	1	1	1	2	1	1	0	1	0	0	1	1	1	1	1
AX-108085684	1	2	2	2	1	1	2	1	1	1	2	1	2	2	2	2	1	2	2	1	1	1	1	1	2	0	0	0	1	0	0	2	2	1	1	1	1	2	1	1	0	1	0	0	-1	1	1	1	1
AX-86306041	1	2	2	2	1	1	2	1	1	1	2	1	2	2	2	2	1	2	2	1	1	1	1	1	2	0	0	0	1	0	0	2	2	1	1	1	1	2	1	1	0	1	0	0	1	1	1	1	1
AX-86239294	1	2	2	2	1	1	2	1	1	1	2	1	2	2	2	2	1	2	2	1	1	1	1	1	2	0	0	0	1	0	0	2	2	1	1	1	1	2	1	1	0	1	0	0	1	1	1	1	1
AX-107985267	1	2	2	2	1	1	2	1	1	1	2	1	2	2	2	2	1	2	2	1	1	1	1	1	2	0	0	0	1	0	0	2	2	1	1	1	1	2	1	1	0	1	0	0	1	1	1	1	1
AX-108106730	1	2	2	2	1	1	2	1	1	1	2	1	2	2	2	2	1	2	2	1	1	1	1	1	2	0	0	0	1	0	0	2	2	1	1	1	1	2	1	1	0	1	0	0	1	1	1	1	1
AX-91388674	1	2	2	2	1	1	2	1	1	1	2	1	2	2	2	2	1	2	2	1	1	1	1	1	2	0	0	0	1	0	0	2	2	1	1	1	1	2	1	1	0	1	0	0	1	1	1	1	1
AX-90654913	1	2	2	2	1	1	2	1	1	1	2	1	2	2	2	2	1	2	2	1	1	1	1	1	2	0	0	0	1	0	0	2	2	1	1	1	1	2	1	1	0	1	0	0	1	1	1	1	1
AX-86306051	1	2	2	2	1	1	2	1	1	1	2	1	2	2	2	2	1	2	2	1	1	1	1	1	2	0	0	0	1	0	0	2	2	1	1	1	1	2	1	1	0	1	0	0	1	1	1	1	1
AX-107984499	1	2	2	2	1	1	2	1	1	1	2	1	2	2	2	2	1	2	2	1	1	1	1	1	2	0	0	0	1	0	0	2	2	1	1	1	1	2	1	1	0	1	0	0	1	1	1	1	1
AX-108063074	1	2	2	2	1	1	2	1	1	1	2	1	2	2	2	2	1	2	2	1	1	1	1	1	2	0	0	0	1	0	0	2	2	1	1	1	1	2	1	1	0	1	0	0	1	1	1	1	1
AX-108003145	1	2	2	2	1	1	2	1	1	1	2	1	2	2	2	2	1	2	2	1	1	1	1	1	2	0	0	0	1	0	0	2	2	1	1	1	1	2	1	1	0	1	0	0	1	1	1	1	1
AX-108094166	1	2	2	2	1	1	2	1	1	1	2	1	2	2	2	2	1	2	2	1	1	1	1	1	2	0	0	0	1	0	0	2	2	1	1	1	1	2	1	1	0	1	0	0	1	1	1	1	1
AX-247220268	1	2	2	2	1	1	2	1	1	1	2	1	2	2	2	2	1	2	2	1	1	1	1	1	2	0	0	0	1	0	0	2	2	1	1	1	1	2	1	1	0	1	0	0	1	1	1	1	1
AX-108089735	1	2	2	2	1	1	2	1	1	1	2	1	2	2	2	2	1	2	2	1	1	1	1	1	2	0	0	0	1	0	0	2	2	1	1	1	1	2	1	1	0	1	0	0	1	1	1	1	1
AX-247220267	1	2	2	2	1	1	2	1	1	1	2	1	2	2	2	2	1	2	2	1	1	1	1	1	2	0	0	0	1	0	0	2	2	1	1	1	1	2	1	1	0	1	0	0	1	1	1	1	1
AX-108007983	1	2	2	2	1	1	2	1	1	1	2	1	2	2	2	2	1	2	2	1	1	1	1	1	2	0	0	0	1	0	0	2	2	1	1	1	1	2	1	1	0	1	0	0	1	1	1	1	1
AX-108079636	1	2	2	2	1	1	2	1	1	1	2	1	2	2	2	2	1	2	2	1	1	1	1	1	2	0	0	0	1	0	0	2	2	1	1	1	1	2	1	1	0	1	0	0	1	1	1	1	1
AX-108099760	1	2	2	2	1	1	2	1	-1	1	2	1	2	1	2	-1	1	2	-1	1	1	-1	1	1	2	0	0	0	-1	0	0	-1	2	1	-1	1	1	2	1	1	0	1	0	0	1	1	1	1	1
AX-247220284	1	2	2	2	1	1	2	1	1	1	1	1	2	-1	2	2	1	2	2	1	-1	1	1	-1	2	0	0	0	1	0	0	2	2	1	1	1	1	2	1	1	0	1	0	0	1	1	1	1	1
AX-108050106	1	2	2	2	1	1	2	1	1	1	1	1	2	2	2	2	1	2	2	1	1	1	1	0	2	0	0	0	1	0	0	2	2	1	1	1	1	2	1	1	1	1	0	0	1	1	1	1	1
AX-108021488	1	2	2	2	1	1	2	1	1	1	1	1	2	2	2	2	1	2	2	1	1	1	1	0	2	0	0	0	1	0	0	2	2	1	1	1	1	2	1	1	0	1	0	0	1	1	1	1	1
AX-108103377	1	2	2	-1	1	1	2	1	2	1	1	1	1	2	2	2	1	1	0	1	0	1	1	0	2	0	0	0	0	1	0	2	1	1	1	1	1	2	-1	1	1	-1	0	0	2	1	1	1	1
AX-86264534	1	2	2	1	1	1	2	1	2	1	1	1	1	2	2	2	1	1	0	1	1	1	1	0	2	0	0	0	0	1	0	2	1	2	1	1	1	2	1	1	1	1	0	0	2	1	1	1	1
AX-108089903	1	2	2	1	1	1	2	1	2	1	1	1	1	2	2	2	1	1	0	1	1	1	1	0	2	0	0	0	0	1	0	2	1	2	1	1	1	2	1	1	1	1	0	0	2	1	1	1	1
AX-86239395	1	2	2	1	1	1	2	1	2	1	1	1	1	2	2	2	1	1	0	1	1	1	1	0	2	0	0	0	0	1	0	2	1	2	1	1	1	2	1	1	1	1	0	0	2	1	1	1	1
AX-108107741	1	2	2	1	1	1	2	1	2	1	1	1	1	2	2	2	1	1	0	1	1	1	1	0	2	0	0	0	0	1	0	2	1	2	1	1	1	2	1	1	1	1	0	0	2	1	1	1	1
AX-86264538	1	2	2	1	1	1	2	1	2	1	1	1	1	2	2	2	1	1	0	1	1	1	1	0	2	0	0	0	0	1	0	2	1	2	1	1	1	2	1	1	1	1	0	0	2	1	1	1	1
AX-86239393	1	2	2	1	1	1	2	1	2	1	1	1	1	2	2	2	1	1	0	1	1	1	1	0	2	0	0	0	0	1	0	2	1	2	1	1	1	2	1	1	1	1	0	0	2	1	1	1	1
AX-108054518	1	2	2	1	1	1	2	1	2	1	1	1	1	2	2	2	1	1	0	1	1	1	1	0	2	0	0	0	0	1	0	2	1	2	1	1	1	2	1	1	1	1	0	0	2	1	1	1	1
AX-108095626	1	2	2	1	1	1	2	1	2	1	1	1	1	2	2	2	1	1	0	1	1	1	1	0	2	0	0	0	0	1	0	2	1	2	1	1	1	2	1	1	1	1	0	0	2	1	1	1	1
AX-107956376	1	2	2	1	1	1	2	1	2	1	1	1	1	2	2	2	1	1	0	1	1	1	1	0	2	0	0	0	0	1	0	2	1	2	1	1	1	2	1	1	1	1	0	0	2	0	1	1	1
AX-86284653	1	2	2	1	1	1	2	1	2	1	1	1	1	2	2	2	1	1	0	1	1	1	1	0	2	0	0	0	0	1	0	2	1	2	1	1	1	2	1	1	1	1	0	0	2	0	1	1	1
AX-247286699	1	2	2	1	1	1	2	1	2	1	1	1	1	2	2	2	1	1	0	1	1	1	1	0	2	0	0	0	0	1	0	2	1	2	1	1	1	2	1	1	1	1	0	0	2	0	1	1	1
AX-86259511	1	2	2	1	1	1	2	1	2	1	1	1	1	2	2	2	1	1	0	1	1	1	1	0	2	0	0	0	0	1	0	2	1	2	1	1	1	2	1	1	1	1	0	0	2	0	1	1	1
AX-107963145	1	2	2	1	1	1	2	1	2	1	1	1	1	2	2	2	1	1	0	1	1	1	1	0	2	0	0	0	0	1	0	2	1	2	1	1	1	2	1	1	1	1	0	0	2	0	1	1	1
AX-108002752	1	2	2	1	1	1	2	1	2	1	1	1	1	2	2	2	1	1	0	1	1	1	1	0	2	0	0	0	0	1	0	2	1	2	1	1	1	2	1	1	1	1	0	0	2	0	1	1	1
AX-108084537	1	2	2	1	1	1	2	1	2	1	1	1	1	2	2	2	1	1	0	1	1	1	1	0	2	0	0	0	0	1	0	2	1	2	1	1	1	2	1	1	1	1	0	0	2	0	1	1	1
AX-90657644	1	2	2	1	1	1	2	1	2	1	1	1	1	2	2	2	1	1	0	1	1	1	1	0	2	0	0	0	0	1	0	2	1	2	1	1	1	2	1	1	1	1	0	0	2	0	1	1	1
AX-107987454	1	2	2	1	1	1	2	2	2	1	1	1	1	2	2	2	1	1	0	1	1	1	1	0	2	0	0	0	0	1	0	2	1	2	1	1	1	2	1	1	1	1	0	0	2	0	1	1	1
AX-108073348	1	2	2	1	1	1	2	1	2	1	1	1	1	2	2	2	1	1	0	1	1	1	1	0	2	0	0	0	0	1	0	2	1	2	1	1	1	2	1	1	1	1	0	0	2	0	1	1	1
AX-108068804	1	2	2	1	1	1	2	1	2	1	1	1	1	2	2	2	1	1	0	1	1	1	1	0	2	0	0	0	0	1	0	2	1	2	1	1	1	2	1	1	1	1	0	0	2	0	1	1	1
AX-86305854	1	2	2	1	1	1	2	1	2	1	1	1	1	2	2	2	1	1	0	1	1	1	1	0	2	0	0	0	0	1	0	2	1	2	1	1	1	2	1	1	1	1	0	0	2	0	1	1	1
AX-108078258	1	2	2	1	1	1	2	1	2	1	1	1	1	2	2	2	1	1	0	1	1	1	1	0	2	0	0	0	0	1	0	2	1	2	1	1	1	2	1	1	1	1	0	0	2	0	1	1	1
AX-86325343	1	2	2	1	1	1	2	1	2	1	1	1	1	2	2	2	1	1	0	1	1	1	1	0	2	0	0	0	0	1	0	2	1	2	1	1	1	2	1	1	1	1	0	0	2	0	1	1	1
AX-108028633	1	2	2	1	1	1	2	1	2	1	1	1	1	2	2	2	1	1	0	1	1	1	1	0	2	0	0	0	0	1	0	2	1	2	1	1	1	2	1	1	1	1	0	0	2	0	1	1	1
AX-107973046	1	2	2	1	1	1	2	1	2	1	1	1	1	2	2	2	1	1	0	1	1	1	1	0	2	0	0	0	0	1	0	2	1	2	1	1	1	2	1	1	1	1	0	0	2	0	1	1	1
AX-108002889	0	2	2	1	1	1	2	1	2	1	1	1	1	2	2	2	1	1	1	1	1	1	1	0	2	1	-1	-1	0	1	0	2	1	2	1	1	1	2	1	1	1	1	0	0	2	0	1	1	1
AX-86239397	1	2	2	1	1	1	2	1	2	1	1	1	1	2	2	2	1	1	0	1	1	1	1	0	2	0	0	0	0	1	0	2	1	2	1	1	1	2	1	1	1	1	0	0	2	0	1	1	1
AX-247286707	1	2	2	1	1	1	2	1	2	1	1	1	1	2	2	2	1	1	0	1	1	1	1	0	2	0	0	0	0	1	0	2	1	2	1	1	1	2	1	1	1	1	0	0	-1	0	1	1	1
AX-107941234	1	2	2	1	1	1	2	1	2	1	1	1	1	2	2	2	1	1	0	1	1	1	1	0	2	0	0	0	0	1	0	2	1	2	1	1	1	2	1	1	1	1	0	0	2	0	1	1	1
AX-107989684	1	2	2	1	1	1	2	1	2	1	1	1	1	2	2	2	1	1	0	1	1	1	1	0	2	0	0	0	0	1	0	2	1	2	1	1	1	2	1	1	1	1	0	0	2	0	1	1	1
AX-107940944	1	2	2	1	1	1	2	1	2	1	1	1	1	2	2	2	1	1	0	1	1	1	1	0	2	0	0	0	0	1	0	2	1	2	1	1	1	2	1	1	1	1	0	0	2	0	1	1	1
AX-108043298	1	2	2	1	1	1	2	1	2	1	1	1	1	2	2	2	1	1	0	1	1	1	1	0	2	0	0	0	0	1	0	2	1	2	1	1	1	2	1	1	1	1	0	0	2	0	1	1	1
AX-108017766	1	2	2	1	1	1	2	1	2	1	1	1	1	2	2	2	1	1	0	1	1	1	1	0	-1	0	0	0	0	1	0	2	1	2	1	1	1	2	1	1	1	1	0	0	2	0	1	1	1
AX-107936767	1	2	2	1	1	1	2	1	2	1	1	1	1	2	2	2	1	1	0	1	1	1	1	0	2	0	0	0	0	1	0	2	1	2	1	1	1	2	1	1	1	1	0	0	2	0	1	1	1
AX-91393558	1	2	2	1	1	1	2	1	2	1	1	1	1	2	2	2	1	1	0	1	1	1	1	0	2	0	0	0	0	1	0	2	1	2	1	1	1	2	1	1	1	1	0	0	2	0	1	1	1
AX-108059929	1	2	2	1	1	1	2	1	2	1	1	1	1	2	2	2	1	1	0	1	1	1	1	0	2	0	0	0	0	1	0	2	1	2	1	1	1	2	1	1	1	1	0	0	2	0	1	1	1
AX-107998703	1	2	2	1	1	1	2	1	2	1	1	1	1	2	2	2	1	1	0	1	1	1	1	0	2	0	0	0	0	1	0	2	1	2	1	1	1	2	1	1	1	1	0	0	2	0	1	1	1
AX-108046111	1	2	2	1	1	1	2	1	2	1	1	1	1	2	2	2	1	1	0	1	1	1	1	0	2	0	0	0	0	1	0	2	1	2	1	1	1	2	1	1	1	1	0	0	2	0	1	1	1
AX-107969667	1	2	2	1	1	1	2	1	2	1	1	1	1	2	2	2	1	1	0	1	1	1	1	0	2	0	0	0	0	1	0	2	1	2	1	1	1	1	1	1	1	1	0	0	2	0	1	1	1
AX-247220456	1	2	2	1	1	1	2	1	2	1	1	0	1	2	2	2	1	1	0	1	1	1	1	0	2	0	0	0	0	1	0	2	1	2	1	1	1	1	1	1	1	1	0	0	2	0	1	1	1
AX-108093014	1	2	2	1	1	1	2	1	2	1	1	0	1	2	2	2	1	1	0	1	1	1	1	0	2	0	0	0	0	1	0	2	1	2	1	1	1	1	1	1	1	1	0	0	2	0	1	1	1
AX-108039219	1	2	2	1	1	1	2	1	2	1	1	0	1	2	2	2	1	1	0	1	1	1	1	0	2	0	0	0	0	1	0	2	1	2	1	1	1	1	1	1	1	1	0	0	2	0	1	1	1
AX-108062620	1	2	2	1	1	1	2	1	2	1	1	0	1	2	2	2	1	1	0	1	1	1	1	0	2	0	0	0	0	1	0	2	1	2	1	1	1	1	1	1	1	1	0	0	2	0	1	1	1
AX-108027032	1	2	2	1	1	1	2	1	2	1	1	0	1	2	2	2	1	1	0	1	1	1	1	0	2	0	0	0	0	1	0	2	1	2	1	1	1	1	1	1	1	1	0	0	2	0	1	1	1
AX-107944840	1	2	2	1	1	1	2	1	2	1	1	0	1	2	2	2	1	1	0	1	1	1	1	0	2	0	0	0	0	1	0	2	1	2	1	1	1	1	1	1	1	1	0	0	2	0	1	1	1
AX-107940451	1	2	2	1	1	1	2	1	2	1	1	0	1	2	2	2	1	1	0	1	1	1	1	0	2	0	0	0	0	1	0	2	1	2	1	1	1	1	1	1	1	1	0	0	2	0	1	1	1
AX-108054893	1	2	2	1	1	1	2	1	2	1	1	0	1	2	2	2	1	1	0	1	1	1	1	0	2	0	0	0	0	1	0	2	1	2	1	1	1	1	1	1	1	1	0	0	2	0	1	1	1
AX-108080980	1	2	2	1	1	1	2	1	2	1	1	0	1	2	2	2	1	1	0	1	1	1	1	0	2	0	0	0	0	1	1	2	1	2	1	1	1	1	1	1	1	1	0	1	2	0	1	1	1
AX-107993111	1	2	2	1	1	1	2	1	2	1	1	0	1	2	2	2	1	1	0	1	1	1	1	0	2	0	0	0	0	1	1	2	1	2	1	1	1	1	1	1	1	1	0	1	2	0	1	1	1
AX-108073604	1	2	2	1	1	1	2	1	2	1	1	0	1	2	2	2	1	1	0	1	2	1	1	0	2	0	0	0	0	1	1	2	1	2	1	1	1	1	1	1	1	1	0	1	2	0	2	1	1
AX-108099802	1	2	2	1	1	1	2	1	2	1	1	0	1	2	2	2	1	1	0	1	2	1	1	0	2	0	0	0	0	1	1	2	1	2	1	1	1	1	1	1	1	1	0	1	2	0	2	1	1
AX-108086119	1	2	2	1	1	1	2	1	2	1	1	0	1	2	2	2	1	1	0	1	2	1	1	0	2	0	0	0	0	1	1	2	1	2	1	1	1	1	1	1	1	1	0	1	2	0	2	1	1
AX-108095976	1	2	2	1	1	1	2	1	2	1	1	0	1	2	2	2	1	1	0	1	2	1	1	0	2	0	0	0	0	1	1	2	1	2	1	1	1	1	1	1	1	1	0	1	2	0	2	1	1
AX-86284667	1	2	2	1	2	1	2	1	2	1	1	0	1	2	2	2	2	1	0	1	2	1	1	0	2	0	0	0	0	1	1	2	1	2	1	1	1	1	1	1	1	1	0	1	2	0	2	1	1
AX-86306139	1	2	2	1	2	1	2	1	2	1	1	0	1	2	2	2	2	1	0	1	2	1	1	0	2	0	0	0	0	1	1	2	1	2	1	1	1	1	1	1	1	1	0	1	2	0	2	1	1
AX-91459001	1	2	2	1	2	1	2	1	2	1	1	0	1	2	2	2	2	1	0	1	2	1	1	0	2	0	0	0	0	1	1	2	1	2	1	1	1	1	1	1	1	1	0	1	2	0	2	1	1
AX-108027069	1	2	2	1	2	1	2	1	2	1	1	0	1	2	2	2	2	1	0	1	2	1	1	0	2	0	0	0	0	1	1	2	1	2	1	1	1	1	1	1	1	1	0	1	2	0	2	1	1
AX-108086427	1	2	2	1	2	1	2	1	2	1	1	0	1	2	2	2	2	1	0	1	2	1	1	0	2	0	0	0	0	1	1	2	1	2	1	1	1	1	1	1	1	1	0	1	2	0	2	1	1
AX-107985228	1	2	2	1	2	1	2	1	2	1	1	0	1	2	2	2	2	1	0	1	2	1	1	0	2	0	0	0	0	1	1	2	1	2	1	1	1	1	1	1	1	1	0	1	2	0	2	1	1
AX-108052108	1	2	2	1	2	1	2	1	2	1	1	0	1	2	2	2	2	1	0	1	2	1	1	0	2	0	0	0	0	1	1	2	1	2	1	1	1	1	1	1	1	1	0	1	2	0	2	1	1
AX-108042322	1	2	2	1	2	1	2	1	2	1	1	0	1	2	2	2	2	1	0	1	2	1	1	0	2	0	0	0	0	1	1	2	1	2	1	1	1	1	1	1	1	1	0	1	2	0	2	1	1
AX-107946562	1	2	2	1	2	1	2	1	2	1	1	0	1	2	2	2	2	1	0	1	2	1	1	0	2	0	0	0	0	1	1	2	1	2	1	1	1	1	-1	1	1	1	0	1	2	0	2	1	1
AX-107955125	1	2	2	1	2	1	2	1	2	1	1	0	1	2	2	2	2	1	0	1	2	1	1	0	2	0	0	0	0	1	1	2	1	2	1	1	1	1	1	1	1	1	0	1	2	0	2	1	1
AX-108027106	1	2	2	1	2	1	2	0	2	1	1	0	1	2	2	2	2	1	0	1	2	1	1	0	2	0	0	0	0	1	1	2	1	2	1	1	1	1	1	0	1	1	0	1	2	0	2	1	1
AX-108103115	1	2	2	1	2	1	2	0	2	1	1	0	1	2	2	2	2	1	0	1	2	1	1	0	2	0	0	0	0	1	1	2	1	2	1	1	1	1	1	0	1	1	0	1	2	0	2	1	1
AX-108106650	1	2	2	1	2	1	2	0	2	1	1	0	1	2	2	2	2	1	0	1	2	1	1	0	2	0	0	0	0	1	1	2	1	2	1	1	1	1	1	0	1	1	0	1	2	0	2	1	1
AX-108075784	1	2	2	1	2	1	2	0	2	1	1	0	1	2	2	2	2	1	0	1	2	1	1	0	2	0	0	0	0	1	1	2	1	2	1	1	1	1	1	0	1	1	0	1	2	0	2	1	1
AX-108081163	1	2	0	1	2	1	0	0	1	1	1	-1	0	2	2	2	2	0	1	1	1	1	1	1	1	1	1	1	0	1	1	2	1	2	2	2	1	0	1	0	1	1	0	1	0	1	2	1	1
AX-108075560	1	2	0	1	2	1	0	0	1	1	1	0	0	2	2	2	2	0	1	1	1	1	1	1	1	1	1	1	0	1	1	2	1	2	2	2	1	0	0	0	1	1	0	1	0	1	2	1	1
AX-108082076	1	2	0	1	2	1	0	0	1	1	1	0	0	2	2	2	2	0	1	1	1	1	1	1	1	1	1	1	0	1	1	2	1	2	2	2	1	0	0	0	1	1	0	1	0	1	2	1	1
AX-108088570	1	2	0	1	2	1	0	0	1	1	1	0	0	2	2	2	2	0	1	1	1	1	1	1	1	1	1	1	0	1	1	2	1	2	2	2	1	0	0	0	1	1	0	1	0	1	2	1	1
AX-108071493	1	2	0	1	2	1	0	0	1	1	1	0	0	2	2	2	2	0	1	1	1	1	1	1	1	1	1	1	0	1	1	2	1	2	2	2	1	0	0	0	1	1	0	1	0	1	2	1	1
AX-108013457	1	2	0	1	2	1	0	0	1	1	1	0	0	2	2	2	2	0	1	1	1	1	1	1	1	1	1	1	0	2	1	2	1	2	2	2	1	0	0	0	1	1	0	1	0	1	2	1	1
AX-108059204	1	2	0	1	2	1	0	0	1	1	1	0	0	2	2	2	2	0	1	1	1	1	1	1	1	1	1	1	0	2	1	2	1	2	2	2	1	0	0	0	1	1	0	1	0	1	2	1	1
AX-108054993	1	2	0	1	2	1	0	0	1	1	1	0	0	2	2	2	2	0	1	1	1	1	1	1	1	1	1	1	0	2	1	2	1	2	2	2	1	0	0	0	1	1	0	1	0	1	2	1	1
AX-108004014	1	2	0	1	2	1	0	0	1	1	1	0	0	2	2	2	2	0	1	1	1	1	1	1	1	1	1	1	0	2	1	2	1	2	2	2	1	0	0	0	1	1	0	1	0	1	2	1	1
AX-90640183	1	2	0	1	2	1	0	0	1	1	1	0	0	2	2	2	2	0	1	1	1	1	1	1	1	1	1	1	0	2	1	2	1	2	2	2	1	0	0	0	1	1	0	1	0	1	2	1	1
AX-107961434	1	2	0	1	2	1	0	0	1	1	1	0	0	2	2	2	2	0	1	1	1	1	1	1	1	1	1	1	0	2	1	2	1	2	2	2	1	0	0	0	1	1	0	1	0	1	2	1	1
AX-86285794	1	2	0	1	2	1	0	0	1	1	1	0	0	2	2	2	2	0	1	1	1	1	1	1	1	1	1	1	0	2	1	2	1	2	2	2	1	0	0	0	1	1	0	1	0	1	2	1	1
AX-86285795	1	2	0	1	2	1	0	0	1	1	1	0	0	2	2	2	2	0	1	1	1	1	1	1	1	1	1	1	0	2	1	2	1	2	2	2	1	0	0	0	1	1	0	1	0	1	2	1	1
AX-108058945	1	2	0	1	2	1	0	0	1	1	1	0	0	2	2	2	2	0	1	1	1	1	1	1	1	1	1	1	0	2	1	2	1	2	2	2	1	0	0	0	1	1	0	1	0	1	2	1	1
AX-91486130	1	2	0	1	2	1	0	0	1	1	1	0	0	2	2	2	2	0	1	1	1	1	1	1	1	1	1	1	0	2	1	2	1	2	2	2	1	0	0	0	1	1	0	1	0	1	2	1	1
AX-86307382	1	2	0	1	2	1	0	0	1	1	1	0	0	2	2	2	2	0	1	1	1	1	1	1	1	1	1	1	0	2	1	2	1	2	2	2	1	0	0	0	1	1	0	1	0	1	2	1	1
AX-108102154	1	2	0	1	2	1	0	0	1	1	1	0	0	2	2	2	2	0	1	1	1	1	1	1	1	1	1	1	0	2	1	2	1	2	2	2	1	0	0	0	1	1	0	1	0	1	2	1	1
AX-108091667	1	2	0	1	2	1	0	0	1	1	1	0	0	2	2	2	2	0	1	1	1	1	1	1	1	1	1	1	0	2	1	2	1	2	2	2	1	0	0	0	1	1	0	1	0	1	2	1	1
AX-107964458	1	2	0	1	2	1	0	0	2	1	1	0	1	2	2	2	2	0	1	1	2	1	1	1	1	0	1	1	0	2	1	2	1	2	2	2	1	0	0	0	1	2	0	1	0	1	1	0	1
AX-86260170	1	2	0	0	2	1	0	0	2	1	1	0	1	2	2	2	2	0	1	1	2	1	1	1	1	0	1	1	0	2	1	2	1	2	2	2	1	0	0	0	1	2	0	1	0	1	1	0	1
AX-107944590	1	2	1	0	2	1	0	0	2	1	1	0	1	2	2	2	2	0	1	1	2	1	1	1	1	0	1	1	0	2	1	2	1	2	2	2	1	0	0	0	1	2	0	1	0	1	1	0	1
AX-108004077	1	2	1	0	2	1	0	0	2	1	1	0	1	2	2	2	2	0	1	1	2	1	1	1	1	0	1	1	0	2	1	2	1	2	2	2	1	0	0	0	1	2	0	1	0	1	1	0	1
AX-108015960	1	2	1	0	2	1	0	0	2	1	1	0	1	2	2	2	2	0	1	1	2	1	1	1	1	0	1	1	0	2	1	2	1	2	2	2	1	0	0	0	1	2	0	1	0	1	1	0	1
AX-108048871	1	2	1	0	2	1	0	0	2	1	1	0	1	2	2	2	2	0	1	1	2	1	1	1	-1	0	1	1	0	2	1	2	1	-1	2	2	1	0	0	0	1	2	0	1	0	1	1	0	1
AX-107965629	1	2	1	0	2	1	0	0	2	1	1	0	1	2	2	2	2	0	1	1	2	1	1	1	1	0	1	1	0	2	1	2	1	2	2	2	1	0	0	0	1	2	0	1	0	1	1	0	1
AX-91430266	1	2	1	0	2	1	0	0	2	1	1	0	1	2	2	2	2	0	1	1	2	1	1	1	1	0	1	1	0	2	1	2	1	2	2	2	1	0	0	0	1	2	0	1	0	1	1	0	1
AX-247228972	1	2	1	0	2	2	0	0	2	1	1	0	1	2	2	2	2	0	1	-1	2	2	1	1	1	0	1	1	0	2	1	2	1	2	2	2	1	0	0	0	1	2	0	1	0	1	1	0	1
AX-108035778	1	2	1	0	2	1	0	0	2	1	1	0	1	2	2	2	2	0	1	1	2	1	1	1	1	0	1	1	0	2	1	2	1	2	2	2	1	0	0	0	1	2	0	1	0	1	1	0	1
AX-86240924	1	2	1	0	2	1	0	0	2	1	1	0	1	2	2	2	2	0	1	1	2	1	1	1	1	0	1	1	0	2	1	2	1	2	2	2	1	0	0	0	1	2	0	1	0	1	1	0	1
AX-108056287	1	2	1	0	2	1	0	0	2	1	1	0	1	2	2	2	2	0	1	1	2	1	1	1	1	0	1	1	0	2	1	2	1	2	2	2	1	0	0	0	1	2	0	1	0	1	1	0	1
AX-108085164	1	2	1	0	2	1	0	0	2	1	1	0	1	2	2	2	2	0	1	1	2	1	1	1	1	0	1	1	0	2	1	2	1	2	2	2	1	0	0	0	1	2	0	1	0	1	1	0	1
AX-86285914	1	2	1	0	2	1	0	0	2	1	1	0	1	2	2	2	2	0	1	1	2	1	1	1	1	0	1	1	0	2	1	2	1	2	2	2	1	0	0	0	1	2	0	1	0	1	1	0	1
AX-90701606	1	2	1	0	2	1	0	0	2	1	1	0	1	2	2	2	2	0	1	1	2	1	1	1	1	0	1	1	0	2	1	2	1	2	2	2	1	0	0	0	1	2	0	1	0	1	1	0	1
AX-247254248	1	2	1	0	2	1	0	0	2	1	1	0	1	2	2	2	2	0	1	1	2	1	1	1	1	0	1	1	0	2	1	2	1	2	2	2	1	0	0	0	1	2	0	1	0	1	1	0	1
AX-108082277	1	2	1	0	2	1	1	0	2	1	1	0	1	2	2	2	2	0	1	1	2	1	1	1	1	0	1	1	0	2	1	2	1	2	2	2	1	0	0	0	1	2	0	1	0	1	1	0	1
AX-108096522	1	2	1	0	2	1	0	0	2	1	1	0	1	2	2	2	2	0	1	1	2	1	1	1	1	0	1	1	0	2	1	2	1	2	2	2	1	0	0	0	1	2	0	1	0	1	1	0	1
AX-107990080	1	2	1	0	2	1	0	0	2	1	1	0	1	2	2	2	2	0	1	1	2	1	1	1	1	0	1	1	0	2	1	2	1	1	2	2	1	0	0	0	1	2	0	1	0	1	1	0	1
AX-107973573	1	2	1	0	2	1	0	0	2	1	1	0	1	2	2	2	2	0	1	1	2	1	1	1	1	0	1	1	0	2	1	2	1	1	2	2	1	0	0	0	1	2	0	1	0	1	1	0	1
AX-108040651	1	2	1	0	2	1	0	0	2	1	1	0	1	2	2	2	2	0	1	1	2	1	1	1	1	0	1	1	0	2	1	2	1	1	2	2	1	0	0	0	1	2	0	1	0	1	1	0	1
AX-108106249	1	2	1	0	2	1	0	0	2	1	1	0	1	2	2	2	2	0	1	1	2	1	1	1	1	0	1	1	0	2	1	2	1	1	2	2	1	0	0	0	1	2	0	1	0	1	1	0	1
AX-108076812	1	2	1	0	2	1	0	0	2	1	1	0	1	2	2	2	2	0	1	1	2	1	1	1	1	0	1	1	0	2	1	2	1	1	2	2	1	0	0	0	1	2	0	1	0	1	1	0	1
AX-108106303	1	2	1	0	2	1	0	0	2	1	1	0	1	2	2	2	2	0	1	1	2	1	1	1	1	0	1	1	0	2	1	2	1	1	2	2	1	0	0	0	1	2	0	1	0	1	1	0	1
AX-107962865	1	2	1	0	2	1	0	0	2	1	1	0	1	2	2	2	2	0	1	1	2	1	1	1	1	0	1	1	0	2	1	2	1	1	2	2	1	-1	-1	0	1	2	0	1	0	1	1	0	1
AX-108001493	1	2	1	0	2	1	0	0	2	1	1	0	1	2	2	2	2	0	1	1	2	1	1	1	1	0	1	1	0	2	1	2	1	1	2	2	1	0	1	0	1	2	0	1	0	1	1	0	1
AX-108009243	1	2	1	0	2	1	0	0	2	1	1	0	1	2	2	2	2	0	1	1	2	1	1	1	1	0	1	1	0	2	1	2	1	1	2	2	1	0	0	0	1	2	0	1	0	1	1	0	1
AX-86285918	1	2	1	0	2	1	0	0	2	1	1	0	1	2	2	2	2	0	1	1	2	1	1	1	1	0	1	1	0	2	1	2	1	1	2	2	1	0	0	0	1	2	0	1	0	1	1	0	1
AX-91842609	1	2	1	0	2	1	0	0	2	1	1	0	1	2	2	2	2	0	1	1	2	1	1	1	1	0	1	1	0	2	1	2	1	1	2	2	1	0	0	0	1	2	0	1	0	1	1	0	1
AX-108041753	1	2	1	0	2	1	0	0	2	1	1	0	1	2	2	2	2	0	1	1	2	1	1	1	1	0	1	1	0	2	1	2	1	1	2	2	1	0	0	0	1	2	0	1	0	1	1	0	1
AX-86265794	1	2	1	0	2	1	0	0	2	1	1	0	1	2	2	2	2	0	1	1	2	1	1	1	1	0	1	1	0	2	1	2	1	1	2	2	1	0	0	0	1	2	0	1	0	1	1	0	1
AX-108042484	1	2	1	-1	2	1	0	0	2	1	1	0	1	2	2	2	2	0	1	1	2	1	1	1	1	0	1	1	0	-1	-1	2	1	1	2	2	1	0	0	1	1	2	0	1	0	1	1	0	-1
AX-108024313	1	2	1	0	2	1	0	0	2	1	1	0	1	2	2	2	2	0	1	1	2	1	1	1	1	0	1	1	0	2	1	2	1	1	2	2	1	0	0	0	1	2	0	1	0	1	1	0	1
AX-91842612	1	2	1	0	2	1	0	0	2	1	1	0	1	2	2	2	2	0	1	1	2	1	1	1	1	0	1	1	0	2	1	2	1	1	2	2	1	0	0	0	1	2	0	1	0	1	1	0	1
AX-108003423	1	2	1	0	2	1	0	0	2	1	1	0	1	2	2	2	2	0	1	1	2	1	1	1	1	0	1	1	0	2	1	2	1	1	2	2	1	1	0	0	1	2	0	1	0	1	1	0	1
AX-108069592	1	2	1	0	2	1	0	0	2	1	1	0	1	2	2	2	2	0	1	1	2	1	1	1	1	0	1	-1	0	2	1	2	1	1	2	2	1	1	0	0	1	2	0	1	0	1	1	0	1
AX-108071162	1	2	1	0	2	1	0	0	2	1	1	0	1	2	2	2	2	0	1	1	2	1	1	1	1	0	1	1	0	2	1	2	1	1	2	2	1	1	0	0	1	2	0	1	0	1	1	0	1
AX-107991063	1	2	1	0	2	1	0	0	2	1	1	0	1	2	2	2	2	0	1	1	2	1	1	1	1	0	1	1	0	2	1	2	1	1	2	2	1	1	0	0	1	2	0	1	0	1	1	0	1
AX-86327173	1	2	1	0	2	1	0	0	2	1	1	0	1	2	2	2	2	0	1	1	2	1	1	1	1	0	1	1	0	2	1	2	1	1	2	2	1	1	0	0	1	2	0	1	0	1	1	0	1
AX-108083542	1	2	1	0	2	1	0	0	2	1	1	0	1	2	2	2	2	0	1	1	2	1	1	1	1	0	1	1	0	2	1	2	1	1	2	2	1	1	0	0	1	2	0	1	0	1	1	0	1
AX-91842622	1	2	1	0	2	1	0	0	2	1	1	0	1	2	2	2	2	0	1	1	2	1	1	1	1	0	1	1	0	2	1	2	1	1	2	2	1	1	0	0	1	2	0	1	0	1	1	0	1
AX-108016261	1	2	1	0	2	1	0	0	2	1	1	0	1	2	2	2	2	0	1	1	2	1	1	1	1	0	1	1	0	2	1	2	1	1	2	2	1	1	0	0	1	2	0	1	0	1	1	0	1
AX-107948064	1	2	1	0	2	1	0	0	2	1	1	0	1	2	2	2	2	0	1	1	2	1	1	1	1	0	1	1	0	2	1	2	1	1	2	2	1	1	0	0	1	2	0	1	0	1	1	0	1
AX-107949756	1	2	1	0	2	1	0	0	2	1	1	0	1	2	2	2	2	0	1	1	2	1	1	1	1	0	1	1	0	2	1	2	1	1	2	2	1	1	0	0	1	2	0	1	0	1	1	0	1
AX-90702327	1	2	1	0	2	1	0	0	2	1	1	0	1	2	2	2	2	0	1	1	2	1	1	1	1	0	1	1	0	2	1	2	1	1	2	2	1	1	0	0	1	2	0	1	0	1	1	0	1
AX-86240940	1	2	1	0	2	1	0	0	2	1	1	0	1	2	2	2	2	0	1	1	2	1	1	1	1	0	1	1	0	2	1	2	1	1	2	2	1	1	0	0	1	2	0	1	0	1	1	0	1
AX-91490453	1	2	1	0	2	1	0	0	2	1	1	0	1	2	2	2	2	0	1	1	2	1	1	1	1	0	1	1	0	2	1	2	1	1	2	2	1	1	0	0	1	2	0	1	0	1	1	0	1
AX-108032107	1	2	1	0	2	1	0	0	2	1	1	0	1	2	2	2	2	0	1	1	2	1	1	1	1	0	1	1	0	1	1	2	1	1	2	2	1	1	0	0	1	2	0	1	0	1	1	0	1
AX-90621744	1	2	1	0	2	1	0	0	2	1	1	0	1	2	2	2	2	0	1	1	2	1	1	1	1	0	1	1	0	2	1	2	1	1	2	2	1	1	0	0	1	2	0	1	0	1	1	0	1
AX-107945156	1	2	1	0	2	1	0	0	2	1	1	0	1	2	2	2	2	0	1	1	2	1	1	1	1	0	1	1	0	2	1	2	1	1	2	2	1	1	0	0	1	2	0	1	0	2	1	0	1
AX-91206530	1	2	1	0	2	1	0	0	2	1	1	0	1	2	2	2	2	0	1	1	2	1	1	1	1	0	1	1	0	2	1	2	1	1	2	2	1	1	0	0	1	2	0	1	0	2	1	0	1
AX-107999851	1	2	1	0	2	1	0	0	2	1	1	0	1	2	2	2	2	0	1	1	2	1	1	1	1	0	1	1	0	2	1	2	1	1	2	2	1	1	0	0	1	2	0	1	0	2	1	0	1
AX-108087646	1	2	1	0	2	1	0	0	2	1	1	0	1	2	2	2	2	0	1	1	2	1	1	1	1	0	1	1	0	2	1	2	1	1	2	2	1	1	0	0	1	2	0	1	0	2	1	0	1
AX-108065439	1	2	1	0	2	1	0	0	2	1	1	0	1	2	2	2	2	0	1	1	2	1	1	1	1	0	1	1	0	2	1	2	1	1	2	2	1	1	0	0	1	2	0	1	0	2	1	0	1
AX-90702399	1	2	1	0	2	1	0	0	2	1	1	0	1	2	2	2	2	0	1	1	2	1	1	1	1	0	1	1	0	2	1	2	1	1	2	2	1	1	0	0	1	2	0	1	0	2	1	0	1
AX-90639910	1	2	1	0	2	1	0	0	2	1	1	0	1	2	2	2	2	0	1	1	2	1	1	1	1	0	1	1	0	2	1	2	1	1	2	2	1	1	0	0	1	2	0	1	0	2	1	0	1
AX-91490543	1	2	1	0	2	1	0	0	2	1	1	0	1	2	2	2	2	0	1	1	2	1	1	1	1	0	1	1	0	2	1	2	1	1	2	2	1	1	0	0	1	2	0	1	0	2	1	0	1
AX-107969190	1	2	1	0	2	1	0	0	2	1	1	0	1	2	2	2	2	0	1	1	2	1	1	1	1	0	1	1	0	2	1	2	1	1	2	2	1	1	0	0	1	2	0	1	0	2	1	0	1
AX-108064871	1	2	1	0	2	1	0	0	2	1	1	0	1	2	2	2	2	0	1	1	2	1	1	1	1	0	1	1	0	2	1	2	1	1	2	2	1	1	0	0	1	2	0	1	0	2	1	0	1
AX-108006503	1	2	1	0	2	1	0	0	2	1	1	0	1	2	2	2	2	0	1	1	2	1	1	1	1	0	1	1	0	2	1	2	1	1	2	2	1	1	0	0	1	2	0	1	0	2	1	0	1
AX-108022783	1	2	1	0	2	1	0	0	2	1	1	0	1	2	2	2	2	0	1	1	2	1	1	1	1	0	1	1	0	2	1	2	1	1	2	2	1	1	0	0	1	2	0	1	0	2	1	0	1
AX-108003487	1	2	1	0	2	1	0	0	2	1	1	0	1	2	2	2	2	0	1	1	2	1	1	1	1	0	1	1	0	2	1	2	1	1	2	2	1	1	0	0	1	2	0	1	0	2	1	0	1
AX-108088850	1	2	1	0	2	1	0	0	2	1	1	0	1	2	2	2	2	0	1	1	2	1	1	1	1	0	1	1	0	2	1	2	1	1	2	2	1	1	0	0	1	2	0	1	0	2	1	0	1
AX-108041120	1	2	1	0	2	1	0	0	2	1	1	0	1	2	2	2	2	0	1	1	2	1	1	1	1	0	1	1	0	2	1	2	1	1	2	2	1	1	0	0	1	2	0	1	0	2	1	0	1
AX-89986989	1	2	1	0	2	1	0	0	2	1	1	0	1	2	2	2	2	0	1	1	2	1	1	1	1	0	1	1	0	2	1	2	1	1	2	2	1	1	0	0	1	2	0	1	0	2	1	0	1
AX-108036890	1	2	1	0	-1	1	0	0	2	1	1	0	-1	2	2	-1	2	0	1	1	1	1	1	1	1	0	1	1	0	2	1	2	1	1	2	2	1	1	0	0	1	2	0	1	0	2	1	0	1
AX-108092761	1	2	1	0	2	1	0	0	2	1	1	0	1	2	2	2	2	0	1	1	2	1	1	1	1	0	1	1	0	2	1	2	1	1	2	2	1	1	0	0	1	2	0	1	0	2	1	0	1
AX-108048066	1	2	1	0	2	1	0	0	2	1	1	0	1	2	2	2	2	-1	1	1	2	1	1	1	1	0	1	1	0	2	1	2	1	1	2	2	1	1	0	0	1	2	0	1	-1	1	1	0	1
AX-107998960	1	2	1	0	2	1	0	0	2	1	1	0	1	2	2	2	2	0	1	1	2	1	1	1	1	0	1	1	0	2	1	2	1	1	2	2	1	1	0	0	1	2	0	1	0	1	1	0	1
AX-107978729	1	2	1	0	2	1	0	0	2	1	1	0	1	2	2	2	2	0	1	1	2	1	1	1	1	0	1	1	0	2	1	2	1	1	2	2	1	1	0	0	1	2	0	1	0	1	1	0	1
AX-108055961	1	2	1	0	2	1	0	0	2	1	1	0	1	2	2	2	2	0	1	1	2	1	1	1	1	0	1	1	0	2	1	2	1	1	2	2	1	1	0	0	1	2	0	1	0	1	1	0	1
AX-108019597	1	2	1	0	2	1	0	0	2	1	1	0	1	2	2	2	2	0	1	-1	2	1	1	1	1	0	1	1	-1	2	1	2	1	1	2	2	1	1	0	0	1	2	-1	1	0	1	1	1	1
AX-108030258	1	2	1	0	2	1	0	-1	2	1	1	0	1	2	2	2	-1	0	1	1	2	1	-1	1	1	0	1	1	0	2	1	2	1	1	2	2	1	1	0	0	1	2	0	1	-1	2	1	0	1
AX-107983826	1	2	1	0	2	1	0	0	2	1	1	0	1	2	2	2	2	0	1	1	2	1	1	1	1	0	1	1	0	2	1	2	1	1	2	2	1	1	0	0	1	2	0	1	0	2	1	0	1
AX-247229024	1	2	1	0	2	1	0	0	2	1	1	0	1	2	2	2	2	0	1	1	2	1	1	1	1	0	1	1	0	2	1	2	1	1	2	2	1	1	0	0	1	2	0	1	0	2	1	0	1
AX-107940245	1	2	1	0	2	1	0	0	2	1	1	0	1	2	2	2	2	0	1	1	2	1	1	1	1	0	1	1	0	2	1	2	1	1	2	2	1	1	0	0	1	2	0	1	0	2	1	0	1
AX-108018069	1	2	1	0	2	1	0	0	2	1	1	0	1	2	2	2	2	0	1	1	2	1	1	1	1	0	1	1	0	2	1	2	1	1	2	2	1	1	0	0	1	2	0	1	0	2	1	0	0
AX-90702672	1	2	1	0	2	1	0	0	2	1	1	0	1	2	2	2	2	0	1	1	2	1	1	1	1	0	1	1	0	2	1	2	1	1	2	2	1	1	0	0	1	2	0	1	0	2	1	0	0
AX-107988165	1	2	1	-1	2	1	0	0	2	1	1	0	1	2	2	-1	2	0	1	1	2	1	1	1	1	0	1	1	0	2	1	2	1	1	2	2	1	1	0	1	1	2	0	1	0	2	1	0	0
AX-108105462	1	2	1	0	2	1	0	0	2	1	1	0	2	2	2	2	2	0	1	1	2	1	1	1	1	0	1	1	0	2	-1	2	1	1	2	2	1	1	0	0	1	2	0	1	0	2	1	0	0
AX-91490802	1	2	1	0	2	1	0	0	2	1	1	0	1	2	2	2	2	0	1	1	2	1	1	1	1	0	1	1	0	2	1	2	1	1	2	2	1	1	0	0	1	2	0	1	0	2	1	0	0
AX-108080912	1	2	1	0	2	1	0	0	2	1	1	0	1	2	2	2	-1	0	1	1	2	1	1	1	1	0	1	1	0	2	1	2	1	1	2	2	1	1	0	0	1	2	0	1	0	2	1	0	0
AX-108021505	1	2	1	0	2	1	0	0	2	1	1	0	1	2	2	2	2	0	1	1	2	1	1	1	1	0	1	1	0	2	1	2	1	1	2	2	1	1	0	0	1	2	0	1	0	2	1	0	0
AX-90702685	1	2	1	0	2	1	0	0	2	1	1	0	1	2	2	2	2	0	1	1	2	1	1	1	1	0	1	1	0	2	1	2	1	1	2	2	1	1	0	0	1	2	0	1	0	2	1	0	0
AX-107957081	1	2	1	0	2	1	0	0	2	1	1	0	1	2	2	2	2	0	1	1	2	1	1	1	1	0	1	1	0	2	1	2	1	1	2	2	1	1	0	0	1	2	0	1	0	2	1	0	0
AX-107964645	1	2	1	0	2	1	0	0	2	1	1	0	1	2	2	2	2	0	1	1	2	1	1	1	1	0	1	1	0	2	1	2	1	1	2	2	1	1	0	0	1	2	0	1	0	2	1	0	0
AX-108074861	1	2	1	0	2	1	0	0	2	1	1	0	1	2	2	2	2	0	1	1	2	1	1	1	1	0	1	1	0	2	1	2	1	1	2	2	1	1	0	0	1	2	0	1	0	2	1	0	0
AX-107941174	1	2	1	0	2	1	0	0	2	1	1	0	1	2	2	2	2	0	1	1	2	1	1	1	1	0	1	1	0	2	1	2	1	1	2	2	1	1	0	0	1	2	0	1	0	2	1	0	0
AX-107992077	1	2	1	0	2	1	0	0	2	1	1	0	1	2	2	2	2	0	1	1	2	1	1	1	1	0	1	1	0	2	1	2	1	1	2	2	1	1	0	0	1	2	0	1	0	2	1	0	0
AX-107990089	1	2	1	0	2	1	0	0	2	1	1	0	1	2	2	2	2	0	1	1	2	1	1	1	1	0	1	1	0	2	1	2	1	1	2	2	1	1	0	0	1	2	0	1	0	2	1	0	0
AX-108071482	1	2	1	0	2	1	0	0	2	1	1	0	1	2	2	2	2	0	1	1	2	1	1	1	1	0	1	1	0	2	1	2	1	1	2	2	1	1	0	0	1	2	0	1	0	2	1	0	0
AX-107962746	1	2	1	0	2	1	0	0	2	1	1	0	1	2	2	2	2	0	1	1	2	1	1	1	1	0	1	1	0	2	1	2	1	1	2	2	1	1	0	0	1	2	0	1	0	2	1	0	0
AX-108032115	1	2	1	0	2	1	0	0	2	1	1	0	1	2	2	2	2	0	1	1	2	1	1	1	1	0	1	1	0	2	1	2	1	1	2	2	1	1	0	0	1	2	0	1	0	2	1	0	0
AX-108073699	1	2	1	0	2	1	0	0	2	1	1	0	1	2	2	2	2	0	1	1	2	1	1	1	1	0	1	1	0	2	1	2	1	1	2	2	1	1	0	0	1	2	0	1	0	2	1	0	0
AX-107986619	1	2	1	0	2	1	0	0	2	1	1	0	1	2	2	2	2	0	1	1	2	1	1	1	1	0	1	1	0	2	1	2	1	1	2	2	1	1	0	0	1	2	0	1	0	2	1	0	0
AX-86265804	1	2	1	0	2	1	0	0	2	1	1	0	1	2	2	2	2	0	1	1	2	1	1	1	1	0	1	1	0	2	1	2	1	1	2	2	1	1	0	0	1	2	0	1	0	2	1	0	0
AX-90703314	1	2	1	0	2	1	0	0	2	1	1	0	1	2	2	2	2	0	1	1	2	1	1	1	1	0	1	1	0	2	1	2	1	1	2	2	1	1	0	0	1	2	0	1	0	2	1	0	0
AX-91401930	1	2	1	0	2	1	0	0	2	1	1	0	1	2	2	2	2	0	1	1	2	1	1	1	1	0	1	1	0	2	1	2	1	1	2	2	1	1	0	0	1	2	0	1	0	2	1	0	0
AX-91491332	1	2	1	0	2	1	0	0	2	1	1	0	1	2	2	2	2	0	1	1	2	1	1	1	1	0	1	1	0	2	1	2	1	1	2	2	1	1	0	0	1	2	0	1	0	2	1	0	0
AX-108086376	1	2	1	0	2	1	0	0	2	1	1	0	1	2	2	2	2	0	1	1	2	1	1	1	1	0	1	1	0	2	1	2	1	1	2	2	1	1	0	0	1	2	0	1	0	2	1	0	0
AX-91491196	1	2	1	0	2	1	0	0	2	1	1	0	1	2	2	2	2	0	1	1	2	1	1	1	1	0	1	1	0	2	1	2	1	1	2	2	1	1	0	0	1	2	0	1	0	2	1	0	0
AX-108084103	1	2	1	0	2	1	0	0	2	1	1	0	1	2	2	2	2	0	1	1	2	1	1	1	1	0	1	1	0	2	1	2	1	1	2	2	1	1	0	0	1	2	0	1	0	2	1	0	0
AX-108067954	-1	2	1	0	2	1	0	0	2	1	1	0	1	2	2	2	2	0	1	1	2	1	1	1	1	0	1	1	0	2	1	2	1	1	2	2	1	1	0	0	1	2	0	1	0	2	1	0	0
AX-86240965	1	2	1	0	2	1	0	0	2	1	1	0	1	2	2	2	2	0	1	1	2	1	1	1	1	0	1	1	0	2	1	2	1	1	2	2	1	1	0	0	1	2	0	1	0	2	1	0	0
AX-108006086	1	2	1	0	2	1	0	0	2	1	1	0	1	2	2	2	2	0	1	1	2	1	1	1	1	0	1	1	0	2	1	2	1	1	2	2	1	1	0	0	1	2	0	1	0	2	1	0	0
AX-91490956	1	2	1	0	2	1	0	0	2	1	1	0	1	2	2	2	2	0	1	1	2	1	1	1	1	0	1	1	0	2	1	2	1	1	2	2	1	1	0	0	1	2	0	1	0	2	1	0	0
AX-107947078	1	2	1	0	2	1	0	0	2	1	1	0	1	2	2	2	2	0	1	1	2	1	1	1	1	0	1	1	0	2	1	2	1	1	2	2	1	1	0	0	1	2	0	1	0	2	1	0	0
AX-86307631	1	2	1	0	2	1	0	0	2	1	1	0	1	2	2	2	2	0	1	1	2	1	1	1	1	0	1	1	0	2	1	2	1	1	2	2	1	1	0	0	1	2	0	1	0	2	1	0	0
AX-108042481	1	2	1	0	2	1	0	0	2	1	1	0	1	2	2	2	2	0	1	1	2	1	1	1	1	0	1	1	0	2	1	2	1	1	2	2	1	1	0	0	1	2	0	1	0	2	1	0	0
AX-108088874	1	2	1	0	2	1	0	0	2	1	1	0	1	2	2	2	2	0	1	1	2	1	1	1	1	0	1	1	0	2	1	2	1	1	2	2	1	1	0	0	1	2	0	1	0	2	1	0	0
AX-108031849	1	2	1	0	2	1	0	0	2	1	1	0	1	2	2	2	2	0	1	1	2	1	1	1	1	0	1	1	0	2	1	2	1	1	2	2	1	1	0	0	1	2	0	1	0	2	1	0	0
AX-108017405	1	2	1	0	2	1	0	0	2	1	1	0	1	2	2	2	2	0	1	1	2	1	1	1	1	0	1	1	0	2	1	2	1	1	2	2	1	1	0	0	1	2	0	1	0	2	1	0	0
AX-108078396	1	2	1	0	2	1	-1	0	2	1	1	0	1	2	2	2	2	0	1	1	2	1	1	1	1	0	1	1	0	2	1	2	1	1	2	2	1	1	0	0	1	2	0	1	0	2	1	0	0
AX-108085365	1	2	1	0	2	1	0	0	2	1	1	0	1	2	2	2	2	0	1	1	2	1	1	1	1	0	1	1	0	2	1	2	1	1	2	2	1	1	0	0	1	2	0	1	0	2	1	0	0
AX-86285970	1	2	1	0	2	1	0	0	2	1	1	0	1	2	2	2	2	0	1	1	2	1	1	1	1	0	1	1	0	2	1	2	1	1	2	2	1	1	0	0	1	2	0	1	0	2	1	0	0
AX-108090745	1	2	1	0	2	1	0	0	2	1	1	0	1	2	2	2	2	0	1	1	2	1	1	1	1	0	1	1	0	2	1	2	1	1	2	2	1	1	0	0	1	2	0	1	0	2	1	0	0
AX-90702946	1	2	1	0	2	1	0	0	2	1	1	0	1	2	2	2	2	0	1	1	2	1	1	1	1	0	1	1	0	2	1	2	1	1	2	2	1	1	0	0	1	2	0	1	0	2	1	0	0
AX-86305485	1	2	1	0	2	1	0	0	2	1	1	0	1	2	2	2	2	0	1	1	2	1	1	1	1	0	1	1	0	2	1	2	1	1	2	2	1	1	0	0	1	2	0	1	0	2	1	0	0
AX-247229048	1	2	1	0	2	1	0	0	2	1	1	0	1	2	2	2	2	0	1	1	2	1	1	1	1	0	1	1	0	2	1	2	1	1	2	2	1	1	0	0	1	2	0	1	0	2	1	0	0
AX-90703002	1	2	1	0	2	1	0	0	2	1	1	0	1	2	2	2	2	0	1	1	2	1	1	1	1	0	1	1	0	2	1	2	1	1	2	2	1	1	0	0	1	2	0	1	0	2	1	0	0
AX-107996635	1	2	1	0	2	1	0	0	2	1	1	0	1	2	2	2	2	0	1	1	2	1	1	1	1	0	1	1	0	2	1	2	1	1	2	2	1	1	0	0	1	2	0	1	0	2	1	0	0
AX-91336513	1	2	1	0	2	1	0	0	2	1	1	0	1	2	2	2	2	0	1	1	2	1	1	1	1	0	1	1	0	2	1	2	1	1	2	2	1	1	0	0	1	2	0	1	0	2	1	0	0
AX-108057144	1	2	1	0	2	1	0	0	2	1	1	0	1	2	2	2	2	0	1	1	2	1	1	1	1	0	1	1	0	2	1	2	1	1	2	2	1	1	0	1	1	2	0	1	0	2	1	0	0
AX-107963796	1	2	1	0	2	1	0	0	2	1	1	0	1	2	2	2	2	0	1	1	2	1	1	1	1	0	1	1	0	2	1	2	1	1	2	2	1	1	0	1	1	2	0	1	0	2	1	0	0
AX-107963873	-1	2	0	0	2	1	0	0	2	-1	1	1	1	2	2	2	2	0	1	1	2	1	0	1	1	1	1	1	0	2	-1	2	1	-1	2	2	0	1	1	0	1	2	0	1	0	-1	0	1	-1
AX-108055683	1	2	1	0	2	1	0	0	2	1	1	0	1	2	2	2	2	0	1	1	2	1	1	1	1	0	1	1	0	2	1	2	1	1	2	2	1	1	0	0	1	2	0	1	0	2	1	0	0
AX-107969849	1	2	1	0	2	1	0	0	2	1	1	0	1	2	2	2	2	0	1	1	2	1	1	1	1	0	1	1	0	2	1	2	1	1	2	2	1	1	0	0	1	2	0	1	0	2	1	0	0
AX-107958600	1	2	1	0	2	1	0	0	2	1	1	0	1	2	2	2	2	0	1	1	2	1	1	1	1	0	1	1	0	2	1	2	1	1	2	2	1	1	0	0	1	2	0	1	0	2	1	0	0
AX-108054796	1	2	1	0	2	1	0	0	2	1	1	0	1	2	2	2	2	0	1	1	2	1	1	1	1	0	1	1	0	2	1	1	1	1	2	2	1	1	0	0	1	2	0	1	0	2	1	0	0
AX-86307629	1	2	1	0	2	1	0	0	2	1	1	0	1	2	2	2	2	0	1	1	2	1	1	1	1	0	1	1	0	2	1	2	1	1	2	2	1	1	0	0	1	2	0	1	0	2	1	0	0
AX-108027154	1	2	1	0	2	1	0	0	2	1	1	0	1	2	2	2	2	0	1	1	2	1	1	1	1	0	1	1	0	2	1	2	1	1	2	2	1	1	0	0	1	2	0	1	0	2	1	0	0
AX-90703195	1	2	1	0	2	1	0	0	2	1	1	0	1	2	2	2	2	0	1	1	2	1	1	1	1	0	1	1	0	2	1	2	1	1	2	2	1	1	0	0	1	2	0	1	0	2	1	0	0
AX-107987619	1	2	1	0	2	1	0	0	2	1	1	0	1	2	2	2	2	0	1	1	2	1	1	1	1	0	2	1	0	2	1	2	1	1	2	2	1	1	0	0	1	2	0	1	0	2	1	0	0
AX-108024999	1	2	1	0	2	1	0	0	2	1	1	0	-1	2	2	2	2	0	1	1	2	1	1	1	1	0	2	1	0	2	1	2	1	1	2	2	1	1	0	0	1	2	0	1	0	2	1	0	0
AX-108086784	1	2	1	0	2	1	0	0	2	1	1	0	1	2	2	2	2	0	1	1	2	1	1	1	1	0	2	1	0	2	1	2	1	1	2	2	1	1	0	0	1	2	0	1	0	2	1	0	0
AX-108088230	1	2	1	0	2	1	0	0	2	1	1	0	1	2	2	2	2	0	1	1	2	1	1	1	1	0	2	1	0	2	1	2	1	1	2	2	1	1	0	0	1	2	0	1	0	2	1	0	0
AX-90703463	1	2	1	0	2	1	0	0	2	1	1	0	1	2	2	2	2	0	1	1	2	1	1	1	1	0	2	1	0	2	1	2	1	1	2	2	1	1	0	0	1	2	0	1	0	2	1	0	0
AX-107997524	1	2	1	0	2	1	0	0	2	1	1	0	1	2	2	2	2	0	1	1	2	1	1	1	1	0	2	1	0	2	1	2	1	1	2	2	1	1	0	0	1	2	0	1	0	2	1	0	0
AX-108053852	1	2	1	0	2	2	0	0	2	1	-1	0	1	2	2	2	2	0	1	1	2	1	1	1	1	0	2	1	0	2	-1	2	1	1	2	2	1	1	0	0	-1	2	0	1	0	2	1	0	0
AX-107950782	1	2	2	0	2	1	0	0	2	1	1	0	1	2	2	2	2	0	1	1	2	1	0	1	1	0	2	1	0	2	0	2	1	1	2	2	1	1	0	0	1	2	0	1	0	2	1	0	0
AX-247266302	1	2	2	-1	2	1	0	0	2	1	1	0	1	2	2	2	2	0	0	1	2	1	0	1	-1	0	2	1	0	2	0	2	1	1	2	2	1	1	0	1	1	2	0	1	1	2	1	0	0
AX-108076547	1	2	2	-1	2	1	0	0	2	1	1	0	1	2	2	2	2	0	0	1	2	1	0	1	1	0	2	1	0	2	0	2	1	1	2	2	1	1	0	1	1	2	0	1	0	2	-1	0	0
AX-108019247	1	2	2	0	2	1	0	0	2	1	1	0	1	2	2	2	2	0	0	1	2	1	0	1	1	0	2	1	0	2	0	2	1	1	2	2	1	1	0	0	1	2	0	1	0	2	1	0	0
AX-108052748	1	2	2	0	2	1	0	0	2	1	1	0	1	2	2	2	2	0	0	1	2	1	0	1	1	0	2	1	0	2	0	2	1	1	2	2	1	1	0	0	1	2	0	1	0	2	1	0	0
AX-247252560	1	2	2	0	2	1	0	0	2	1	1	0	1	2	2	2	2	0	0	1	2	1	0	1	1	0	2	1	0	2	0	2	1	1	2	2	1	1	0	0	1	2	0	1	0	2	1	0	0
AX-90703636	1	2	2	0	2	1	0	0	2	1	1	0	1	2	2	2	2	0	0	1	2	1	0	1	1	0	2	1	0	2	0	2	1	1	2	2	1	1	0	0	1	2	0	1	0	2	1	0	0
AX-107985345	1	2	2	0	2	1	0	0	2	1	1	0	1	2	2	2	2	0	0	1	2	1	0	1	1	0	2	1	0	2	0	2	1	1	2	2	1	1	0	0	1	2	0	1	0	2	1	0	0
AX-108059346	1	2	2	0	2	1	0	0	2	1	1	0	1	2	2	2	2	0	0	1	2	1	0	1	1	0	2	1	0	2	0	2	1	1	2	2	1	1	0	0	1	2	0	1	0	2	1	0	0
AX-108087397	1	2	2	0	2	1	0	0	2	1	1	0	1	2	2	2	2	0	0	1	2	1	0	1	1	0	2	1	0	2	0	2	1	1	2	2	1	1	0	0	1	2	0	1	0	2	1	0	0
AX-108083027	1	2	2	0	2	1	0	0	2	1	1	0	1	2	2	2	2	0	0	1	2	1	0	1	1	0	2	1	0	2	0	2	1	1	2	2	1	1	0	0	1	2	0	1	0	2	1	0	0
AX-108059064	1	2	2	0	2	1	0	0	2	1	1	0	1	2	2	2	2	0	0	1	2	1	0	1	1	0	2	1	0	2	0	2	1	1	2	2	1	1	0	0	1	2	0	1	0	2	1	0	0
AX-108039736	1	2	2	0	2	1	0	0	2	1	1	0	1	2	2	2	2	0	0	1	2	1	0	1	1	0	2	1	0	2	0	2	1	1	2	2	1	1	0	0	1	2	0	1	0	2	1	0	0
AX-107962877	1	2	2	0	1	1	0	0	2	1	1	0	1	2	2	2	2	0	0	1	2	1	0	1	1	0	2	1	0	2	0	2	1	1	2	2	1	1	0	0	1	2	0	1	0	2	1	0	0
AX-107971526	1	2	2	0	1	1	0	0	2	1	1	0	1	2	2	2	2	0	0	1	2	1	0	1	1	0	2	1	0	2	0	2	1	1	2	2	1	1	0	0	1	2	0	1	0	2	1	0	0
AX-107984883	1	2	2	0	1	1	0	0	2	1	1	0	1	2	2	2	2	0	0	1	1	1	0	1	1	0	2	1	0	2	0	2	1	1	2	2	1	1	0	0	1	2	0	1	0	2	1	0	0
AX-107956482	1	2	2	0	1	1	0	0	2	1	1	0	1	2	2	2	2	0	0	1	1	1	0	1	1	0	2	1	0	2	0	2	1	1	2	2	1	1	1	0	1	2	0	1	0	2	1	0	0
AX-108054028	1	2	2	0	1	1	0	0	2	1	1	0	1	2	2	2	2	0	0	1	1	1	0	1	1	0	2	1	0	2	0	2	1	1	2	2	1	1	0	0	1	2	0	1	0	2	1	0	0
AX-108018576	1	2	2	0	1	1	0	0	2	1	1	0	1	2	2	2	2	0	0	1	1	1	0	1	1	0	2	1	0	2	0	2	1	1	2	2	1	1	0	0	1	2	0	1	0	2	1	0	0
AX-108010192	1	2	2	0	1	1	0	0	2	1	1	0	1	2	2	2	2	0	0	1	1	1	0	1	1	0	2	1	0	2	0	2	1	1	2	2	1	1	0	0	1	2	0	1	0	2	1	0	0
AX-108084381	1	2	2	0	1	1	0	0	2	1	1	0	1	2	2	2	2	0	0	1	1	1	0	1	1	0	2	1	0	2	0	2	1	1	2	2	1	1	0	0	1	2	0	1	0	2	1	0	0
AX-107955430	1	2	2	0	1	1	0	0	2	1	1	0	1	2	2	2	2	0	0	1	1	1	0	1	1	0	2	1	0	2	0	2	1	1	2	2	1	1	0	0	1	2	0	1	0	2	1	0	0
AX-108029416	1	2	2	0	1	-1	0	0	2	1	1	0	1	2	2	2	2	0	0	1	1	1	0	1	1	0	2	1	0	2	0	2	1	1	2	2	1	1	0	0	1	2	0	1	0	2	1	0	0
AX-107967841	1	2	2	0	1	1	0	0	2	1	1	0	1	2	2	2	2	0	0	1	1	1	0	1	1	0	2	1	0	2	0	2	1	1	2	2	1	1	0	0	1	2	0	1	0	2	1	0	0
AX-108086875	1	2	2	1	1	1	0	0	2	1	0	0	1	2	2	2	2	0	0	1	1	1	0	1	1	0	2	1	0	2	0	2	1	1	2	2	1	1	0	0	1	2	0	1	0	2	1	0	0
AX-247277786	1	2	2	1	1	1	0	0	2	1	0	0	1	2	2	2	2	0	0	1	0	1	0	1	1	0	2	1	0	2	0	2	1	1	2	2	1	1	0	0	1	2	0	1	1	2	1	0	0
AX-108002607	1	2	2	1	1	1	0	0	2	1	0	0	1	2	2	2	2	0	0	1	1	1	0	1	1	0	2	1	0	2	0	2	1	1	2	2	1	1	0	0	1	2	0	1	0	2	1	0	0
AX-108016143	1	2	2	1	1	1	0	0	2	1	0	0	1	2	2	2	2	0	0	1	1	1	0	1	1	0	2	1	0	2	0	2	1	1	2	2	1	1	0	0	1	2	0	1	0	2	1	0	0
AX-247256352	1	2	2	1	1	1	0	0	2	1	0	0	1	2	2	2	2	0	0	1	1	1	0	1	1	0	2	1	0	2	0	2	1	1	2	2	1	1	0	0	1	2	0	1	0	2	1	0	0
AX-107948538	1	2	2	1	1	1	0	0	2	1	0	0	1	2	2	2	2	0	0	1	1	1	0	1	1	0	2	1	0	2	0	2	1	1	2	2	1	1	0	0	1	2	0	1	0	2	1	0	0
AX-247229118	1	2	2	1	1	1	0	0	2	1	0	0	1	2	2	2	2	0	0	1	1	1	0	1	1	0	2	1	0	2	0	2	1	1	2	2	1	1	0	0	1	2	0	1	0	2	1	0	0
AX-107961582	1	2	2	1	1	1	0	0	2	1	0	0	1	2	2	2	2	0	0	1	1	1	0	1	1	0	2	1	0	2	0	2	1	1	2	2	1	1	0	0	1	2	0	1	0	2	1	0	0
AX-108061332	1	2	2	1	1	1	0	0	2	1	0	0	1	2	2	2	2	0	0	1	1	1	0	1	1	0	2	1	0	2	0	2	1	1	2	2	1	1	0	0	1	2	0	1	0	2	1	0	0
AX-247229125	1	2	2	1	1	1	0	0	2	1	0	0	1	2	2	2	2	0	0	1	1	1	0	1	1	0	2	1	0	2	0	2	1	1	2	2	1	1	0	0	1	2	0	1	0	2	1	0	0
AX-108034980	1	2	2	1	1	1	0	0	2	1	0	0	1	2	2	2	2	0	0	1	1	1	0	1	1	0	2	1	0	2	0	2	1	1	2	2	1	1	-1	0	1	2	0	1	0	2	1	0	0
AX-86265824	1	2	2	1	1	1	0	0	2	1	0	0	1	2	2	2	2	0	0	1	1	1	0	1	1	0	2	1	0	2	0	2	1	1	2	2	1	1	0	0	1	2	0	1	0	2	1	0	0
AX-108087384	1	2	2	1	1	1	0	0	2	1	0	0	1	2	2	2	2	0	0	1	1	1	0	1	1	0	2	1	0	2	0	2	1	1	2	2	1	1	0	0	1	2	0	1	0	2	1	0	0
AX-108014176	1	2	2	1	1	1	0	0	2	1	0	1	1	2	2	2	2	0	0	1	1	1	0	1	1	0	2	1	0	2	0	2	1	1	2	2	1	1	0	0	1	2	0	1	0	2	1	0	0
AX-108039458	1	2	2	1	1	0	0	0	2	1	0	1	1	2	2	2	1	0	0	1	1	1	0	1	1	0	2	1	0	2	0	2	1	1	2	2	1	1	0	0	1	2	0	1	0	2	1	0	0
AX-86285990	1	2	2	1	1	0	0	0	2	1	0	1	1	2	2	2	1	0	0	1	1	1	0	1	1	0	2	1	0	2	0	2	1	1	2	2	1	1	0	0	1	2	0	1	0	2	1	0	0
AX-108053987	1	2	2	1	1	0	0	0	2	1	0	1	1	2	2	2	1	0	0	1	1	1	0	1	1	0	2	1	0	2	0	2	1	1	2	2	1	1	0	0	1	2	0	1	0	2	1	0	0
AX-90704167	1	2	2	1	1	0	0	0	2	1	0	1	1	2	2	2	1	0	0	1	1	1	0	1	1	0	2	1	0	2	0	2	1	1	2	2	1	1	0	0	1	2	0	1	0	2	1	0	0
AX-108082134	1	2	2	1	1	0	0	0	2	1	0	1	1	2	2	2	1	0	0	1	1	1	0	1	1	0	2	1	0	2	0	2	1	1	2	2	1	1	0	0	1	2	0	1	0	2	1	0	0
AX-108004139	1	2	2	1	1	0	0	0	2	1	0	1	1	2	2	2	1	0	0	1	1	1	0	1	1	0	2	1	0	2	0	2	1	1	2	2	1	1	0	0	1	2	0	1	0	2	1	0	0
AX-247229145	1	1	2	1	1	0	0	0	2	1	0	1	1	2	2	2	1	0	0	1	1	1	0	1	1	0	2	1	0	2	0	2	1	1	2	2	1	1	0	0	1	2	0	1	0	2	1	0	0
AX-107988200	1	1	2	1	1	0	0	0	2	1	0	1	1	2	2	2	1	0	0	1	1	1	0	1	1	0	2	1	0	2	0	2	1	1	2	2	1	1	0	0	1	2	0	1	0	2	1	0	0
AX-86285998	1	1	2	1	1	0	0	0	2	1	0	1	1	2	2	2	1	0	0	1	1	1	0	1	1	0	2	1	0	2	0	2	1	1	2	2	1	1	0	0	1	2	0	1	0	2	1	0	0
AX-108080111	1	1	2	1	1	0	0	0	2	1	0	1	1	2	2	2	1	0	0	1	1	1	0	1	1	0	2	1	0	2	0	2	1	1	2	2	1	1	0	1	1	2	0	1	0	2	1	0	0
AX-107953909	1	1	2	1	1	0	0	0	2	1	0	1	1	2	2	2	1	0	0	1	1	1	0	1	1	0	2	1	0	2	0	2	1	1	2	2	1	1	0	0	1	2	0	1	0	2	1	0	0
AX-91206692	1	1	2	1	1	0	0	0	2	1	0	1	1	2	2	2	1	0	0	1	1	1	0	1	1	0	2	1	0	2	0	2	1	1	2	2	1	1	0	0	1	2	0	1	0	2	1	0	0
AX-108048056	1	1	2	1	1	0	0	0	2	1	0	1	1	2	2	2	1	0	0	1	1	1	0	1	1	0	2	1	1	2	0	2	1	1	2	2	1	1	0	0	1	2	0	1	0	2	1	0	0
AX-108062877	1	1	2	1	1	0	0	0	2	1	0	1	1	2	2	2	1	0	0	1	1	1	0	1	1	0	2	1	1	2	0	2	1	1	2	2	1	1	0	0	1	2	0	1	0	2	1	0	0
AX-90617407	1	1	2	1	1	0	0	0	2	1	0	1	1	2	2	2	1	0	0	1	1	1	0	1	1	0	2	1	1	2	0	2	1	1	2	2	1	1	0	0	1	2	0	1	0	2	1	0	0
AX-86307681	1	1	2	1	1	0	0	0	2	1	0	1	1	2	2	2	1	0	0	1	1	1	0	1	1	0	2	1	1	2	0	2	1	1	2	2	1	1	0	0	1	2	0	1	0	2	1	0	0
AX-90704575	1	1	2	1	1	0	0	0	2	1	0	1	1	2	2	2	1	0	0	1	1	1	0	1	1	0	2	1	1	2	0	2	1	1	2	2	1	1	0	0	1	2	0	1	0	2	1	0	0
AX-247265514	1	1	2	1	1	0	0	0	2	1	0	1	1	2	2	2	1	0	0	1	1	1	0	1	1	0	2	1	1	2	0	2	1	1	2	2	1	1	1	0	1	2	0	1	0	2	1	0	0
AX-108039954	1	1	2	1	1	0	0	0	2	1	0	1	1	2	2	2	1	0	0	1	1	1	0	1	1	0	2	1	1	2	0	2	1	1	2	2	1	1	0	0	1	2	0	1	0	2	1	0	0
AX-108095660	1	1	2	1	1	0	0	0	2	1	0	1	1	2	2	2	1	0	0	1	1	1	0	1	1	0	2	1	1	2	0	2	1	1	2	2	1	1	0	0	1	2	0	1	0	2	1	0	0
AX-107980706	1	1	2	1	1	0	0	0	2	1	0	1	1	2	-1	2	1	0	0	1	1	1	0	1	1	0	2	1	1	2	0	2	1	1	2	2	1	-1	0	0	1	2	0	1	0	2	1	0	0
AX-247260239	1	1	2	1	1	0	0	0	2	1	0	1	1	2	1	2	1	0	0	1	1	1	0	1	1	0	2	1	1	2	0	2	1	1	2	2	1	1	0	0	1	2	0	1	0	2	1	0	0
AX-108015461	1	1	2	1	1	0	0	0	2	1	0	1	1	2	1	2	-1	0	0	1	1	1	0	1	1	0	2	1	1	2	0	2	1	1	2	2	-1	1	-1	-1	1	2	0	1	0	2	1	0	0
AX-90704827	1	1	2	1	1	0	0	0	2	1	0	1	1	2	1	2	1	0	0	1	1	1	0	1	1	0	2	1	1	2	0	2	1	1	2	2	1	1	0	0	1	2	0	1	0	2	1	0	0
AX-107937424	1	1	2	1	1	0	0	0	2	1	0	1	1	2	-1	2	1	0	0	1	1	1	0	1	1	0	2	1	1	2	0	2	1	1	2	2	1	1	0	0	1	2	0	1	0	2	1	0	0
AX-108072743	1	1	2	1	1	0	0	0	2	1	0	1	1	2	1	2	1	0	0	1	1	1	0	1	1	0	2	1	1	2	0	2	1	1	2	2	1	1	0	0	1	2	0	1	0	2	1	0	0
AX-91206729	1	1	2	1	1	0	0	0	2	1	0	1	1	2	1	2	1	0	0	1	1	1	0	1	1	0	2	1	1	2	0	2	1	1	2	2	1	1	0	0	1	2	0	1	0	2	1	0	0
AX-107998515	1	1	2	1	1	0	0	0	2	1	0	1	-1	2	1	2	1	0	0	1	0	1	0	1	1	0	2	-1	1	2	0	2	1	-1	2	2	1	1	0	1	1	2	0	1	0	2	1	0	0
AX-90704919	1	1	2	1	1	0	0	0	2	1	0	1	1	2	1	2	1	0	0	1	1	1	0	1	1	0	2	1	1	2	0	2	1	1	2	2	1	1	0	0	1	2	0	1	0	2	1	0	0
AX-86265856	1	1	2	1	1	0	0	0	2	1	0	1	1	2	1	2	1	0	-1	1	1	1	0	1	1	0	2	1	1	2	0	2	1	1	2	2	1	1	0	0	1	2	0	1	0	2	1	0	0
AX-247253260	1	1	2	1	1	0	0	0	2	1	0	1	1	2	1	2	1	0	0	1	1	1	0	1	1	0	2	1	1	2	0	2	1	1	2	2	1	1	0	0	1	2	0	1	0	2	1	0	0
AX-108103349	1	1	2	1	1	0	0	0	2	1	0	1	1	2	1	2	1	0	0	1	1	1	0	1	1	0	2	1	1	2	0	2	1	1	2	2	1	1	0	0	1	2	0	1	0	2	1	0	0
AX-107954954	1	1	2	1	1	0	0	0	2	1	0	1	1	2	1	2	1	0	0	1	1	1	0	1	1	0	2	1	1	2	0	2	1	1	2	2	1	1	0	0	1	2	0	1	0	2	1	0	0
AX-91492365	1	1	2	1	1	0	0	0	2	1	0	1	1	2	1	2	1	0	0	1	1	1	0	1	1	0	2	1	1	2	0	2	1	1	2	2	1	1	0	0	1	2	0	1	0	2	1	0	0
AX-107936334	1	1	1	1	1	0	0	0	2	1	0	1	1	2	1	2	1	0	0	1	1	1	0	1	1	0	2	1	1	2	0	2	1	1	2	2	1	1	0	0	1	2	0	1	0	2	1	0	0
AX-108102939	1	1	2	1	1	0	0	0	2	1	0	1	1	2	1	2	1	0	0	1	1	1	0	1	1	0	2	1	1	2	0	2	1	1	2	2	1	1	0	0	1	2	0	1	0	2	1	0	0
AX-86241025	1	1	2	1	1	0	0	0	2	1	0	1	1	2	1	2	1	0	0	1	1	1	0	1	1	0	2	1	1	2	0	2	1	1	2	2	1	1	0	0	1	2	0	1	0	2	1	0	0
AX-107974943	1	1	2	1	1	0	0	0	2	1	0	1	1	2	1	2	1	0	0	1	1	1	0	1	1	0	2	1	1	2	0	2	1	1	2	2	1	1	0	0	1	2	0	1	0	2	1	0	0
AX-108049355	1	1	2	1	1	0	0	0	2	1	0	1	1	2	1	2	1	0	0	1	1	1	0	1	1	0	2	1	1	2	0	2	1	1	2	2	1	1	0	0	1	2	0	1	0	2	1	0	0
AX-108002118	1	1	2	1	1	0	0	0	2	1	0	1	1	2	1	2	1	0	0	1	1	1	0	1	1	0	2	1	1	2	0	2	1	1	2	2	1	1	0	0	1	2	0	1	0	2	1	0	0
AX-108064743	1	1	2	1	1	0	0	0	2	1	0	1	1	2	1	2	1	0	0	1	1	1	0	1	1	0	2	1	1	2	0	2	1	1	2	2	1	1	0	0	1	2	0	1	0	2	1	0	0
AX-108053722	1	1	2	1	1	0	0	0	2	1	0	1	1	2	1	2	1	0	0	1	1	1	0	1	1	0	2	1	1	2	0	2	1	1	2	2	1	1	0	0	1	2	0	1	0	2	1	0	0
AX-86307695	1	1	2	1	1	0	0	0	2	1	0	1	1	2	1	2	1	0	0	1	1	1	0	1	1	0	2	1	1	2	0	2	1	1	2	2	1	1	0	0	1	2	0	1	0	2	1	0	0
AX-108083071	1	1	2	1	1	0	0	0	2	1	0	1	1	2	1	2	1	0	0	1	1	1	0	1	1	0	2	1	1	2	0	2	1	1	2	2	1	1	0	0	1	2	0	1	0	2	1	0	0
AX-107935336	1	1	2	1	1	0	0	0	2	1	0	1	1	2	1	2	1	0	0	1	1	1	0	1	1	0	2	1	1	2	0	2	1	1	2	2	1	1	0	0	1	2	0	1	0	2	1	0	0
AX-90705100	1	1	2	1	1	0	0	0	2	1	0	1	1	2	1	2	1	0	0	1	1	1	0	1	1	0	2	1	1	2	0	2	1	1	2	2	1	1	0	0	1	2	0	1	0	2	1	0	0
AX-108099673	1	1	2	1	1	0	0	0	2	1	0	1	1	2	1	2	1	0	0	1	1	1	0	1	1	0	2	1	1	2	0	2	1	1	2	2	1	1	0	0	1	2	0	1	0	2	1	0	0
AX-90705325	1	1	2	1	1	0	0	0	2	1	0	1	1	2	1	2	1	0	0	1	1	1	0	1	1	0	2	1	1	2	0	2	1	1	2	2	1	1	0	0	1	2	0	1	0	2	1	0	0
AX-86241033	1	1	2	1	1	0	0	0	2	1	0	1	1	2	1	2	1	0	0	1	1	1	0	1	1	0	2	1	1	2	0	2	1	1	2	2	1	1	0	0	1	2	0	1	0	2	1	0	0
AX-108098029	1	1	2	1	1	0	0	0	2	1	0	1	1	2	1	2	1	0	0	1	1	1	0	1	1	0	2	1	1	2	0	2	1	1	2	2	1	1	0	0	1	2	0	1	0	2	1	0	0
AX-107986271	1	1	2	1	1	0	0	0	2	1	0	1	1	2	1	2	1	0	0	1	1	1	0	1	1	0	2	1	1	2	0	2	1	1	2	2	1	1	0	0	1	2	0	1	0	2	1	0	0
AX-108079617	1	1	2	1	1	0	0	0	2	1	0	1	1	2	1	2	1	0	0	1	1	1	0	1	1	0	2	1	1	2	0	2	1	1	2	2	1	1	0	0	1	2	0	1	0	2	1	0	0
AX-108013633	1	1	2	1	1	0	0	0	2	1	0	1	1	2	1	2	1	0	0	1	1	1	0	1	1	0	2	1	1	2	0	2	1	1	2	2	1	1	0	0	1	2	0	1	0	2	1	0	0
AX-86241029	1	1	2	1	1	0	0	0	2	1	0	1	1	2	1	2	1	0	0	1	1	1	0	1	1	0	2	1	1	2	0	2	1	1	2	2	1	1	0	0	1	2	0	1	0	2	1	0	0
AX-107935424	1	1	2	1	1	0	0	0	2	1	0	1	1	2	1	2	1	0	0	1	1	1	0	1	1	0	2	1	1	2	0	2	1	1	2	2	1	1	0	0	1	2	0	1	0	2	1	0	0
AX-108086605	1	1	2	1	1	0	0	0	2	1	0	1	1	2	1	2	1	0	0	1	1	1	0	1	1	0	2	1	1	2	0	2	1	1	2	2	1	1	0	0	1	2	0	1	0	2	1	0	0
AX-108056478	1	1	2	1	1	0	0	0	2	1	0	1	1	2	1	2	1	0	0	1	1	1	0	1	1	0	2	1	1	2	0	2	1	1	2	2	1	1	0	0	1	2	0	1	0	2	1	0	0
AX-108019181	1	1	2	1	1	0	0	0	2	1	0	1	1	2	1	2	1	0	0	1	1	1	0	1	1	0	2	1	1	2	0	2	1	1	2	2	1	1	0	0	1	2	0	1	-1	2	1	0	0
AX-86307714	1	1	2	1	1	0	0	0	2	1	0	1	1	2	1	2	1	0	0	1	1	1	0	1	1	0	2	1	1	2	0	2	1	1	2	2	1	1	0	0	1	2	0	1	0	2	1	0	0
AX-107944340	1	1	2	1	1	0	0	0	2	1	0	1	1	2	1	2	1	0	0	1	1	1	0	1	1	0	2	1	1	2	0	2	1	1	2	2	1	1	0	0	1	2	0	1	0	2	1	0	0
AX-108049511	1	1	2	1	1	0	0	0	2	1	0	1	1	2	1	2	1	0	0	1	1	1	0	1	1	0	2	1	1	2	0	2	1	1	2	2	1	1	0	0	1	2	0	1	0	2	1	0	0
AX-108054973	1	1	2	1	1	0	0	0	2	1	0	1	1	2	1	2	1	0	0	1	1	1	0	1	1	0	2	1	1	2	0	2	1	1	2	2	1	1	0	0	1	2	0	1	0	-1	1	0	0
AX-108048646	1	1	2	1	1	0	0	0	2	1	0	1	1	2	1	2	1	0	0	1	1	1	0	1	1	0	2	1	1	2	0	2	1	1	2	2	1	1	0	0	1	2	0	1	0	2	1	0	0
AX-86286039	1	1	2	1	1	0	0	0	2	1	0	1	1	2	1	2	1	0	0	1	1	1	0	1	1	0	2	1	1	2	0	2	1	1	2	2	1	1	0	0	1	2	0	1	0	2	1	0	0
AX-108097004	1	1	2	1	1	0	0	0	2	1	0	1	1	2	1	2	1	0	0	1	1	1	0	1	1	0	2	1	1	2	0	2	1	1	2	2	1	1	0	0	1	2	0	1	0	2	1	0	0
AX-108097585	1	1	2	1	1	0	0	0	2	1	0	1	1	2	1	2	1	0	0	1	1	1	0	1	1	0	2	1	1	2	0	2	1	1	2	2	1	1	0	0	1	2	0	1	0	2	1	0	0
AX-108060700	1	1	2	1	1	0	0	0	2	1	0	1	1	2	1	2	1	0	0	1	1	1	0	1	1	0	2	1	1	2	0	2	1	1	2	2	1	1	0	0	1	2	0	1	0	2	1	0	0
AX-247229194	1	1	2	1	1	0	0	0	-1	1	0	-1	-1	2	1	2	1	0	0	-1	1	1	0	1	1	0	2	1	1	-1	0	2	1	1	2	2	1	-1	0	0	1	2	0	1	0	2	1	0	0
AX-86265866	1	1	2	1	1	0	0	0	2	1	0	1	1	2	1	2	1	0	0	1	1	1	0	1	1	0	2	1	1	2	0	2	1	1	2	2	1	1	0	0	1	2	0	1	0	2	1	0	0
AX-108015131	1	1	2	1	1	0	0	0	2	1	0	1	1	2	1	2	1	0	0	1	1	1	0	1	1	0	2	1	1	2	0	2	1	1	2	2	1	1	0	0	1	2	0	1	0	2	1	0	0
AX-178079378	1	1	2	1	1	0	0	0	2	1	0	1	1	2	1	2	1	0	0	1	1	1	0	1	1	0	2	1	1	2	0	2	1	1	2	2	1	1	0	0	1	2	0	1	0	2	1	0	0
AX-107992861	1	1	2	1	1	0	0	0	2	1	0	1	1	2	1	2	1	0	0	1	1	1	0	1	1	0	2	1	1	2	0	2	1	1	2	2	1	1	0	0	1	2	0	1	0	2	1	0	0
AX-108080619	1	1	2	1	1	0	0	0	2	1	0	1	1	2	1	2	1	0	0	1	1	1	0	1	1	0	2	1	1	2	0	2	1	1	2	2	1	1	0	0	1	2	0	1	0	2	1	0	0
AX-108032133	-1	1	2	-1	1	0	0	0	2	1	0	1	1	2	1	2	1	1	0	1	1	-1	0	1	-1	0	2	1	1	2	0	2	1	1	2	2	1	1	0	-1	1	2	0	1	0	2	1	0	0
AX-108038439	1	1	2	1	1	1	-1	0	2	1	0	1	1	2	1	2	1	-1	0	1	1	1	0	1	1	0	2	1	1	2	0	2	1	1	2	2	1	1	1	0	1	2	0	1	0	2	1	0	1
AX-108094837	1	1	2	1	1	0	0	0	2	1	0	1	1	2	1	2	1	0	0	1	1	1	0	1	1	0	2	1	1	2	0	2	1	1	2	2	1	1	1	0	1	2	0	1	0	2	1	0	0
AX-107983580	1	1	2	1	1	0	0	0	2	1	0	1	1	2	1	2	1	0	0	1	1	1	0	1	1	0	2	1	1	2	0	2	1	1	2	2	1	1	1	0	1	2	0	1	0	2	1	0	0
AX-247229197	1	1	2	1	1	0	0	0	2	1	0	1	1	2	1	2	1	0	0	1	1	1	0	1	1	0	2	1	1	2	0	2	1	1	2	2	1	1	-1	0	1	2	0	1	0	2	1	0	0
AX-108059365	1	1	2	1	1	0	0	0	2	1	0	1	1	2	1	2	1	0	0	1	1	1	0	1	1	0	2	1	1	2	0	2	1	1	2	2	1	1	0	0	1	2	0	1	0	2	1	0	0
AX-86241041	1	1	2	1	1	0	0	0	2	1	0	1	1	2	1	2	1	0	0	1	1	1	0	1	1	0	2	1	1	2	0	2	1	1	2	2	1	1	0	0	1	2	0	1	0	2	1	0	0
AX-86283969	1	1	2	1	1	0	0	0	2	1	0	1	1	2	1	2	1	0	0	1	1	1	0	1	1	0	2	1	1	2	0	2	1	1	2	2	1	1	0	0	1	2	0	1	0	2	1	0	0
AX-108011246	1	1	2	1	1	0	0	0	2	1	0	1	1	2	1	2	1	0	0	1	1	1	0	1	1	0	2	1	1	2	0	2	1	1	2	2	1	1	0	0	1	2	0	1	0	2	1	0	0
AX-90626899	1	1	2	1	1	0	0	0	2	1	0	1	1	2	1	2	1	0	0	1	-1	1	0	1	1	0	2	1	1	2	0	2	1	1	2	2	1	1	0	0	1	2	0	1	0	2	1	0	0
AX-108005431	1	1	2	1	1	0	0	0	2	1	0	1	1	2	1	2	1	0	0	1	1	1	0	1	1	0	2	1	1	2	0	2	1	1	2	2	1	1	0	0	1	2	0	1	0	2	1	0	0
AX-90705142	1	1	2	1	1	0	0	0	2	1	0	1	1	2	1	2	1	0	0	1	1	1	0	1	1	0	2	1	1	2	0	2	1	1	2	2	1	1	0	0	1	2	0	1	0	2	1	0	0
AX-108105785	1	1	2	1	1	0	0	0	2	1	0	1	1	2	1	2	1	0	0	1	1	1	0	1	1	0	2	1	1	2	0	2	1	1	2	2	1	1	0	0	1	2	0	1	0	2	1	0	0
AX-107975110	1	1	2	1	1	0	0	0	2	1	0	1	1	2	1	2	1	0	0	1	1	1	0	1	1	0	2	1	1	2	0	2	1	1	2	2	1	1	0	0	1	2	0	1	0	2	1	0	0
AX-108003227	1	1	2	1	1	0	0	0	2	1	0	1	1	2	1	2	0	0	0	1	1	1	0	1	1	0	2	1	1	2	0	2	1	1	2	2	1	1	0	0	1	2	0	1	0	2	1	0	0
AX-108055216	1	1	2	1	1	0	0	0	2	1	0	1	1	2	1	2	0	0	0	1	1	1	0	1	1	0	2	1	1	2	0	2	1	1	2	2	1	1	0	0	1	2	0	1	0	2	1	0	0
AX-108056989	1	1	2	1	1	0	0	0	2	1	0	1	1	2	1	2	0	0	0	1	1	1	0	1	1	0	2	1	1	2	0	2	1	1	2	2	1	1	0	0	1	2	0	1	0	2	1	0	0
AX-90705667	1	1	2	1	1	0	0	0	2	1	0	1	1	2	1	2	0	0	0	1	1	1	0	1	1	0	2	1	1	2	0	2	1	1	2	2	1	1	0	0	1	2	0	1	0	2	1	0	0
AX-108022893	1	1	2	-1	1	-1	0	-1	2	1	0	1	1	2	1	2	0	0	1	1	1	1	0	-1	1	0	2	1	1	2	0	2	1	1	-1	2	-1	1	0	0	1	2	0	1	0	2	1	0	0
AX-108068798	1	1	2	-1	1	0	0	0	2	1	0	1	1	2	1	2	0	0	1	1	-1	1	0	1	1	0	2	1	1	2	0	2	1	1	2	2	1	1	-1	0	1	2	0	1	0	2	1	0	0
AX-90705571	1	1	2	1	1	0	0	0	2	1	0	1	1	2	1	2	0	0	0	1	1	1	0	1	1	0	2	1	1	2	0	2	1	1	2	2	1	1	0	0	1	2	0	1	0	2	1	0	0
AX-108085304	1	1	2	1	1	0	0	0	2	1	0	1	1	2	1	2	0	0	0	1	1	1	0	1	1	0	2	1	1	2	0	2	1	1	2	2	1	1	0	1	1	2	0	1	0	2	1	0	0
AX-108049207	1	1	2	1	1	0	0	0	2	1	0	1	1	2	1	2	0	0	0	1	1	1	0	1	1	0	2	1	1	2	0	2	1	1	2	2	1	1	0	0	1	2	0	1	0	2	1	0	0
AX-247272292	1	1	2	1	1	0	0	0	2	1	0	1	1	2	1	2	0	0	0	1	1	1	0	1	1	0	2	1	1	2	0	2	1	1	2	2	1	1	0	0	1	2	0	1	0	2	1	0	0
AX-86241051	1	1	2	1	1	0	0	0	2	1	0	1	1	2	1	2	0	0	0	1	1	1	0	1	1	0	2	1	1	2	0	2	1	1	2	2	1	1	-1	0	1	2	0	1	0	2	1	0	0
AX-108040225	1	1	2	1	1	0	0	0	2	1	0	1	1	2	1	2	0	0	0	1	1	1	0	1	1	0	2	1	1	2	0	2	1	1	2	2	1	1	1	0	1	2	0	1	0	2	1	0	0
AX-108022624	1	1	2	1	1	0	0	0	2	1	0	1	1	2	1	2	0	0	0	1	1	1	0	1	1	0	2	1	1	2	0	2	1	1	2	2	1	1	0	0	1	2	0	1	0	2	1	0	0
AX-108045014	1	1	2	1	1	0	0	0	2	1	0	1	1	2	1	2	0	0	0	1	1	1	0	1	1	0	2	1	1	2	0	2	1	1	2	2	1	1	0	0	1	2	0	1	0	2	1	0	0
AX-108057621	1	1	2	1	1	0	0	0	2	1	0	1	1	2	1	2	0	0	0	1	1	1	0	1	1	0	2	1	1	2	0	2	1	1	2	2	1	1	0	0	1	2	0	1	0	2	1	0	0
AX-247229226	1	1	2	1	1	0	0	0	2	1	0	1	1	1	1	2	0	0	0	1	1	1	0	1	1	0	2	1	1	2	0	2	1	1	2	2	1	1	0	0	1	2	0	1	0	2	1	0	0
AX-108086153	1	1	2	1	1	0	0	0	2	1	0	1	1	2	1	2	0	0	0	1	1	1	0	1	1	0	2	1	1	2	0	2	1	1	2	2	1	1	0	0	1	2	0	1	0	2	1	0	0
AX-86286048	1	1	2	1	1	0	0	0	2	1	0	1	1	2	1	2	0	0	0	1	1	1	0	1	1	0	2	1	1	2	0	2	1	1	2	2	1	1	0	0	1	2	0	1	0	2	1	0	0
AX-107942901	1	1	2	1	1	0	0	0	2	1	0	1	1	2	1	2	0	0	0	1	1	1	0	1	1	0	2	1	1	2	0	2	1	1	2	2	1	1	0	0	1	2	0	1	0	2	1	0	0
AX-107946687	1	1	2	1	1	0	0	0	2	1	0	1	1	2	1	2	0	0	0	1	1	1	0	1	1	0	2	1	1	2	0	2	1	1	2	2	1	1	0	0	1	2	0	1	0	2	1	0	0
AX-107954105	1	1	2	1	1	0	0	0	2	1	0	-1	1	2	1	2	0	0	0	1	1	1	1	1	1	0	2	1	1	2	0	2	1	1	2	2	1	1	0	0	1	-1	0	1	0	-1	1	0	0
AX-90592814	1	1	2	1	1	0	0	0	2	1	0	1	1	2	1	2	0	0	0	1	1	1	0	1	1	0	2	1	1	2	0	2	1	1	2	2	1	1	0	0	1	2	0	1	0	2	1	0	0
AX-86241049	1	1	2	1	1	0	0	0	2	1	0	1	1	2	1	2	0	0	0	1	1	1	0	1	1	0	2	1	1	2	0	2	1	1	2	2	1	1	0	0	1	2	0	1	0	2	1	0	0
AX-91492810	1	1	2	1	1	0	0	0	2	1	0	1	1	2	1	2	0	0	0	1	1	1	0	1	1	0	2	1	1	2	0	2	1	1	2	2	1	1	0	0	1	2	0	1	0	2	1	0	0
AX-108016886	1	-1	2	1	1	0	0	0	2	1	-1	1	1	2	1	2	0	-1	0	1	1	1	0	1	1	0	2	1	1	2	0	2	1	1	2	2	1	1	0	0	1	2	0	1	0	2	1	0	0
AX-108059393	1	1	2	1	1	0	0	0	2	1	0	1	1	2	1	2	0	0	0	1	1	1	0	1	1	0	2	1	1	2	0	2	1	1	2	2	1	1	0	0	1	2	0	1	0	2	1	0	0
AX-107992382	1	1	2	1	1	0	0	0	2	1	0	1	1	2	1	2	0	0	0	1	1	1	0	1	1	0	2	1	1	2	0	2	1	1	2	2	1	1	0	0	1	2	0	1	0	2	1	0	0
AX-107943934	1	1	2	1	1	0	0	-1	2	1	0	1	1	2	1	2	0	0	0	1	1	1	0	1	1	0	2	1	1	2	0	2	1	1	2	2	1	1	0	0	1	2	0	1	0	2	1	0	0
AX-108056839	1	1	2	1	1	0	0	0	2	1	0	1	1	2	1	2	0	0	0	1	1	1	0	1	1	0	2	1	1	2	0	2	1	1	2	2	1	1	0	0	1	2	0	1	0	2	1	0	0
AX-90705538	1	1	2	1	1	0	0	0	2	1	0	1	1	2	1	2	0	0	0	1	1	1	0	1	1	0	2	1	1	2	0	2	1	1	2	2	1	1	0	0	1	2	0	1	0	2	1	0	0
AX-90629206	1	1	2	1	0	0	0	0	2	1	0	1	1	2	1	2	0	0	0	1	1	1	0	1	1	0	2	1	1	2	0	2	1	1	2	2	1	1	0	0	1	2	0	1	0	2	2	0	0
AX-108067090	1	1	2	1	0	0	0	0	2	1	0	1	1	2	1	2	0	0	0	1	1	1	0	1	1	0	2	1	1	2	0	2	1	1	2	2	1	1	0	0	1	2	0	1	0	2	1	0	0
AX-108101059	1	1	2	1	0	0	0	0	2	1	0	1	1	2	1	2	0	0	0	1	1	1	0	-1	1	0	2	1	1	2	0	2	1	1	2	2	1	1	0	0	1	2	0	1	0	2	1	0	0
AX-108078912	1	1	2	1	0	0	0	0	2	1	0	1	1	2	1	2	0	0	0	1	1	1	0	1	1	0	2	1	1	2	0	2	1	1	2	2	1	1	0	0	1	2	0	1	0	2	1	0	0
AX-86286056	1	1	2	1	0	0	0	0	2	1	0	1	1	2	1	2	0	0	0	1	1	1	0	1	1	0	2	1	1	2	0	2	1	1	2	2	1	1	0	0	1	2	0	1	0	2	1	0	0
AX-91493062	1	1	2	1	0	0	0	0	2	1	0	1	1	2	1	2	0	0	0	1	1	1	0	1	1	0	2	1	1	2	0	2	1	1	2	2	1	1	0	0	1	2	0	1	0	2	1	0	0
AX-107983344	1	1	2	1	0	0	0	0	2	1	0	1	1	2	1	2	0	0	0	1	1	1	0	1	1	0	2	1	1	2	0	2	1	1	2	2	1	1	0	0	1	2	0	1	0	2	1	0	0
AX-108069760	1	1	2	1	0	0	0	0	2	1	0	1	1	2	1	2	0	0	0	1	1	1	0	1	1	0	2	1	1	2	0	2	1	1	2	2	1	1	0	0	1	2	0	1	0	2	1	0	0
AX-247229246	1	1	2	1	0	0	0	0	2	1	0	1	1	2	1	2	0	0	0	1	1	1	0	1	1	0	2	1	1	2	0	2	1	1	2	2	1	1	0	0	1	2	0	1	0	2	1	0	0
AX-108078114	1	1	2	1	0	0	0	0	2	1	0	1	1	2	1	2	0	0	0	1	1	1	0	1	1	0	2	1	1	2	0	2	1	1	2	2	1	1	0	0	1	2	0	1	0	2	1	0	0
AX-107947073	1	1	2	1	0	0	1	0	2	1	0	1	1	2	1	2	0	0	0	1	1	1	1	1	1	0	2	1	1	2	0	2	1	1	2	2	1	1	0	0	1	2	0	1	0	2	1	0	0
AX-108108048	1	1	2	1	0	0	1	0	2	1	0	1	1	2	1	2	0	0	0	1	1	1	1	1	1	0	2	1	1	2	0	2	1	1	2	2	1	1	0	0	1	2	0	1	0	2	1	0	0
AX-247274466	1	1	2	1	0	0	1	0	2	1	0	1	1	2	1	2	0	0	0	1	1	1	1	1	1	0	2	1	1	2	0	2	1	1	2	2	1	1	0	0	1	2	0	1	0	2	1	0	-1
AX-107954153	1	1	2	1	0	0	1	0	2	1	0	1	1	2	1	2	0	0	0	1	1	1	1	1	1	0	2	1	1	2	0	2	1	1	2	2	1	1	0	0	1	2	0	1	0	2	1	0	0
AX-108030134	1	1	2	1	0	0	1	0	2	1	0	1	1	2	1	2	0	0	0	1	1	1	1	1	1	0	2	1	1	2	0	2	1	1	2	2	1	1	0	0	1	2	0	1	0	2	1	0	0
AX-107958079	1	1	2	1	0	0	1	0	2	-1	0	1	1	2	1	2	0	0	0	1	1	1	1	1	1	0	2	1	1	2	0	2	1	1	2	2	1	1	0	0	1	2	0	1	0	2	1	0	0
AX-108059860	1	1	2	1	0	0	1	0	2	1	0	1	1	2	1	2	0	0	0	1	1	1	1	1	1	0	2	1	1	2	0	2	1	1	2	2	1	1	0	0	1	2	0	1	0	2	1	0	0
AX-108064817	1	1	2	1	0	0	1	0	2	1	0	1	1	2	1	2	0	0	0	1	1	1	1	1	1	0	2	1	1	2	0	2	1	1	2	2	1	1	0	0	1	2	0	1	0	2	1	0	0
AX-108048712	1	1	2	1	0	0	1	0	2	1	0	1	1	2	1	2	0	0	0	1	1	1	1	1	1	0	2	1	1	2	0	2	1	1	2	2	1	1	0	1	1	2	0	1	0	2	1	0	0
AX-90706054	1	1	2	1	0	0	1	0	2	1	0	1	1	2	1	2	0	0	1	1	1	1	1	1	1	0	2	1	1	2	0	2	1	1	2	2	1	1	0	-1	1	2	0	1	1	2	1	0	0
AX-108104579	1	1	2	1	0	0	1	0	2	1	0	1	1	2	1	2	0	0	0	1	1	1	1	1	1	0	2	1	1	2	0	2	1	1	2	2	1	1	0	0	1	2	0	1	0	2	1	0	0
AX-108023686	1	1	2	1	0	0	1	0	2	1	0	1	1	2	1	2	0	0	0	1	1	1	1	1	1	0	2	1	1	2	0	2	1	1	2	2	1	1	0	0	1	2	0	1	0	2	1	0	0
AX-91493142	1	1	2	1	0	0	1	0	2	1	0	1	1	2	1	2	0	0	0	1	1	1	1	1	1	0	2	1	1	2	0	2	1	1	2	2	1	1	0	0	1	2	0	1	0	2	1	0	0
AX-108075275	1	1	2	1	0	0	1	0	2	1	0	1	1	2	1	2	0	0	0	1	1	1	1	1	1	0	2	1	1	2	0	2	1	1	2	2	1	1	0	0	1	2	0	1	0	2	1	0	0
AX-107953255	1	1	2	1	0	0	1	0	2	1	0	1	1	2	1	2	0	0	0	1	1	1	1	1	1	0	2	1	1	2	0	2	1	1	2	2	1	1	0	0	1	2	0	1	0	2	1	0	0
AX-108013489	1	1	2	1	0	0	1	0	2	1	0	1	1	2	1	2	0	0	0	1	1	1	1	1	1	0	2	1	1	2	0	2	1	1	2	2	1	1	0	0	1	2	0	1	0	2	1	0	0
AX-90609134	1	1	2	1	0	0	1	0	2	1	0	1	1	2	1	2	0	0	0	1	1	1	1	1	1	0	2	1	1	2	0	2	1	1	2	2	1	1	0	0	1	2	0	1	0	2	1	0	0
AX-107962592	1	1	2	1	0	0	1	0	2	1	0	1	1	2	1	2	0	0	0	1	1	1	1	1	1	0	2	1	1	2	0	2	1	1	2	2	1	1	0	0	1	2	0	1	0	2	1	0	0
AX-107995122	1	1	2	1	0	0	1	0	2	1	0	1	1	2	1	2	0	0	0	1	1	1	1	1	1	0	2	1	1	2	0	2	1	1	2	2	1	1	0	0	1	2	0	1	0	2	1	0	0
AX-108040859	1	1	2	1	0	0	1	0	2	1	0	1	1	2	1	2	0	0	0	1	1	1	1	1	1	0	2	1	1	2	0	2	1	1	2	2	1	1	0	0	1	2	0	1	0	2	1	0	0
AX-107946311	1	1	2	1	0	0	1	0	2	1	0	1	1	2	1	2	0	0	0	1	1	1	1	1	1	0	2	1	1	2	0	2	1	1	2	2	1	1	0	0	1	2	0	1	0	2	1	0	0
AX-86241063	1	1	2	1	0	0	1	0	2	1	0	1	1	2	1	2	0	0	0	1	1	1	1	1	1	0	2	1	1	2	0	2	1	1	2	2	1	1	-1	0	1	2	0	1	0	2	1	0	0
AX-108023690	1	1	2	1	0	0	1	0	2	1	0	1	1	2	1	2	0	0	0	1	1	1	1	1	1	0	2	1	1	2	0	2	1	1	2	2	1	1	0	0	1	2	0	1	0	2	1	0	0
AX-108051302	1	1	2	1	0	0	1	0	2	1	0	1	1	2	1	2	0	0	0	1	1	1	1	1	1	0	2	1	1	2	0	2	1	1	2	2	1	1	0	0	1	2	0	1	0	2	1	0	0
AX-108096348	1	1	2	1	0	0	1	0	2	-1	0	1	1	2	1	2	0	0	0	1	1	1	1	1	1	0	2	1	1	2	0	2	1	1	2	2	1	1	0	0	1	-1	0	1	0	-1	1	0	0
AX-108087530	1	1	2	1	0	0	1	0	2	1	0	1	1	2	1	2	0	0	0	1	1	1	1	1	1	0	2	1	1	2	0	2	1	1	2	2	1	1	0	0	1	2	0	1	0	2	1	0	0
AX-89998986	1	1	2	1	0	0	1	0	2	1	0	1	1	2	1	2	0	0	0	1	1	1	1	1	1	0	2	1	1	2	0	2	1	1	2	2	1	1	-1	0	1	2	0	1	0	2	1	0	0
AX-90706182	1	1	2	1	0	0	1	0	2	1	0	1	1	2	1	2	0	0	0	1	1	1	1	1	1	0	2	1	1	2	0	2	1	1	2	2	1	1	0	0	1	2	0	1	0	2	1	0	0
AX-107986920	1	1	2	1	0	0	1	0	2	1	0	1	1	2	1	2	0	0	0	1	1	1	1	1	1	0	2	1	1	2	0	2	1	1	2	2	1	1	0	0	1	2	0	1	0	2	1	0	0
AX-108014049	1	1	2	1	0	0	1	0	2	1	0	1	1	2	1	2	0	0	0	1	1	1	1	1	1	0	2	1	1	2	0	2	1	1	2	2	1	1	0	1	1	2	0	1	0	2	1	0	0
AX-107968202	1	1	-1	1	0	0	1	0	2	1	0	1	1	2	1	2	0	0	0	1	1	1	1	1	1	0	2	1	1	2	0	-1	1	1	2	2	1	1	0	1	1	2	0	1	0	2	1	0	0
AX-107967761	1	1	2	1	0	0	-1	0	2	1	0	1	1	2	1	2	0	0	0	1	1	1	-1	1	1	0	2	1	1	2	0	2	1	1	2	2	1	1	0	1	1	2	0	1	0	2	1	0	0
AX-108021137	1	1	2	1	0	0	1	0	2	1	0	1	1	2	1	2	0	0	0	1	1	1	1	1	1	0	2	1	1	2	0	2	1	1	2	2	1	1	0	1	1	2	0	1	0	2	1	0	0
AX-107955461	1	1	2	1	0	0	1	0	2	1	0	1	1	2	1	2	0	0	0	1	1	1	1	1	1	0	2	1	1	2	0	2	1	1	2	2	1	1	0	1	1	2	0	1	0	2	1	0	0
AX-107960235	1	1	2	1	0	0	1	0	2	1	0	1	1	2	1	2	0	0	0	1	1	1	1	1	1	0	2	1	1	2	0	2	1	1	2	2	1	1	0	1	1	2	0	1	0	2	1	0	0
AX-90706236	1	1	2	1	0	0	1	0	2	1	0	1	1	2	1	2	0	0	0	1	1	1	1	1	1	0	2	1	1	2	0	2	1	1	2	2	1	1	0	1	1	2	0	1	0	2	1	0	0
AX-91493307	1	1	2	1	0	0	1	0	2	1	0	1	1	2	1	2	0	0	0	1	1	1	1	1	1	0	2	1	1	2	0	2	1	1	2	2	1	1	0	1	1	2	0	1	0	2	1	0	0
AX-108089438	1	1	2	1	0	0	1	0	2	1	0	1	1	2	1	2	0	0	0	1	1	1	1	1	1	0	2	1	1	2	0	2	1	1	2	2	1	1	0	1	1	2	0	1	0	2	1	0	0
AX-108021523	1	1	2	1	0	0	1	0	2	1	0	1	1	2	1	2	0	0	0	1	1	1	1	1	1	0	2	1	1	2	0	2	1	1	2	2	1	1	0	1	1	2	0	1	0	2	1	0	0
AX-108059672	1	1	2	1	0	0	1	0	2	1	0	1	1	2	1	2	0	0	0	1	1	1	1	1	1	0	2	1	1	2	0	2	1	1	2	2	1	1	0	1	1	2	0	1	0	2	1	0	0
AX-86307733	1	1	2	1	0	0	1	0	2	1	0	1	1	2	1	2	0	0	0	1	1	1	1	1	1	0	2	1	1	2	0	2	1	1	2	2	1	1	0	1	1	2	0	1	0	2	1	0	0
AX-247287175	1	1	-1	1	0	0	1	0	2	1	0	1	1	2	1	2	0	0	0	1	1	1	1	1	1	0	2	1	1	2	0	2	1	1	2	2	1	1	-1	1	1	2	0	1	0	2	1	0	0
AX-107995135	1	1	2	1	0	0	1	0	2	1	0	1	1	2	1	2	0	0	0	1	1	1	1	1	1	0	2	1	1	2	0	2	1	1	2	2	1	1	0	1	1	2	0	1	0	2	1	0	0
AX-107971107	1	1	2	1	0	0	1	0	2	1	0	1	1	2	1	2	0	0	0	1	1	1	1	1	1	0	2	1	1	2	0	2	1	1	2	2	1	1	0	1	1	2	0	1	0	2	1	0	0
AX-247287177	1	1	2	1	0	0	1	0	2	1	0	1	1	2	1	2	0	0	0	1	1	1	1	1	1	0	2	1	1	2	0	2	2	1	2	2	1	1	0	1	1	2	0	1	0	2	1	0	0
AX-107969090	1	1	2	1	0	0	1	0	2	1	0	1	1	2	1	2	0	0	0	1	1	1	1	1	1	0	2	1	1	2	0	2	2	1	2	2	1	1	0	1	1	2	0	1	0	2	1	0	0
AX-90597798	1	1	2	1	0	0	1	0	2	1	0	1	1	2	1	2	0	0	0	1	1	1	1	1	1	0	2	1	1	2	0	2	2	1	2	2	1	1	0	1	1	2	0	1	0	2	1	0	0
AX-178079566	1	1	2	1	0	0	1	0	2	1	0	1	1	2	1	2	0	0	0	1	1	1	1	1	1	0	2	1	1	2	0	2	2	1	2	2	1	1	0	1	1	2	0	1	0	2	1	0	0
AX-108016582	1	1	1	1	0	0	1	0	2	1	0	1	1	2	1	2	0	0	0	1	1	1	1	1	1	0	2	1	1	2	0	2	2	1	2	2	1	1	0	1	1	2	0	1	0	2	1	0	0
AX-107963090	1	1	1	1	0	0	1	0	2	1	0	1	-1	2	1	2	0	0	0	1	1	1	1	1	1	0	2	1	1	2	0	2	2	1	2	2	1	1	0	1	1	2	0	1	0	2	1	0	0
AX-108050315	1	1	1	1	0	0	1	0	2	1	0	1	1	2	1	2	0	0	0	1	1	1	1	1	1	0	2	1	1	2	0	2	2	1	2	2	1	1	0	1	1	2	0	1	0	2	1	0	0
AX-108024509	1	1	1	1	0	0	1	0	2	1	0	1	1	2	1	2	0	0	0	1	1	1	1	1	1	0	2	1	1	2	0	2	2	1	2	2	1	1	0	1	1	2	0	1	0	2	1	0	0
AX-108062839	1	1	2	1	0	0	1	0	2	1	0	1	1	2	1	2	0	0	0	1	1	1	1	1	1	0	2	1	1	2	0	2	2	1	2	2	1	1	0	1	1	2	0	1	0	2	1	0	0
AX-108076440	1	1	2	1	0	0	1	0	2	1	0	1	1	2	1	2	0	0	0	1	1	1	1	1	1	0	2	1	1	2	0	2	2	1	2	2	1	1	1	1	1	2	0	1	0	2	1	0	0
AX-108002523	1	2	1	1	0	0	-1	0	2	1	0	1	-1	2	1	2	0	0	0	1	1	1	1	1	1	0	2	1	1	2	1	2	2	1	2	2	1	1	1	1	1	2	0	1	1	-1	1	0	0
AX-107945760	1	1	1	1	0	0	1	-1	2	1	0	1	1	2	1	2	0	0	0	-1	1	1	1	1	1	0	2	1	1	-1	1	2	1	1	2	2	1	1	0	1	1	2	0	1	0	1	1	-1	0
AX-108047757	1	1	1	1	0	0	1	0	2	1	0	1	1	2	1	2	0	0	0	1	1	1	1	1	1	0	2	1	1	2	1	2	2	1	2	2	1	1	0	1	1	2	0	1	0	2	1	0	0
AX-107935696	1	1	1	1	0	0	1	0	2	1	0	1	1	2	1	2	0	0	0	1	1	1	1	1	1	0	2	1	1	2	1	2	2	1	2	2	1	1	0	1	1	2	0	1	0	2	1	0	0
AX-107992082	1	1	1	1	0	0	1	0	2	1	0	1	1	2	1	2	0	0	0	1	1	1	1	1	1	0	2	1	1	2	1	2	2	1	2	2	1	1	0	1	1	2	0	1	0	2	1	0	0
AX-107978763	1	1	1	1	0	0	1	0	2	1	0	1	1	2	1	2	0	0	0	1	1	1	1	1	1	0	2	1	1	2	1	2	2	1	2	2	1	1	0	1	1	2	0	1	0	2	1	0	0
AX-108063727	1	1	1	1	0	0	1	0	2	1	0	1	1	2	1	2	0	0	0	1	1	1	1	1	1	0	2	1	1	2	1	2	2	1	2	2	1	1	0	1	1	2	0	1	0	2	1	0	0
AX-108028963	1	1	1	1	0	0	1	0	2	1	0	1	1	2	1	2	0	0	0	1	1	1	1	1	1	0	2	1	1	2	1	2	2	1	2	2	1	1	0	1	1	2	0	1	0	2	1	0	0
AX-107953260	1	1	1	1	0	0	1	0	2	1	0	1	1	2	1	2	0	0	0	1	1	1	1	1	1	0	2	1	1	2	1	2	2	1	2	2	1	1	0	1	1	2	0	1	0	2	1	0	0
AX-107973603	1	1	1	1	0	0	1	0	2	1	0	1	1	2	1	2	0	0	0	1	1	1	1	1	1	0	2	1	1	2	1	2	2	1	2	2	1	1	0	1	1	2	0	1	0	2	1	0	0
AX-108086017	1	1	1	1	0	0	1	0	2	1	0	1	1	2	1	2	0	0	0	1	1	1	1	1	1	0	2	1	1	2	1	2	2	1	2	2	1	1	0	1	1	2	0	1	0	2	1	0	0
AX-108053499	1	1	1	1	0	0	1	0	2	1	0	1	1	2	1	2	0	0	0	1	1	1	1	1	1	0	2	1	1	2	1	2	2	1	2	2	1	1	0	1	1	2	0	1	0	2	1	0	0
AX-108071226	1	1	1	1	0	0	1	0	2	1	0	1	1	2	1	2	0	0	0	1	1	1	1	1	1	0	2	1	1	2	1	2	2	1	2	2	1	1	0	1	1	2	0	1	0	2	1	0	0
AX-90707111	1	1	1	1	0	0	1	0	2	1	0	1	1	2	1	2	0	0	0	1	1	1	1	1	1	0	2	1	1	2	1	2	2	1	2	2	1	1	0	1	1	2	0	1	0	2	1	0	0
AX-107962899	1	1	1	1	0	0	1	0	2	1	0	1	1	2	1	2	0	0	0	1	1	1	1	1	1	0	2	1	1	2	1	2	2	1	2	2	1	1	0	1	1	2	0	1	0	2	1	0	0
AX-107955096	1	1	1	1	0	0	1	0	2	1	0	1	1	2	1	2	0	0	0	1	1	1	1	1	1	0	2	1	1	2	1	2	2	1	2	2	1	1	0	1	1	2	0	1	0	2	1	0	0
AX-108061987	1	1	1	1	0	0	1	0	2	1	0	1	1	2	1	2	0	0	0	1	1	1	1	1	1	-1	2	1	1	2	1	2	2	1	2	2	1	1	0	1	1	2	0	1	0	2	1	0	0
AX-108045133	1	1	1	1	0	0	1	0	2	1	0	1	1	2	1	2	0	-1	0	1	1	1	1	1	1	1	2	1	1	2	1	2	2	1	2	2	1	1	0	1	1	2	0	1	0	2	1	0	0
AX-108011030	1	1	1	1	0	0	1	0	2	1	0	1	1	2	1	2	0	0	0	1	1	1	1	1	1	0	2	1	1	2	1	2	2	1	2	2	1	1	0	1	1	2	0	1	0	2	1	0	0
AX-107936582	1	1	1	1	0	0	1	0	2	1	0	1	1	2	1	2	0	0	0	1	1	1	1	1	1	0	2	1	1	2	1	2	2	1	2	2	1	1	0	1	1	2	0	1	0	2	1	0	0
AX-86280653	1	1	1	1	0	0	1	0	2	1	0	1	1	2	1	2	0	0	0	1	1	1	1	1	1	0	2	1	1	2	1	2	2	1	2	2	1	1	0	1	1	2	0	1	0	2	1	0	0
AX-108084551	1	1	1	1	0	0	1	0	2	1	0	1	1	2	1	2	0	0	1	1	1	1	1	1	1	0	2	1	1	2	1	2	2	1	2	2	1	1	-1	1	1	2	0	1	0	2	1	0	0
AX-108074720	1	1	1	1	0	0	1	0	2	1	0	1	1	2	1	2	0	0	0	1	1	1	1	1	1	0	2	1	1	2	1	2	2	1	2	2	1	1	0	1	1	2	0	1	0	2	1	0	0
AX-107988326	-1	1	1	1	0	0	-1	0	2	-1	-1	1	1	2	1	2	0	0	-1	1	1	1	1	0	-1	0	2	1	1	2	1	2	2	1	2	2	-1	1	0	1	1	2	0	1	-1	2	1	0	0
AX-247255879	1	-1	1	-1	-1	0	-1	-1	2	1	1	1	1	2	1	2	0	0	1	1	-1	1	1	-1	-1	1	2	2	0	2	1	2	2	1	2	2	1	1	-1	1	1	2	0	1	-1	2	1	1	0
AX-247229302	1	-1	1	1	-1	-1	1	0	2	1	0	1	-1	2	1	2	0	0	0	1	1	1	1	1	1	0	2	2	-1	2	1	2	2	1	2	2	1	1	-1	1	1	2	0	1	-1	2	1	0	0
AX-247283454	-1	1	1	1	0	-1	1	0	2	1	0	1	1	2	1	2	0	0	0	1	1	1	1	1	1	0	2	2	1	2	1	2	2	1	2	2	1	1	0	1	1	2	0	1	0	2	1	0	0
AX-86307777	1	1	1	1	0	0	1	0	2	1	0	1	1	2	1	2	0	0	0	1	1	1	1	1	1	0	2	2	1	2	1	2	2	1	2	2	1	1	0	1	1	2	0	1	0	2	1	0	0
AX-107978567	1	1	1	1	0	0	1	0	2	1	0	1	1	2	1	2	0	0	0	1	1	1	1	1	1	0	2	2	1	2	1	2	2	1	2	2	1	1	0	1	1	2	0	1	0	2	1	0	0
AX-90636635	1	1	1	1	0	0	1	0	2	1	0	1	1	2	1	2	0	0	0	1	1	1	1	1	1	0	2	2	1	2	1	2	2	1	2	2	1	1	0	1	1	2	0	1	0	2	1	0	0
AX-108068094	1	1	1	1	0	0	1	0	2	1	0	1	1	2	1	2	0	0	0	1	1	1	1	1	1	0	2	2	1	2	1	2	2	1	2	2	1	1	0	1	1	2	0	1	0	2	1	0	0
AX-86307779	1	1	1	1	0	0	1	0	2	1	0	1	1	2	1	2	0	0	0	1	1	1	1	1	1	0	2	2	1	2	1	2	2	1	2	2	1	1	0	1	1	2	0	1	0	2	1	0	0
AX-108098123	1	1	1	1	0	0	1	0	2	1	0	1	1	2	1	2	0	0	0	1	1	1	1	1	1	0	2	2	1	2	1	2	2	1	2	2	1	1	0	1	1	2	0	1	0	2	1	0	0
AX-107994866	1	1	1	1	0	0	1	0	2	1	0	1	1	2	1	2	0	0	-1	1	1	1	1	1	1	0	2	2	1	2	1	2	2	1	2	2	1	1	-1	1	1	2	0	1	0	2	1	0	0
AX-90707670	1	1	1	1	0	0	1	0	2	1	0	1	1	2	1	2	0	0	1	1	1	1	1	1	1	0	2	2	1	2	1	2	2	1	2	2	1	1	0	1	1	2	0	1	0	2	1	0	0
AX-108049079	1	1	1	1	0	0	1	0	2	1	0	1	1	2	1	2	0	0	-1	1	1	1	1	1	1	0	2	2	1	2	1	2	2	1	2	2	1	1	0	1	1	2	0	1	0	2	1	0	0
AX-108077806	1	1	1	1	0	0	1	0	2	1	0	1	1	2	1	2	0	0	0	1	1	1	1	1	1	0	2	2	1	2	1	2	2	1	2	2	1	1	0	1	1	2	0	1	0	2	1	0	0
AX-108014517	1	1	1	1	0	0	1	0	2	1	0	1	1	2	1	2	0	0	0	1	1	1	1	1	1	0	2	2	1	2	1	2	2	1	2	2	1	1	0	1	1	2	0	1	0	2	1	0	0
AX-108108039	1	1	1	1	0	0	1	0	2	1	0	1	1	2	1	2	0	0	0	1	1	1	1	1	1	0	2	2	1	2	1	2	2	1	2	2	1	1	0	1	1	2	0	1	0	2	1	0	0
AX-108015152	1	1	1	1	0	0	1	0	2	1	0	1	1	2	1	2	0	0	0	1	1	1	1	1	1	0	2	2	1	2	1	2	2	1	2	2	1	1	0	1	1	2	0	1	0	2	1	0	0
AX-107937063	1	1	1	1	0	0	1	0	2	1	0	1	1	2	1	2	0	0	0	1	1	1	1	1	1	0	2	2	1	2	1	2	2	1	2	2	1	1	0	1	1	2	0	1	0	2	1	0	0
AX-86286092	1	1	1	1	0	0	1	0	2	1	0	1	1	2	1	2	0	0	0	1	1	1	1	1	1	0	2	2	1	2	1	2	2	1	2	2	1	1	0	1	1	2	0	1	0	2	1	0	0
AX-86286090	1	1	1	1	0	0	1	0	2	1	0	1	1	2	1	2	0	0	0	1	1	1	1	1	1	0	2	2	1	2	1	2	2	1	2	2	1	1	0	1	1	2	0	1	0	2	1	0	0
AX-108051970	1	1	1	1	0	0	1	0	2	1	0	1	1	2	1	2	0	0	0	1	1	1	1	1	1	0	2	2	1	2	1	2	2	1	2	2	1	1	0	1	1	2	0	1	0	2	1	0	0
AX-108044695	1	1	1	1	0	0	1	0	2	1	0	1	1	2	1	2	0	0	0	1	1	1	1	1	1	0	2	2	1	2	1	2	2	1	2	2	1	1	0	1	1	2	0	1	0	2	1	0	0
AX-108013808	1	1	1	1	0	0	1	0	2	1	0	1	1	2	1	2	0	0	0	1	1	1	1	1	1	0	2	2	1	2	1	2	2	1	2	2	1	1	0	1	1	2	0	1	0	2	1	0	0
AX-247229319	1	1	1	1	0	0	1	0	2	1	0	1	1	2	1	2	0	0	0	1	1	1	1	1	1	0	2	2	1	2	1	2	2	1	2	2	1	1	0	1	1	2	0	1	0	2	1	0	0
AX-107994765	1	1	1	1	0	0	1	0	2	1	0	1	1	2	1	2	0	0	0	1	1	1	1	1	1	0	2	2	1	2	1	2	2	1	2	2	1	1	0	1	1	2	0	1	0	2	1	0	0
AX-86241134	1	1	1	1	0	0	1	0	2	1	0	1	1	2	1	2	0	0	0	1	1	1	1	1	1	0	2	2	1	2	1	2	2	1	2	2	1	1	0	1	1	2	0	1	0	2	1	0	0
AX-247284411	1	1	1	1	0	0	1	0	2	1	0	1	1	2	1	2	0	0	0	1	1	1	1	1	1	0	2	2	1	2	1	2	2	1	2	2	1	1	0	1	1	2	0	1	0	2	1	0	0
AX-108047058	1	1	1	1	0	0	1	0	2	1	0	1	1	2	1	2	0	0	0	1	1	1	1	1	1	0	2	2	1	2	1	2	2	1	2	2	1	1	0	1	1	2	0	1	0	2	1	0	0
AX-108038557	1	1	1	1	0	0	1	0	2	1	0	1	1	2	1	2	0	0	0	1	1	1	1	1	1	0	2	2	1	2	1	2	2	1	2	2	1	1	0	1	1	2	0	1	0	2	1	0	0
AX-108050673	1	1	1	1	0	0	1	0	2	1	0	1	1	2	1	2	0	0	0	1	1	1	1	1	1	0	2	2	1	2	1	2	2	1	2	2	1	1	-1	1	1	2	0	1	0	2	1	0	0
AX-108086188	1	1	1	1	0	0	1	0	2	1	0	1	1	2	1	2	0	0	0	1	1	1	1	1	1	0	2	2	1	2	1	2	2	1	2	2	1	1	0	1	1	2	0	1	0	2	1	0	0
AX-108068945	1	1	1	1	0	0	1	0	2	1	0	1	1	2	1	-1	0	0	0	1	1	1	1	1	1	0	2	2	1	2	1	2	2	1	2	2	1	1	0	1	1	2	0	1	0	2	1	0	0
AX-108106369	1	1	1	1	0	0	1	0	2	1	0	1	1	2	1	2	0	0	0	1	1	1	1	1	1	0	2	2	1	2	1	2	2	1	2	2	1	1	0	1	1	2	0	1	0	2	1	0	0
AX-108040018	1	1	1	1	0	0	1	0	2	1	0	1	1	2	1	2	0	0	0	1	1	1	1	1	1	0	2	2	1	2	1	2	2	1	2	2	1	1	0	1	1	2	0	1	0	2	1	0	0
AX-108013399	1	1	1	1	0	0	1	0	2	1	0	1	1	2	1	2	0	0	0	1	1	1	1	1	-1	0	2	2	1	2	1	2	2	1	2	2	1	1	0	1	1	2	0	1	0	2	1	0	0
AX-108045515	1	1	1	1	0	0	1	0	2	1	0	1	1	2	1	2	0	0	0	1	1	1	1	1	1	0	2	2	1	2	1	2	2	1	2	2	1	1	0	1	1	2	0	1	0	2	1	0	0
AX-86241138	1	1	1	1	0	0	1	0	2	1	0	1	1	2	1	2	0	0	0	1	1	1	1	1	1	0	2	2	1	2	1	2	2	1	2	2	1	1	0	1	1	2	0	1	0	2	1	0	0
AX-107961782	1	1	1	1	0	0	1	0	2	1	0	1	1	2	1	2	0	0	0	1	1	1	1	1	1	0	2	2	1	2	1	2	2	1	2	2	1	1	0	1	1	2	0	1	0	2	1	0	0
AX-108081793	1	1	1	1	0	0	1	0	2	1	0	1	1	2	1	2	0	0	0	1	1	1	1	1	1	0	2	2	1	2	1	2	2	1	2	2	1	1	0	1	1	2	0	1	0	2	1	0	0
AX-86241139	1	1	1	1	0	0	1	0	2	1	0	1	1	2	1	2	0	0	0	1	1	1	1	1	1	0	2	2	1	2	1	2	2	1	2	2	1	1	0	1	1	2	0	1	0	2	1	0	0
AX-107983939	1	1	1	1	0	0	1	0	2	1	0	1	1	2	1	2	0	0	0	1	1	1	1	1	1	0	2	2	1	2	1	2	2	1	2	2	1	1	0	1	1	2	0	1	0	2	1	0	0
AX-86307789	1	1	1	1	0	0	1	0	2	1	0	1	1	2	1	2	0	0	0	1	1	1	1	1	1	0	2	2	1	2	1	2	2	1	2	2	1	1	0	1	1	2	0	1	0	2	1	0	0
AX-107948043	1	1	1	1	0	0	1	0	2	1	0	1	1	2	1	2	0	0	0	1	1	1	1	1	1	0	2	2	1	2	1	2	2	1	2	2	1	1	0	1	1	2	0	1	0	2	1	0	0
AX-108011753	1	1	1	1	0	0	1	0	2	1	0	1	1	2	1	2	0	0	0	1	1	1	1	1	1	0	2	2	1	2	1	2	2	1	2	2	1	1	0	1	1	2	0	1	0	2	1	0	0
AX-91494547	1	1	1	1	0	0	1	0	2	1	0	1	1	2	1	2	0	0	0	1	1	1	1	1	1	0	2	2	1	2	1	2	2	1	2	2	1	1	0	1	1	2	0	1	0	2	1	0	0
AX-86286110	1	1	1	1	0	0	1	0	2	1	0	1	1	2	1	2	0	0	0	1	1	1	1	1	1	0	2	2	1	2	1	2	2	1	2	2	1	1	0	1	1	2	0	1	0	2	1	0	0
AX-90595989	1	1	1	1	0	0	1	0	2	1	0	1	1	2	1	2	0	0	0	1	1	1	1	1	1	0	2	2	1	2	1	2	2	1	2	2	1	1	0	1	1	2	0	1	0	2	1	0	0
AX-178078874	1	1	1	1	0	0	1	0	2	1	0	1	1	2	1	2	0	0	0	1	1	1	1	1	1	0	2	2	1	2	1	2	2	1	2	2	1	1	0	1	1	2	0	1	0	2	1	0	0
AX-108047231	1	1	1	1	0	-1	1	0	2	1	0	1	1	2	1	2	0	0	0	1	1	1	1	1	1	0	2	2	1	2	1	2	2	1	2	2	1	1	0	1	1	2	0	1	0	2	1	0	0
AX-107957680	1	1	1	1	0	0	1	0	2	1	0	1	1	-1	1	-1	0	0	0	1	1	1	1	1	1	0	2	2	1	2	1	2	2	1	2	2	1	1	0	1	1	2	0	1	1	2	1	0	0
AX-107975408	1	1	1	1	0	0	1	0	2	1	0	1	1	2	1	2	0	0	0	1	1	1	1	1	1	0	2	2	1	2	1	2	2	1	2	2	1	1	0	1	1	2	0	1	0	2	1	0	0
AX-86286103	1	1	1	1	0	0	1	0	2	1	0	1	1	2	1	2	0	0	0	1	1	1	1	1	1	0	2	2	1	2	1	2	2	1	2	2	1	1	0	1	1	2	0	1	0	2	1	0	0
AX-108081480	1	1	1	1	0	0	1	0	2	1	0	1	1	2	1	2	0	0	0	1	1	1	1	1	1	0	2	2	1	2	1	2	2	1	2	2	1	1	0	1	1	2	0	1	0	2	1	0	0
AX-108012143	1	1	1	1	0	0	1	0	2	1	0	1	1	2	1	2	0	0	0	1	1	1	1	1	1	0	2	2	1	2	1	2	2	1	2	2	1	1	0	1	1	2	0	1	0	2	1	0	0
AX-108093840	1	1	1	1	0	0	1	0	2	1	0	1	1	2	1	2	0	0	0	1	1	1	1	1	1	0	2	2	1	2	1	2	2	1	2	2	1	1	0	1	1	2	0	1	0	2	1	0	0
AX-108053471	1	1	1	1	0	0	1	0	2	1	0	1	1	2	1	2	0	0	0	1	1	1	1	1	1	0	2	2	1	2	1	2	2	1	2	2	1	1	0	1	1	2	0	1	0	2	1	0	0
AX-108051292	1	1	1	1	0	0	1	0	2	1	0	1	1	2	1	2	0	0	0	1	1	1	1	1	1	0	2	2	1	2	1	2	2	1	2	2	1	1	-1	1	1	2	0	1	0	2	1	0	0
AX-108101406	1	1	1	1	0	0	1	0	2	1	0	1	1	2	1	2	0	0	0	1	1	1	1	1	1	0	2	2	1	2	1	2	2	1	2	2	1	1	0	1	1	2	0	1	0	2	1	0	0
AX-107956893	1	1	1	1	0	0	1	0	2	1	0	1	1	2	1	2	0	0	0	1	1	1	1	1	1	0	2	2	1	2	1	2	2	1	2	2	1	1	0	1	1	2	0	1	0	2	1	0	0
AX-91207043	1	1	1	1	0	0	1	0	2	1	0	1	1	2	1	2	0	0	0	1	1	1	1	1	1	0	2	2	1	2	1	2	2	1	2	2	1	1	0	1	1	2	0	1	0	2	1	0	0
AX-108003719	1	1	1	1	0	0	1	0	2	1	0	1	1	2	1	2	0	0	0	1	1	1	1	1	1	0	2	2	1	2	1	2	2	1	2	2	1	1	0	1	1	2	0	1	0	2	1	0	0
AX-108096809	1	1	1	1	0	0	1	0	2	1	0	1	1	2	1	2	0	0	0	1	1	1	1	1	1	0	2	2	1	2	1	2	2	1	2	2	1	1	0	1	1	2	0	1	0	2	1	0	0
AX-91494634	1	1	1	1	0	0	1	0	2	1	0	1	1	2	1	2	0	0	0	1	1	1	1	1	1	0	2	2	1	2	1	2	2	1	2	2	1	1	0	1	1	2	0	1	0	2	1	0	0
AX-108009204	1	1	1	1	0	0	1	0	2	1	0	1	1	2	1	2	0	0	0	1	1	1	1	1	1	0	2	2	1	2	1	2	2	1	2	2	1	1	0	1	1	2	0	1	0	2	1	0	0
AX-86286115	1	1	1	1	0	0	1	0	2	1	0	1	1	2	1	2	0	0	0	1	1	1	1	1	1	0	2	2	1	2	1	2	2	1	2	2	1	1	0	1	1	2	0	1	0	2	1	0	0
AX-107961342	1	1	1	1	0	0	1	0	2	1	0	1	1	2	1	2	0	0	0	1	1	1	1	1	1	0	2	2	1	2	1	2	2	1	2	2	1	1	0	1	1	2	0	1	0	2	1	0	0
AX-108057581	1	1	1	1	0	0	1	0	2	1	0	2	1	2	1	2	0	0	0	1	1	1	1	1	1	0	2	2	1	2	1	2	2	1	2	2	1	1	0	1	1	2	0	1	0	2	1	0	0
AX-90708227	1	1	1	1	0	0	1	0	2	1	0	2	1	2	1	2	0	0	0	1	1	1	1	1	1	0	2	2	1	2	1	2	2	1	2	2	1	1	0	1	1	2	0	1	0	2	1	0	0
AX-107984595	1	1	1	1	0	0	1	0	2	1	0	2	1	2	1	2	0	0	0	1	1	1	1	1	1	0	2	2	1	2	1	2	2	1	2	2	1	1	0	1	1	2	0	1	0	2	1	0	0
AX-86265935	1	1	1	1	0	0	1	0	2	1	-1	2	1	2	1	2	0	0	1	1	1	1	-1	1	1	0	2	2	1	2	1	2	2	1	2	2	1	1	0	1	1	2	0	1	-1	2	1	-1	-1
AX-107995718	1	1	1	1	0	0	1	0	2	1	0	2	1	2	1	2	0	0	0	1	1	1	1	1	1	0	2	2	1	2	1	2	2	1	2	2	1	1	0	1	1	2	0	1	0	2	1	0	0
AX-247263980	1	1	1	1	0	0	1	0	2	1	0	2	1	2	1	2	0	0	0	1	1	1	1	1	1	0	2	2	1	2	1	2	2	1	2	2	1	1	0	1	1	2	0	1	0	2	1	0	0
AX-90708335	1	1	1	1	0	0	1	0	2	1	0	2	1	2	1	2	0	0	0	1	1	1	1	1	1	0	2	2	1	2	1	2	2	1	2	2	1	1	0	1	1	2	0	1	0	2	1	0	0
AX-108059029	1	1	1	1	0	0	1	0	2	1	0	2	1	2	1	2	0	0	0	1	1	1	1	1	1	0	2	2	1	2	1	2	2	1	2	2	1	1	0	1	1	2	0	1	0	2	1	0	0
AX-91207066	1	1	1	1	0	0	1	0	2	1	0	2	1	2	1	2	0	0	0	1	1	1	1	1	1	0	2	2	1	2	1	2	2	1	2	2	1	1	0	1	1	2	0	1	0	2	1	0	0
AX-108058823	1	1	1	1	0	0	1	0	2	1	0	2	1	2	1	2	0	0	0	1	1	1	1	1	1	0	2	2	1	2	1	2	2	1	2	2	1	1	0	1	1	2	0	1	0	2	1	0	0
AX-107941300	1	1	1	1	0	0	1	0	2	1	0	2	1	2	1	2	0	0	0	1	1	1	1	1	1	0	2	2	1	2	1	2	2	1	2	2	1	1	0	1	1	2	0	1	0	2	1	0	0
AX-107944178	1	1	1	1	0	0	1	0	2	1	0	2	1	2	1	2	0	0	0	1	1	1	1	1	1	0	2	2	1	2	1	2	2	1	2	2	1	1	0	1	1	2	0	1	0	2	1	0	0
AX-107987380	1	1	1	1	0	0	1	0	2	1	0	2	1	2	1	2	0	0	0	1	1	1	1	1	1	0	2	2	1	2	1	2	2	1	2	2	1	1	0	1	1	2	0	1	0	2	1	0	0
AX-107966819	1	1	1	1	0	0	1	0	2	1	0	2	1	2	1	2	0	0	0	1	1	1	1	1	1	0	2	2	1	2	1	2	2	1	2	2	1	1	0	1	1	2	0	1	0	2	1	0	0
AX-86326694	1	1	1	1	0	0	1	0	2	1	0	2	1	2	1	2	0	0	0	1	1	1	1	1	1	0	2	2	1	2	1	2	2	1	1	2	1	1	0	1	1	2	0	0	0	2	1	0	0
AX-247229351	1	1	1	1	0	0	1	0	2	1	0	2	1	2	1	2	0	0	0	1	1	1	1	1	1	0	2	2	1	2	1	2	2	1	1	2	0	1	0	1	1	2	0	0	0	2	1	0	0
AX-108073936	1	1	1	1	0	0	1	0	2	1	0	1	1	2	1	2	0	0	0	1	1	1	1	1	1	0	2	2	1	2	1	2	2	1	1	2	0	1	0	1	1	2	0	0	0	2	1	0	0
AX-107945954	1	1	1	1	0	0	1	0	2	1	0	2	1	2	1	2	0	0	0	1	1	1	1	1	1	0	2	2	1	2	1	2	2	1	1	2	0	1	0	1	1	2	0	0	0	2	1	0	0
AX-90646913	1	1	1	1	0	0	1	0	-1	1	0	2	1	2	1	2	0	0	0	1	1	1	1	1	1	0	2	2	1	2	1	2	2	1	1	2	0	1	0	1	1	2	0	0	0	2	1	0	0
AX-86307801	1	1	1	1	0	0	1	0	2	1	0	2	1	2	1	2	0	0	0	1	1	1	1	1	1	0	2	2	1	2	1	2	2	1	1	2	0	1	0	1	1	2	0	0	0	2	1	0	0
AX-108045111	1	1	1	1	0	0	1	0	2	1	0	2	1	2	1	2	0	0	0	1	1	1	1	1	1	0	2	2	1	2	1	2	2	1	1	2	0	1	0	1	1	2	0	0	0	2	1	0	0
AX-108069104	1	1	1	1	0	0	1	0	2	1	0	2	1	2	1	2	0	0	0	1	1	1	1	1	1	0	2	2	1	2	1	2	2	1	1	2	0	1	0	1	1	2	0	0	0	2	1	0	0
AX-108105315	1	1	1	1	0	0	1	0	2	1	0	2	1	2	1	2	0	0	0	1	1	1	1	1	1	0	2	2	1	2	1	2	2	1	1	2	0	1	0	1	1	2	0	0	0	2	1	0	0
AX-247268713	1	1	1	1	0	0	1	0	2	1	0	2	1	2	1	2	0	0	0	1	1	1	1	1	1	0	2	2	1	2	1	2	2	1	1	2	0	1	0	1	1	2	0	0	0	2	1	0	0
AX-107951702	1	1	1	1	0	0	1	0	2	1	0	2	1	2	1	2	0	0	0	1	1	1	1	1	1	0	2	2	1	2	1	2	2	1	1	2	0	1	0	1	1	2	0	0	0	2	1	0	0
AX-108052314	1	1	1	1	0	0	1	0	2	1	0	2	1	2	1	2	0	0	0	1	1	1	1	1	1	0	2	2	1	2	1	2	2	1	1	2	0	1	0	1	1	2	0	0	0	2	1	0	0
AX-108035034	1	1	2	1	1	1	1	0	1	1	1	1	2	0	1	2	1	1	0	2	2	1	0	1	1	0	0	2	1	2	2	1	2	1	1	1	1	1	0	0	1	1	1	1	0	2	2	1	1
AX-108093671	1	1	2	1	1	1	1	0	1	1	1	1	2	0	1	2	1	1	0	2	2	1	0	1	1	0	0	2	1	2	2	1	2	1	1	1	1	1	0	0	1	1	1	1	0	2	2	1	1
AX-86286660	1	1	2	1	1	1	1	0	1	1	1	1	2	0	1	2	1	1	0	2	2	1	0	1	1	0	0	2	1	2	2	1	2	1	1	1	1	1	0	0	1	1	1	1	0	2	2	1	1
AX-107944408	1	1	2	1	1	1	1	0	1	1	1	1	2	0	1	2	1	1	0	2	2	1	0	1	1	0	0	2	1	2	2	1	2	1	1	1	1	1	0	0	1	1	1	1	0	2	2	1	1
AX-108087939	1	1	2	1	1	1	1	0	1	1	1	1	2	1	1	2	1	1	1	2	2	1	0	1	1	0	0	2	1	2	2	1	2	1	1	1	1	0	0	0	1	1	1	1	0	2	2	1	1
AX-107973718	1	1	2	1	1	1	1	0	1	1	1	1	2	1	1	2	1	1	1	2	2	1	0	1	1	0	0	2	1	2	2	1	2	1	1	1	1	0	0	0	1	1	1	1	0	2	2	1	1
AX-247230411	1	1	2	1	1	1	1	0	1	1	1	1	2	1	1	2	1	1	1	2	2	1	0	1	1	0	0	2	1	2	2	1	2	1	1	1	1	0	0	0	1	1	1	1	0	2	-1	1	1
AX-107962369	1	1	2	1	1	1	1	0	1	1	1	1	2	1	1	2	1	1	1	2	2	1	0	1	1	0	0	2	1	2	2	1	2	1	1	1	1	0	0	0	1	1	1	1	0	2	2	1	1
AX-108059757	1	1	2	1	1	1	1	0	1	1	1	1	2	1	1	2	1	1	1	2	2	1	0	1	1	0	0	2	1	2	2	1	2	1	1	1	1	0	0	0	1	1	1	1	0	2	2	1	1
AX-108061501	1	1	2	1	1	1	1	0	1	1	1	1	2	1	1	2	1	1	1	2	2	1	0	1	1	0	0	2	1	2	2	1	2	1	1	1	1	0	0	0	1	1	1	1	0	2	2	1	1
AX-107983077	1	1	2	1	1	1	1	0	1	1	1	1	2	1	1	2	1	1	1	2	2	1	0	1	1	0	0	2	1	2	2	1	2	1	1	1	1	0	0	0	1	1	1	1	0	2	2	1	1
AX-108024966	1	1	2	1	1	1	1	0	1	1	1	1	2	1	1	2	1	1	1	2	2	1	0	1	1	0	0	2	1	2	2	1	2	1	1	1	1	0	0	0	1	1	1	1	0	2	2	1	1
AX-108024134	1	1	2	1	1	1	1	0	1	1	1	1	2	1	1	2	1	1	1	2	2	1	0	1	1	0	0	2	1	2	2	1	2	1	1	1	1	0	0	0	1	1	1	1	0	2	2	1	1
AX-90726762	1	1	2	1	1	1	1	0	1	1	1	1	2	1	1	2	1	1	1	2	2	1	0	1	1	0	0	2	1	2	2	1	2	1	1	1	1	0	0	0	1	1	1	1	0	2	2	1	1
AX-91507206	1	1	2	1	1	1	1	0	1	1	1	1	2	1	1	2	1	1	1	2	2	1	0	1	1	0	0	2	1	2	2	1	2	1	1	1	1	0	0	0	1	1	1	1	0	2	2	1	2
AX-107989985	1	1	2	1	1	1	1	0	1	1	1	1	2	1	1	2	1	1	1	2	2	1	0	1	1	0	0	2	1	2	2	1	2	1	1	1	1	0	0	0	1	1	1	1	0	2	2	1	2
AX-108037268	1	1	2	1	1	1	1	0	1	1	1	1	1	1	1	2	1	1	1	2	2	1	0	1	1	0	0	2	1	2	2	1	2	1	1	1	1	0	0	1	1	1	1	1	0	2	2	1	2
AX-107957477	1	1	2	1	1	1	1	0	1	1	1	0	2	1	1	2	1	1	1	2	2	1	0	1	1	0	0	2	1	2	2	1	2	1	1	1	1	0	0	1	1	1	1	1	0	2	2	1	2
AX-108042618	1	1	2	1	1	1	1	0	1	1	1	0	2	1	1	2	1	1	1	2	2	1	0	1	1	0	0	2	1	2	2	1	2	1	1	1	1	0	0	1	1	1	1	1	0	2	2	1	2
AX-178079406	1	1	2	1	1	1	1	1	1	1	1	0	2	1	1	2	1	1	1	-1	2	1	0	1	1	0	0	2	1	2	2	1	2	1	1	1	1	0	-1	1	1	1	1	1	-1	2	2	1	2
AX-107965474	1	1	2	1	1	1	1	0	1	1	1	0	2	1	1	2	1	1	1	1	2	1	0	1	1	0	0	2	1	2	2	1	2	1	1	1	1	0	0	1	1	1	1	1	0	2	2	1	2
AX-107986145	1	1	2	1	1	1	1	0	1	1	1	0	2	1	1	2	1	1	1	1	2	1	0	1	1	0	0	2	1	2	2	1	2	1	1	1	1	0	0	1	1	1	1	1	0	2	2	1	2
AX-90726932	1	1	2	1	1	1	1	0	1	1	1	0	2	1	1	2	1	1	1	1	2	1	0	1	1	0	0	2	1	2	2	1	2	1	1	1	1	0	0	1	1	1	1	1	0	2	2	1	2
AX-107962450	1	1	2	1	1	1	1	0	1	1	1	0	2	1	1	2	1	1	1	1	2	1	0	1	1	0	0	2	1	2	2	1	2	1	1	1	1	0	-1	1	1	1	1	1	0	2	2	1	2
AX-108037732	1	1	2	1	1	1	1	0	1	1	1	0	2	1	1	2	1	1	1	1	2	1	0	1	1	0	0	2	1	2	2	1	2	1	1	1	1	0	0	1	1	1	1	1	0	2	2	1	2
AX-107992471	1	1	2	1	1	1	1	0	1	1	1	0	2	1	1	2	1	1	1	1	2	1	0	1	1	0	0	2	1	2	2	1	2	1	1	1	1	0	0	1	1	1	1	1	0	2	2	1	2
AX-107951693	1	1	2	1	1	1	-1	0	1	1	1	0	2	1	1	2	1	1	1	1	1	1	0	1	1	0	0	2	1	2	2	1	2	1	1	1	1	0	0	1	1	1	1	1	0	2	2	1	2
AX-107953805	1	1	2	1	1	1	1	0	1	1	1	0	2	1	1	2	1	1	1	1	2	1	0	1	1	0	0	2	1	2	2	1	2	1	1	1	1	0	0	1	1	1	1	1	0	2	2	1	2
AX-108063581	1	1	2	1	1	1	1	0	1	1	1	0	2	1	1	2	1	1	1	1	2	1	0	1	1	0	0	2	1	2	2	1	2	1	1	1	1	0	0	1	1	1	1	1	0	2	1	1	2
AX-108104511	1	1	2	1	1	1	1	0	1	1	1	0	2	1	1	2	1	1	1	1	2	1	0	1	1	0	0	2	1	2	2	1	2	1	1	1	1	0	0	1	1	1	1	1	0	2	1	1	2
AX-107996777	1	1	2	1	1	1	1	0	1	1	1	0	2	1	1	2	1	1	1	1	2	1	0	1	1	0	0	2	1	2	2	1	2	1	1	1	1	0	0	1	1	1	1	1	0	2	1	1	2
AX-107965765	1	1	2	1	1	1	1	0	1	1	1	0	2	1	1	2	1	1	1	1	2	1	0	1	1	0	0	2	1	2	2	1	2	1	1	1	1	0	0	1	1	1	1	1	0	2	1	1	2
AX-107975142	1	1	2	1	1	1	1	0	1	1	1	0	2	1	1	2	1	1	1	1	2	1	0	1	1	0	0	2	1	2	2	1	2	1	1	1	1	0	0	1	1	1	1	1	0	2	1	1	2
AX-108095224	1	1	2	1	1	1	1	0	1	1	1	0	2	2	1	2	1	1	1	1	2	1	0	1	1	0	0	2	1	2	2	1	2	1	1	1	1	0	0	1	1	1	1	1	0	2	1	1	2
AX-107955776	1	1	2	1	-1	1	1	0	1	1	1	0	2	2	1	2	1	1	1	1	2	1	0	1	1	0	0	2	1	2	2	1	2	1	1	1	1	0	0	1	1	1	1	1	0	2	1	1	2
AX-108025068	1	1	2	1	1	1	1	0	1	1	1	0	2	2	1	2	1	1	1	1	2	1	0	1	1	0	0	2	1	2	2	1	2	1	1	1	1	0	0	1	1	1	1	1	0	2	1	1	2
AX-108007150	1	1	2	1	1	1	1	0	1	1	1	0	2	2	1	2	1	1	1	1	2	1	0	1	1	0	0	2	1	2	2	1	2	1	1	1	1	0	0	1	1	1	1	1	0	2	1	1	2
AX-86326058	1	1	2	1	1	1	1	0	1	1	1	0	2	2	1	2	1	1	1	1	-1	1	0	1	1	0	0	2	1	2	2	1	2	1	1	1	1	0	0	1	1	1	1	1	0	2	1	1	2
AX-108059398	1	1	2	1	1	1	1	0	1	1	1	0	2	2	1	2	1	1	1	1	2	1	0	1	1	0	0	2	1	2	2	1	2	1	1	1	1	0	0	1	1	1	1	1	-1	2	1	1	2
AX-108086462	1	1	2	1	1	1	1	0	1	1	1	0	2	2	1	2	1	1	1	1	2	1	0	1	1	0	0	2	1	2	2	1	2	1	1	1	1	0	0	1	1	1	1	1	0	2	1	1	2
AX-108043990	1	1	2	1	1	1	1	0	1	1	1	0	2	2	1	2	1	1	1	1	2	1	0	1	1	0	0	2	1	2	2	1	2	1	1	1	1	0	0	1	1	1	1	1	0	2	1	1	2
AX-86281341	1	1	2	1	1	1	1	0	1	1	1	0	2	2	1	1	1	1	1	1	2	1	0	1	1	0	0	2	1	2	2	1	2	1	1	1	1	0	0	1	1	1	1	2	0	2	1	1	2
AX-86239093	1	1	2	1	1	1	1	0	1	1	1	0	2	2	1	1	1	1	1	1	2	1	0	1	1	0	0	2	1	2	2	1	-1	1	1	1	1	0	0	1	1	1	1	2	0	2	1	1	2
AX-108021948	1	1	2	1	1	1	1	0	1	1	1	0	2	2	1	1	1	1	1	1	2	1	0	1	1	0	0	2	1	2	2	1	2	1	1	1	1	0	0	1	1	1	1	2	0	2	1	1	2
AX-86281335	1	1	2	1	1	1	1	0	1	1	1	0	2	2	1	1	1	1	1	1	2	1	0	1	1	0	0	2	1	2	2	1	2	1	1	1	1	0	0	1	1	1	1	2	0	2	1	1	2
AX-108103136	1	1	2	1	1	1	1	0	1	1	1	0	2	2	1	1	1	1	1	1	2	1	0	1	1	0	0	2	1	2	2	1	2	1	1	1	1	0	0	1	1	1	1	2	0	2	1	1	2
AX-86281342	1	1	2	1	1	1	1	0	1	1	1	0	2	2	1	1	1	1	1	1	2	1	0	1	1	0	0	2	1	2	2	1	2	1	1	1	1	0	0	1	1	1	1	2	0	2	1	1	2
AX-86308374	1	1	2	1	1	1	1	0	1	1	1	0	2	2	1	1	1	1	1	1	2	1	0	1	1	0	0	2	1	2	2	1	2	1	1	1	1	0	0	1	1	1	1	2	0	2	1	1	2
AX-108003621	1	1	2	1	1	1	1	0	1	1	1	0	2	2	1	1	1	1	1	1	2	1	0	1	1	0	0	2	1	2	2	1	2	1	1	1	1	0	0	1	1	1	1	2	0	2	1	1	2
AX-107998646	1	1	2	1	1	1	1	0	1	1	1	0	2	2	1	1	1	1	1	1	2	1	0	1	1	0	0	2	1	2	2	1	2	1	1	1	1	0	0	1	1	1	1	2	0	2	1	1	2
AX-91507461	1	-1	2	1	1	1	1	0	1	1	1	0	2	2	1	1	1	1	1	1	2	1	0	1	1	0	0	2	1	2	2	1	2	1	1	1	1	0	0	1	1	1	1	2	0	2	1	1	2
AX-108098496	1	1	2	1	1	1	1	0	1	1	1	0	2	2	1	1	1	1	1	1	2	1	0	1	1	0	0	2	1	2	2	1	2	1	1	1	1	0	0	1	1	1	1	2	1	2	1	1	2
AX-108029740	1	1	2	1	1	0	1	0	1	1	1	0	2	2	1	1	1	1	1	1	2	1	0	1	1	0	0	2	1	2	2	1	2	1	1	1	1	0	0	1	1	1	1	2	0	2	1	1	2
AX-86323682	1	1	2	1	1	0	1	0	1	1	1	0	2	2	1	1	1	1	1	1	2	1	0	1	1	0	0	2	1	2	2	1	2	1	1	1	1	0	0	1	1	1	1	2	0	2	1	1	2
AX-86308376	1	1	2	1	1	0	1	0	1	1	1	0	2	2	1	1	1	1	1	1	2	1	0	1	1	0	0	2	1	2	2	1	2	1	1	1	1	0	0	1	1	1	1	2	0	2	1	1	2
AX-86325058	1	1	2	1	1	0	1	0	1	1	1	0	2	2	1	1	1	1	1	1	2	1	0	1	1	0	0	2	1	2	2	1	2	1	1	1	1	0	0	1	1	1	1	2	0	2	1	1	2
AX-107957747	1	1	2	1	1	0	1	0	1	1	1	0	2	2	1	1	1	1	1	1	2	1	0	1	1	0	0	2	1	2	2	1	2	1	1	1	1	0	0	1	1	1	1	2	0	2	1	1	2
AX-108006169	1	1	2	1	1	0	1	0	1	1	1	0	2	2	1	1	1	1	1	1	2	1	0	1	1	0	0	2	1	2	2	1	2	1	1	1	1	0	0	1	1	1	1	2	0	2	1	1	2
AX-108068750	1	1	2	1	1	0	1	0	1	1	1	0	2	2	1	1	1	1	1	1	2	1	0	1	1	0	0	2	1	2	2	1	2	1	1	1	1	0	0	1	1	1	1	2	0	2	1	1	2
AX-86257522	1	1	2	1	1	0	1	0	1	1	1	0	2	2	1	1	1	1	1	1	2	1	0	1	1	0	0	2	1	2	2	1	2	1	1	1	1	0	0	1	1	1	1	2	0	2	1	1	2
AX-108073789	1	1	2	1	1	0	1	0	1	1	1	0	2	2	1	1	1	1	1	1	2	1	0	1	1	0	0	2	1	2	2	1	2	1	1	1	1	0	0	1	1	1	1	2	0	2	1	1	2
AX-107940365	1	1	2	1	1	0	1	0	1	1	1	0	2	2	1	1	1	1	1	1	2	1	0	1	1	0	0	2	1	2	2	1	2	1	1	1	1	0	0	1	1	1	1	2	0	2	1	1	2
AX-107972534	1	1	2	1	1	0	1	0	1	1	1	0	2	2	1	1	1	1	1	1	2	1	0	1	1	0	0	2	1	2	2	1	2	1	1	1	1	0	0	1	1	1	1	2	0	2	1	1	2
AX-108069703	1	1	2	1	1	0	1	0	1	1	1	0	2	2	1	1	1	1	2	1	-1	1	0	1	1	0	0	-1	-1	2	2	1	2	1	1	1	1	0	0	1	1	-1	1	2	-1	2	1	1	2
AX-247261165	-1	2	2	1	1	0	1	0	1	1	-1	0	-1	2	1	2	1	1	1	1	2	1	0	1	1	0	0	2	1	1	2	1	2	1	1	2	1	0	0	1	1	1	1	2	0	-1	1	-1	2
AX-247231124	2	1	-1	2	0	1	0	1	0	1	1	1	1	1	1	-1	2	0	1	1	2	-1	0	2	0	1	2	-1	0	1	2	0	1	2	1	1	2	1	2	-1	2	2	0	2	2	1	0	1	0
AX-108060023	2	1	1	2	0	1	0	1	0	1	0	1	1	1	1	0	2	0	1	1	2	0	0	2	0	1	2	1	1	1	2	2	1	2	1	1	2	1	2	0	2	2	0	2	2	1	0	0	1
AX-108098114	2	1	1	2	0	1	0	1	0	1	0	1	1	1	1	0	2	0	1	1	2	0	0	2	0	1	2	-1	1	1	2	1	1	2	1	1	2	1	2	0	2	2	0	2	2	1	0	0	0
AX-108016280	2	1	1	2	0	1	0	1	0	1	0	1	1	1	1	1	2	0	1	1	2	0	0	2	0	1	2	1	1	1	2	1	1	2	1	1	2	1	2	0	2	2	0	2	2	1	0	0	0
AX-86241987	2	1	1	2	0	1	0	1	0	1	0	1	1	1	1	1	2	0	1	1	2	0	0	2	0	1	2	1	1	1	2	1	1	2	1	1	2	1	2	0	2	2	0	2	2	1	0	0	0
AX-107977511	2	1	1	2	0	1	0	1	0	1	0	1	1	1	1	1	2	0	1	1	2	0	0	2	0	1	2	1	1	1	2	1	1	2	1	1	2	1	-1	0	2	2	0	2	2	1	0	0	0
AX-108012808	2	1	1	2	0	1	0	1	0	1	0	1	1	1	1	1	2	0	1	1	2	0	0	2	0	1	2	1	1	1	2	1	1	2	1	1	2	1	2	0	2	2	0	2	2	1	0	0	0
AX-108088274	2	1	1	2	0	1	0	1	0	1	0	1	1	1	1	1	2	0	1	1	2	0	0	2	0	1	2	1	1	1	2	1	1	2	1	1	2	1	2	0	2	2	0	2	2	1	0	0	0
AX-247231136	2	1	1	1	0	1	0	1	0	1	0	-1	-1	1	-1	1	2	0	1	1	2	0	0	2	0	1	2	1	1	1	2	-1	1	2	1	1	1	1	2	0	2	2	0	2	2	1	0	0	0
AX-108059862	2	1	1	2	0	-1	0	1	1	1	0	-1	1	1	1	1	2	0	1	1	2	0	0	2	0	1	2	1	1	1	2	1	1	2	1	1	2	1	1	1	2	1	0	2	-1	1	0	0	0
AX-91514841	2	1	-1	2	0	1	0	1	1	1	0	1	1	1	1	1	2	0	1	1	2	0	0	2	0	1	2	1	1	1	1	1	1	2	1	1	2	1	2	1	2	2	0	2	2	1	0	0	0
AX-107986778	2	1	1	2	0	1	0	1	1	1	0	1	1	1	1	1	2	0	1	1	2	0	0	2	0	1	2	1	1	1	2	1	1	2	1	1	2	1	2	1	2	2	0	2	2	1	0	0	0
AX-107980696	2	1	1	2	0	1	0	1	1	1	0	1	1	1	1	1	2	0	1	1	2	0	0	2	0	1	2	1	1	1	2	1	1	2	1	1	2	1	2	1	2	2	0	2	2	1	0	0	0
AX-108084953	2	1	1	2	0	1	0	1	1	1	0	1	1	1	1	1	2	0	1	1	2	0	0	2	0	1	2	1	1	1	2	1	1	2	1	1	2	1	2	1	2	2	0	2	2	1	0	0	0
AX-107996886	2	1	1	2	0	1	0	1	1	1	0	1	1	1	1	1	2	0	1	1	2	0	0	2	0	1	2	1	1	1	2	1	1	2	1	1	2	1	2	1	2	2	0	2	2	1	0	0	0
AX-108017469	2	1	1	2	0	1	0	1	1	1	0	1	1	1	1	1	2	0	1	1	2	0	0	2	0	1	2	1	1	1	2	1	1	2	1	1	2	1	2	1	2	2	0	2	2	1	0	0	0
AX-108038848	2	1	1	2	0	1	0	1	1	1	0	1	1	1	1	1	2	0	1	1	2	0	0	2	0	1	2	1	1	1	2	1	1	2	1	1	2	1	2	1	2	2	0	2	2	1	0	0	0
AX-108075917	2	1	1	2	0	1	0	1	1	1	0	1	1	1	1	1	2	0	1	1	2	0	0	2	0	1	2	1	1	1	2	1	1	2	1	1	2	1	2	1	2	2	0	2	2	1	0	0	0
AX-108107267	2	1	1	2	0	1	0	1	1	1	0	1	1	1	1	1	2	0	1	1	2	0	0	2	0	1	2	1	1	1	2	1	1	2	1	1	2	1	2	1	2	2	0	2	2	1	0	0	0
AX-91514830	2	1	1	2	0	1	0	1	1	1	0	1	1	1	1	1	2	0	1	1	2	0	0	2	0	1	2	1	1	1	2	1	1	2	1	1	2	1	2	1	2	2	0	2	2	1	0	0	0
AX-108091705	2	1	1	2	0	1	0	1	1	1	0	1	1	1	1	1	2	0	1	1	2	0	0	2	0	1	2	1	1	1	2	1	1	2	1	1	2	1	2	1	2	2	0	2	2	1	0	0	0
AX-107995836	2	1	1	2	0	1	0	1	1	1	0	1	1	1	1	1	2	0	1	1	1	0	0	2	0	1	2	1	1	1	2	1	1	1	1	1	2	1	2	1	2	2	0	2	2	1	0	0	0
AX-107952798	2	1	1	2	0	1	0	1	1	1	0	1	1	1	1	1	2	0	1	1	2	0	0	2	0	1	2	1	1	1	2	1	1	2	1	1	2	1	2	1	2	2	0	2	2	1	0	0	0
AX-108000946	2	1	1	2	0	1	0	1	1	1	0	1	1	1	1	1	2	0	1	1	2	0	0	2	0	1	2	1	1	1	2	1	1	2	1	1	2	1	2	1	2	2	0	2	2	1	0	0	0
AX-108107850	2	1	1	2	0	1	0	1	1	1	0	1	1	1	1	1	2	0	1	1	2	0	0	2	0	1	2	1	1	1	2	1	1	2	1	1	2	1	2	1	2	2	0	2	2	1	0	0	0
AX-90738638	2	1	1	2	0	1	0	1	1	1	0	1	1	1	1	1	2	0	1	1	2	0	0	2	0	1	2	1	1	1	2	1	1	2	1	1	2	1	2	1	2	2	0	2	2	1	0	0	0
AX-107935528	2	2	1	2	0	1	0	1	1	1	0	1	1	1	1	1	2	0	1	1	2	1	0	2	0	1	2	1	1	1	2	1	1	2	1	1	2	1	2	1	2	1	0	2	2	1	0	0	0
AX-107942967	2	2	1	2	0	1	0	1	1	1	0	1	1	1	1	1	2	0	1	1	2	1	0	2	0	1	2	1	1	1	2	1	1	2	1	1	2	1	2	1	2	1	0	2	2	1	0	0	0
AX-107959979	2	2	1	2	0	1	0	1	1	1	0	1	1	1	1	1	2	0	1	1	2	1	0	2	0	1	2	1	1	1	2	1	1	2	1	1	2	1	2	1	2	1	0	2	2	1	0	0	0
AX-86279649	2	2	1	2	0	1	0	1	1	1	0	1	1	1	1	1	2	0	1	1	2	1	0	2	0	1	2	1	1	1	2	1	1	2	1	1	2	1	2	1	2	1	0	2	2	1	0	0	0
AX-86324738	2	2	1	2	0	1	0	1	1	1	0	1	1	1	1	1	2	0	1	1	2	1	0	2	0	1	2	1	1	1	2	1	1	2	1	1	2	1	2	1	2	1	0	2	2	1	0	0	0
AX-91409465	2	2	1	2	0	1	0	1	1	1	0	1	1	1	1	1	2	0	1	1	2	1	0	2	0	1	2	1	1	1	2	1	1	2	1	1	2	1	2	1	2	1	0	2	2	1	0	0	0
AX-91514901	2	2	1	2	0	1	0	1	1	1	0	1	1	1	1	1	2	0	1	1	2	1	0	2	0	1	2	1	1	1	2	1	1	2	1	1	2	1	2	1	2	1	0	2	2	1	0	0	0
AX-90738764	2	2	1	2	0	1	0	1	1	1	0	1	1	1	1	1	2	0	1	1	2	1	0	2	0	1	2	1	2	1	2	1	1	2	1	1	2	1	2	1	2	1	0	2	2	1	0	0	0
AX-247231151	2	2	1	2	1	1	0	1	1	1	0	1	1	-1	1	1	2	0	1	1	2	1	0	2	0	1	2	1	2	1	2	-1	1	2	1	1	2	1	2	1	2	1	0	2	2	1	-1	0	0
AX-107972646	2	2	1	2	0	1	0	1	1	1	0	1	1	1	1	1	2	0	1	1	2	1	0	2	0	1	2	1	2	1	2	1	1	2	1	1	2	1	2	1	2	1	0	2	2	1	0	0	0
AX-107980732	2	2	1	2	-1	1	0	1	1	1	0	1	1	1	1	1	1	0	1	1	2	1	0	2	1	1	2	1	2	1	2	1	1	2	1	1	2	1	2	1	2	1	0	2	2	1	0	0	0
AX-107943609	2	2	1	2	0	1	0	1	1	1	0	1	1	1	1	1	1	0	1	1	2	1	0	2	1	1	2	1	2	1	2	-1	1	2	1	1	2	1	2	1	2	1	0	2	2	1	-1	0	0
AX-107967482	2	2	1	2	0	1	0	1	1	1	0	1	1	1	1	1	1	0	1	1	2	1	0	2	1	1	2	1	2	1	2	1	1	2	1	1	2	1	2	1	2	1	0	2	2	1	0	0	0
AX-107994515	2	2	1	2	0	1	0	1	1	1	0	1	1	1	1	1	1	0	1	1	2	1	0	2	1	1	2	1	2	1	2	1	1	2	1	1	2	1	2	1	2	1	0	2	2	1	0	0	0
AX-107995831	2	2	1	2	0	1	0	1	1	1	0	1	1	1	1	1	1	0	1	1	2	1	0	2	1	1	2	1	2	1	2	1	1	2	1	1	2	1	2	1	2	1	0	2	2	1	0	0	0
AX-107997698	2	2	1	2	0	1	0	1	1	1	0	1	1	1	1	1	1	0	1	1	2	1	0	2	1	1	2	1	2	1	2	1	1	2	1	1	2	1	2	1	2	1	0	2	2	1	0	0	0
AX-108006766	2	2	1	2	0	1	0	1	1	1	0	1	1	1	1	1	1	0	1	1	2	1	0	2	1	1	2	1	2	1	2	1	1	2	1	1	2	1	2	1	2	1	0	2	2	1	0	0	0
AX-108083215	2	2	1	2	0	1	0	1	1	1	0	1	1	1	1	1	1	0	1	1	2	1	0	2	1	1	2	1	2	1	2	1	1	2	1	1	2	1	2	1	2	1	0	2	2	1	0	0	0
AX-108092256	2	2	1	2	0	1	0	1	1	1	0	1	1	1	1	1	1	0	1	1	2	1	0	2	1	1	2	1	2	1	2	1	1	2	1	1	2	1	2	1	2	1	0	2	2	1	0	0	0
AX-86266647	2	2	1	2	0	1	0	1	1	1	0	1	1	1	1	1	1	0	1	1	2	1	0	2	1	1	2	1	2	1	2	1	1	2	1	1	2	1	2	1	2	1	0	2	2	1	0	0	0
AX-86266649	2	2	1	2	0	1	0	1	1	1	0	1	1	1	1	1	1	0	1	1	2	1	0	2	1	1	2	1	2	1	2	1	1	2	1	1	2	1	2	1	2	1	0	2	2	1	0	0	0
AX-86286990	2	2	1	2	0	1	0	1	1	1	0	1	1	1	1	1	1	0	1	1	2	1	0	2	1	1	2	1	2	1	2	1	1	2	1	1	2	1	2	1	2	1	0	2	2	1	0	0	0
AX-86330718	2	2	1	2	0	1	0	1	1	1	0	1	1	1	1	1	1	0	1	1	2	1	0	2	1	1	2	1	2	1	2	1	1	2	1	1	2	1	2	1	2	1	0	2	2	1	0	0	0
AX-90739127	2	2	1	2	0	1	0	1	1	1	0	1	1	1	1	1	1	0	1	1	2	1	0	2	1	1	2	1	2	1	2	1	1	2	1	1	2	1	2	1	2	1	0	2	2	1	0	0	0
AX-91515118	2	2	1	2	0	1	0	1	1	1	0	1	1	1	1	1	1	0	1	1	2	1	0	2	1	1	2	1	2	1	2	1	1	2	1	1	2	1	2	1	2	1	0	2	2	1	0	0	0
AX-107939807	2	2	1	2	0	1	0	1	1	1	0	1	-1	1	1	1	1	0	1	1	2	1	0	2	1	1	2	1	2	1	2	1	1	2	1	1	2	1	2	1	2	1	0	2	2	1	-1	0	0
AX-90739351	2	2	1	2	0	1	0	1	1	1	0	1	1	1	1	1	1	0	1	1	2	1	0	2	1	1	2	1	2	1	2	1	1	2	1	1	2	1	2	1	2	1	0	2	2	1	0	0	0
AX-91209509	2	2	1	2	0	1	0	1	1	1	0	1	1	1	1	1	1	0	1	1	2	1	0	2	1	1	2	1	2	1	2	1	1	2	1	1	2	1	2	1	2	1	0	2	2	1	0	0	0
AX-91396595	2	2	1	2	0	1	0	1	1	1	0	1	1	1	1	1	1	0	1	1	2	1	0	2	1	1	2	1	2	1	2	1	1	2	1	1	2	1	2	1	2	1	0	2	2	1	0	0	0
AX-107999542	2	2	2	2	0	1	0	1	1	1	0	1	1	1	1	1	1	0	1	1	2	1	0	2	1	1	2	1	2	1	2	1	1	2	1	1	2	1	2	1	2	1	0	2	2	1	0	0	0
AX-108021153	2	2	2	2	0	1	0	1	1	1	0	1	1	1	1	1	1	0	1	1	2	1	0	2	1	1	2	1	2	1	2	1	1	2	1	1	2	1	2	1	2	1	0	2	2	1	0	0	0
AX-108008981	2	2	2	2	0	1	0	1	1	1	0	1	1	1	1	1	1	0	1	1	2	1	0	2	1	1	2	1	2	1	2	1	1	2	1	1	2	1	1	1	2	1	0	2	2	1	0	0	0
AX-90739482	2	2	2	2	0	1	0	1	1	1	0	1	1	1	1	1	1	0	1	1	2	1	0	2	1	1	2	1	2	1	2	1	1	2	1	1	2	1	2	1	2	1	0	2	2	1	0	0	0
AX-108049672	2	2	2	2	0	1	0	1	1	1	0	1	1	1	1	1	1	0	1	1	2	1	0	2	1	1	2	1	2	1	2	1	1	2	1	1	2	1	2	1	2	1	0	2	2	1	1	0	0
AX-108028022	2	2	2	2	0	0	1	1	1	1	0	1	1	1	1	1	1	0	1	1	2	1	0	2	1	1	2	1	2	1	2	1	1	2	1	1	2	1	2	1	2	1	0	2	2	1	1	0	0
AX-108097808	2	2	2	2	0	0	1	1	1	1	0	1	1	1	1	1	1	0	1	1	2	1	0	2	1	1	2	1	2	1	2	1	1	2	1	1	2	1	2	1	2	1	0	2	2	1	1	0	0
AX-108087931	2	2	2	2	0	0	1	1	1	1	0	1	1	1	1	1	1	0	1	1	2	1	0	2	1	1	2	1	2	1	2	1	1	2	1	1	2	1	2	1	2	1	0	2	2	1	1	0	0
AX-90739563	2	2	2	2	0	0	1	1	1	1	0	1	1	1	1	1	1	0	1	1	2	1	0	2	1	1	2	1	2	1	2	1	1	2	1	1	2	1	2	1	2	1	0	2	2	1	1	0	0
AX-91444137	2	2	2	2	0	0	1	1	1	1	0	1	1	1	1	1	1	0	1	1	2	1	0	2	1	1	2	1	2	1	2	1	1	2	1	1	2	1	2	1	2	1	0	2	2	1	1	0	0
AX-108050269	1	2	2	2	0	0	1	1	1	1	0	1	1	1	1	1	1	0	1	1	2	1	0	2	1	1	2	1	2	1	2	1	1	2	1	1	2	0	2	1	2	1	0	2	2	1	1	0	0
AX-108084054	1	2	2	2	0	0	1	1	1	1	0	1	1	1	1	1	1	0	1	1	2	1	0	2	1	1	2	1	2	1	2	1	1	2	1	1	2	0	2	1	2	1	0	2	2	1	1	0	0
AX-108007998	1	2	2	2	0	0	1	1	1	1	0	1	1	1	1	1	1	0	1	1	2	1	0	2	1	1	2	1	2	1	2	1	1	2	1	1	2	0	2	1	2	1	0	2	2	1	1	0	0
AX-108023591	1	2	2	2	0	0	1	1	1	1	0	1	1	1	1	1	1	0	1	1	2	1	0	2	1	1	2	1	2	1	2	1	1	2	1	1	2	0	2	1	2	1	0	2	2	1	1	0	0
AX-107999802	1	2	2	2	0	0	1	1	1	1	0	0	1	1	1	1	1	0	1	1	2	1	0	2	1	1	2	1	2	1	2	1	1	2	1	1	2	0	2	1	2	0	0	2	2	1	1	0	0
AX-107994290	1	2	2	2	0	0	1	1	1	1	0	0	1	1	1	1	1	0	1	1	2	1	0	2	1	1	2	1	2	1	2	1	1	2	1	1	2	0	2	1	2	0	0	2	2	1	1	0	0
AX-108021662	1	2	2	2	0	0	1	1	1	1	0	0	1	1	1	1	1	0	1	1	2	1	0	2	1	1	2	1	2	1	2	1	1	2	1	1	2	0	2	1	2	0	0	2	2	1	1	0	0
AX-108028745	1	2	2	2	0	0	1	1	1	1	0	0	1	1	1	1	1	0	1	1	2	1	0	2	1	1	2	1	2	1	2	1	1	2	1	1	2	0	2	1	2	0	0	2	2	1	1	0	0
AX-108065058	1	2	2	2	0	0	1	1	1	1	0	0	-1	1	1	1	1	0	1	1	2	1	0	2	1	1	2	1	2	1	2	1	1	2	1	1	2	0	2	1	2	0	0	2	2	1	1	0	0
AX-107995963	1	2	2	2	0	0	1	1	1	1	0	0	1	1	1	1	1	0	1	1	1	1	0	2	1	1	2	1	2	1	2	1	1	2	1	1	2	0	2	1	2	0	0	2	2	1	1	0	0
AX-108057097	1	2	2	2	0	0	1	1	1	1	0	0	1	1	1	1	1	0	1	1	2	1	0	2	1	1	2	1	2	1	2	1	1	2	1	1	2	0	2	1	2	0	0	2	2	1	1	0	0
AX-108032465	1	2	2	2	0	0	1	1	1	1	0	0	1	1	1	1	1	0	1	1	2	1	0	2	1	1	2	1	2	1	2	1	1	2	1	1	2	0	2	1	2	0	0	2	2	1	1	0	0
AX-107989102	1	1	2	2	1	1	0	1	2	2	0	1	2	1	1	2	1	1	2	2	2	1	1	2	1	2	2	0	1	0	2	0	1	2	1	0	1	1	1	1	0	2	1	2	2	1	1	0	0
AX-90582864	1	1	2	2	1	1	0	1	2	2	0	1	2	1	1	2	1	1	2	2	2	1	1	2	1	2	2	0	1	0	2	0	1	2	1	0	1	1	1	1	0	2	1	2	2	1	1	0	0
AX-90786952	1	1	2	2	1	1	0	1	2	2	0	1	2	1	1	2	1	1	2	2	2	1	1	2	1	2	2	0	1	0	2	0	1	2	1	0	1	1	1	1	0	2	1	2	2	1	1	0	0
AX-107946087	1	1	2	2	1	1	0	1	2	2	0	1	2	1	1	2	1	1	2	2	2	1	1	2	1	2	2	0	1	0	2	0	1	2	1	0	1	1	1	1	0	2	1	2	2	1	1	0	0
AX-107945780	1	1	2	2	1	1	0	1	2	2	0	1	2	1	1	2	1	1	2	2	2	1	1	2	1	2	2	0	1	0	2	0	1	2	1	0	1	1	1	1	0	2	1	2	2	1	1	0	0
AX-107951055	1	1	2	2	1	1	0	1	2	2	0	1	2	1	1	2	1	1	2	2	2	1	1	2	1	2	2	0	1	0	2	0	1	2	1	0	1	1	1	1	0	2	1	2	2	1	1	0	0
AX-108087826	1	1	2	2	1	1	0	1	2	2	0	1	2	1	1	2	1	1	2	2	2	1	1	2	1	2	2	0	1	0	2	0	1	2	1	0	1	1	1	1	0	2	1	2	2	1	1	0	0
AX-108060386	1	1	2	2	1	1	0	1	2	2	0	1	2	1	1	2	1	-1	2	2	2	1	1	2	1	2	2	0	1	0	2	0	1	2	-1	0	1	1	1	1	0	2	-1	2	2	1	1	0	0
AX-107946574	1	1	2	2	1	1	0	1	2	2	0	1	2	1	1	2	1	1	2	2	2	1	1	2	1	2	2	0	1	0	2	0	1	2	1	0	1	1	1	1	0	2	1	2	2	1	1	0	0
AX-107979612	1	1	2	2	1	1	0	1	2	2	0	1	2	1	1	2	1	1	2	2	2	1	1	2	1	2	2	0	1	0	2	0	1	2	1	0	1	1	1	1	0	2	1	2	2	1	1	0	0
AX-108024692	1	1	2	2	1	1	0	1	2	2	0	1	2	1	1	2	1	1	2	2	2	1	1	2	1	2	2	0	1	0	2	0	1	2	1	0	1	1	1	1	0	2	1	2	2	1	1	0	0
AX-90578921	1	1	2	2	1	1	0	1	2	2	0	1	2	1	1	2	1	1	2	2	2	1	1	2	1	2	2	0	1	0	2	0	1	2	1	0	1	1	1	1	0	2	1	2	2	1	1	0	0
AX-90610972	1	1	2	2	1	1	0	1	2	2	0	1	2	1	1	2	1	1	2	2	2	1	1	2	1	2	2	0	1	0	2	0	1	2	1	0	1	1	1	1	0	2	1	2	2	1	1	0	0
AX-91440557	1	1	2	2	1	1	0	1	2	2	0	1	2	1	1	2	1	1	2	2	2	1	1	2	1	2	2	0	1	0	2	0	1	2	1	0	1	1	1	1	0	2	1	2	2	1	1	0	0
AX-108008543	1	1	2	2	1	1	0	1	2	2	0	1	2	1	1	2	1	1	2	2	2	1	1	2	1	2	2	0	1	0	2	0	1	2	1	0	1	1	0	1	0	2	1	2	2	1	1	0	0
AX-108073032	1	1	2	2	1	1	0	1	2	2	0	1	2	1	1	2	1	1	2	2	2	1	1	2	1	2	2	0	1	0	2	0	1	2	1	0	1	1	0	1	0	2	1	2	2	1	1	0	0
AX-108071497	1	1	2	2	1	1	0	1	2	2	0	1	2	1	1	2	1	1	2	2	2	1	1	2	1	2	2	0	1	0	2	0	1	2	1	0	1	1	0	1	0	2	1	2	2	1	1	0	0
AX-107991502	1	1	2	2	1	1	0	1	2	2	0	1	2	1	1	2	1	1	2	2	2	1	1	2	1	2	2	0	2	0	2	0	1	2	1	0	1	1	0	1	0	2	1	2	2	1	1	0	0
AX-108020484	1	1	2	2	1	1	0	1	2	2	0	1	2	1	1	2	1	1	2	2	2	1	1	2	1	2	2	0	2	0	2	0	1	2	1	0	1	1	0	1	0	2	1	2	2	1	1	0	0
AX-108087551	1	1	2	2	1	1	0	1	2	2	0	1	2	1	1	2	1	1	2	2	2	1	1	2	1	2	2	0	2	0	2	0	1	2	1	0	1	1	0	1	0	2	1	2	2	1	1	0	0
AX-247277297	1	1	2	-1	-1	-1	0	-1	2	2	0	-1	1	1	1	1	-1	1	1	2	2	1	1	2	-1	2	1	0	2	0	2	0	2	1	-1	0	1	1	0	-1	0	2	1	2	2	1	1	0	0
AX-107969733	1	1	2	2	1	1	0	1	2	2	0	1	1	1	1	2	1	1	2	2	2	1	1	2	1	2	2	0	2	0	2	0	2	2	1	0	1	1	0	1	0	2	1	2	2	1	1	0	0
AX-107985793	1	1	2	2	1	1	0	1	2	2	0	1	1	1	1	2	1	1	2	2	2	1	1	2	1	2	2	0	2	0	2	0	2	2	1	0	1	1	0	1	0	2	1	2	2	1	1	0	0
AX-107997452	1	1	2	2	1	1	0	1	2	2	0	1	1	1	1	2	1	1	2	2	2	1	1	2	1	2	2	0	2	0	2	0	2	2	1	0	1	1	0	1	0	2	1	2	2	1	1	0	0
AX-108013450	1	1	2	2	1	1	0	1	2	2	0	1	1	1	1	2	1	1	2	2	2	1	1	2	1	2	2	0	2	0	2	0	2	2	1	0	1	1	0	1	0	2	1	2	2	1	1	0	0
AX-108032662	1	1	2	2	1	1	0	1	2	2	0	1	1	1	1	2	1	1	2	2	2	1	1	2	1	2	2	0	2	0	2	0	2	2	1	0	1	1	0	1	0	2	1	2	2	1	1	0	0
AX-108066304	1	1	2	2	1	1	0	1	2	2	0	1	1	1	1	2	1	1	2	2	2	1	1	2	1	2	2	0	2	0	2	0	2	2	1	0	1	1	0	1	0	-1	1	2	2	1	1	0	0
AX-108077817	1	1	2	2	1	1	0	1	2	2	0	1	1	1	1	2	1	1	2	2	2	1	1	2	1	2	2	0	2	0	2	0	2	2	1	0	1	1	0	1	0	2	1	2	2	1	1	0	0
AX-108092643	1	1	2	2	1	1	0	1	2	2	0	1	1	1	1	2	1	1	2	2	2	1	1	2	1	2	2	0	2	0	2	0	2	2	1	0	1	1	0	1	-1	2	1	2	2	1	1	0	0
AX-108096539	1	1	2	2	1	1	0	1	2	2	0	1	1	1	1	2	1	1	2	2	2	1	1	2	1	2	2	0	2	0	2	0	2	2	1	0	1	1	0	1	0	2	1	2	2	1	1	0	0
AX-86304595	1	1	2	2	1	1	0	1	2	2	0	1	1	1	1	2	1	1	-1	2	-1	1	1	2	1	2	2	0	2	0	2	0	2	2	1	0	1	1	0	1	0	2	1	2	2	1	1	0	0
AX-108036688	1	1	2	2	1	1	0	1	2	2	0	1	1	1	1	2	1	1	2	2	2	1	1	2	1	2	2	0	2	0	2	0	2	2	1	0	1	1	0	1	0	2	1	2	2	1	1	0	0
AX-107958646	1	1	2	2	1	1	0	1	2	2	0	1	1	1	1	2	1	1	2	-1	2	1	1	2	1	2	2	0	2	0	2	0	2	2	1	0	1	1	0	1	0	2	1	2	2	1	1	0	0
AX-108043781	1	1	2	2	1	1	0	1	2	2	0	1	1	1	1	2	1	1	-1	2	1	1	1	2	1	2	2	0	2	0	2	0	-1	2	1	0	1	1	0	1	0	2	1	2	-1	1	1	0	1
AX-90638516	1	1	2	2	1	1	0	1	2	2	0	1	1	1	1	2	1	1	2	2	1	1	1	2	1	2	2	0	2	0	2	0	2	2	1	0	1	1	0	1	0	2	1	2	2	1	1	0	1
AX-107983165	1	1	2	2	1	1	0	1	2	2	0	1	1	1	1	2	1	1	2	2	1	1	1	2	1	2	2	0	2	0	2	0	2	2	1	0	1	1	0	1	0	2	1	2	2	1	1	0	1
AX-108084450	1	1	2	2	1	1	0	1	2	2	0	1	1	1	1	2	1	1	2	2	1	1	1	2	1	2	2	0	2	0	2	0	2	2	1	0	1	1	0	1	0	2	1	2	2	1	1	0	1
AX-90611765	1	1	2	2	1	1	0	1	2	2	0	1	1	1	1	2	1	1	2	2	1	1	1	2	1	2	2	0	2	0	2	0	2	2	1	0	1	1	0	1	0	2	1	2	2	1	1	0	1
AX-91444070	1	1	2	2	1	1	0	1	2	2	0	1	1	1	1	2	1	1	2	2	1	1	1	2	1	2	2	0	2	0	2	0	2	2	1	0	1	1	0	1	0	2	1	2	2	1	1	0	1
AX-107952221	1	1	2	2	1	1	0	1	2	2	0	1	1	1	1	2	1	1	2	2	1	1	1	2	1	2	2	0	2	0	2	0	2	2	1	0	1	1	0	1	0	2	1	2	2	1	1	0	1
AX-107945352	1	1	2	2	1	1	0	1	2	2	0	0	1	1	1	2	1	1	2	2	1	1	1	2	1	2	2	0	2	0	2	0	2	2	1	0	1	1	0	1	0	2	1	2	2	1	1	0	1
AX-107993834	1	1	2	2	1	1	0	1	2	2	0	0	1	1	1	2	1	1	2	2	1	1	1	2	1	2	2	0	2	0	2	0	2	2	1	0	1	1	0	1	0	2	1	2	2	1	1	0	1
AX-108019324	1	1	2	2	1	1	0	1	2	2	0	0	1	1	1	2	1	1	2	2	1	1	1	2	1	2	2	0	2	0	2	0	2	2	1	0	1	1	0	1	0	2	1	2	2	1	1	0	1
AX-108060885	1	1	2	2	1	1	0	1	2	2	0	0	1	1	1	2	1	1	2	2	1	1	1	2	1	2	2	0	2	0	2	0	2	2	1	0	1	1	0	1	0	2	1	2	2	1	1	0	1
AX-108062711	1	1	2	2	1	1	0	1	2	2	0	0	1	1	1	2	1	1	2	2	1	1	1	2	1	2	-1	0	2	0	2	0	2	2	1	0	1	1	0	1	0	2	1	2	2	1	1	0	1
AX-108071551	1	1	2	2	1	1	0	1	2	2	0	0	1	1	1	2	1	1	2	2	1	1	1	2	1	2	2	0	2	0	2	0	2	2	1	0	1	1	0	1	0	2	1	2	2	1	1	0	1
AX-247233266	1	1	2	2	1	1	0	1	2	2	0	0	1	1	1	2	1	1	2	2	1	1	1	2	1	2	2	0	2	0	2	0	2	2	1	0	1	1	0	1	0	2	1	2	2	1	1	0	1
AX-247276830	1	1	2	2	1	1	0	1	2	2	0	0	1	1	1	2	1	1	2	2	1	1	1	2	1	2	2	0	2	0	2	0	2	2	1	0	1	1	0	1	0	2	1	2	2	1	1	0	1
AX-86281289	1	1	2	2	1	1	0	1	2	2	0	0	1	1	1	2	1	1	2	2	1	1	1	2	1	2	2	0	2	0	2	0	2	2	1	0	1	1	0	1	0	2	1	2	2	1	1	0	1
AX-91212745	1	1	2	2	1	1	0	1	2	2	0	0	1	1	1	2	1	1	2	2	1	1	1	2	1	2	2	0	2	0	2	0	2	2	1	0	1	1	0	1	0	2	1	2	2	1	1	0	1
AX-108023493	1	1	2	2	1	1	0	1	2	2	0	0	1	1	1	2	1	1	2	2	1	1	1	2	1	2	2	0	2	0	2	0	2	2	1	0	1	1	0	1	0	2	1	2	2	1	1	0	1
AX-90787531	1	1	2	2	1	1	0	1	2	2	0	0	1	1	1	2	1	1	2	2	1	1	1	2	1	2	2	0	2	0	2	0	2	2	1	0	1	1	0	1	0	2	1	2	2	1	1	0	1
AX-86326884	1	1	2	2	1	1	0	1	2	2	0	0	1	1	1	2	1	1	2	2	1	1	1	2	1	2	2	0	2	0	2	0	2	2	1	0	1	1	0	1	0	2	1	2	2	1	1	0	1
AX-90624767	1	1	2	2	1	1	0	1	2	2	0	0	1	1	1	2	1	1	2	2	1	1	1	2	1	2	2	0	2	0	2	0	2	2	1	0	1	1	0	1	0	2	1	2	2	1	1	0	1
AX-108031023	1	1	2	2	1	1	0	1	2	2	0	0	1	1	2	2	1	1	2	2	1	1	1	2	1	2	2	0	2	0	2	0	2	2	1	0	1	1	0	1	0	2	1	2	2	1	1	0	1
AX-108056133	1	1	2	2	1	1	0	1	2	2	0	0	1	1	2	2	1	1	2	2	1	1	1	2	1	2	2	0	2	0	2	0	2	2	1	0	1	1	0	1	0	2	1	2	2	1	1	0	1
AX-108087949	1	1	2	2	1	1	0	1	2	2	0	0	1	1	2	2	1	1	2	2	1	1	1	2	1	2	2	0	2	0	2	0	2	2	1	0	1	2	0	1	0	2	1	1	2	1	1	0	1
AX-86259849	1	1	2	2	1	1	0	1	2	2	0	0	1	1	2	2	1	1	2	2	1	1	1	2	1	2	2	0	2	0	2	0	2	2	1	0	1	2	0	1	0	2	1	1	2	1	1	0	1
AX-86325929	1	1	2	2	1	-1	0	1	2	2	0	0	1	1	2	2	1	1	2	2	1	1	1	2	1	2	2	0	2	0	2	0	2	2	1	0	1	2	0	1	0	2	1	1	2	1	1	0	1
AX-91549556	1	1	2	2	1	1	0	1	2	2	0	0	1	1	2	2	1	1	2	2	1	1	1	2	1	2	2	0	2	0	2	0	2	2	1	0	1	2	0	1	0	2	1	1	2	1	1	0	1
AX-108083098	1	1	2	2	1	1	0	1	2	2	0	0	1	1	2	2	1	1	2	2	1	1	1	2	1	2	2	0	2	0	2	0	2	2	1	0	1	2	0	1	0	2	1	1	2	1	1	0	1
AX-107984668	1	1	2	2	1	1	0	1	2	2	0	0	1	1	2	2	1	1	2	2	1	1	1	2	1	2	2	0	2	0	2	0	2	2	1	0	1	2	0	1	0	2	1	1	2	1	1	0	1
AX-86301758	1	1	2	2	1	1	0	1	2	2	0	0	1	1	2	2	1	1	2	2	1	1	1	2	1	2	2	0	2	0	2	0	2	2	1	0	1	2	0	1	0	2	1	1	2	1	1	0	1
AX-91212749	1	1	2	2	1	1	0	1	2	2	0	0	1	1	2	2	1	1	2	2	1	1	1	2	1	2	2	0	2	0	2	0	2	2	1	0	1	2	0	1	0	2	1	1	2	1	1	0	1
AX-108085705	1	1	2	2	1	1	0	1	2	2	0	0	1	1	2	2	1	1	2	2	1	1	1	2	1	2	2	-1	2	0	2	0	2	2	1	0	1	2	1	1	0	2	1	1	2	1	1	0	1
AX-107952955	1	1	2	2	1	1	0	1	2	2	0	0	1	1	2	2	1	1	2	2	1	1	1	2	1	2	2	0	2	0	2	0	2	2	1	0	1	2	1	1	0	2	1	1	2	1	1	0	1
AX-108069196	1	1	2	2	1	1	0	1	2	2	1	0	1	1	2	2	1	1	2	2	1	1	1	2	1	2	2	0	2	0	2	0	2	2	1	0	1	2	1	2	0	2	1	1	2	1	1	0	1
AX-108026736	1	1	2	2	1	1	0	1	2	2	1	0	1	1	2	2	1	1	2	2	1	1	1	2	1	2	2	0	2	0	2	0	2	2	1	0	1	2	-1	2	0	2	1	1	2	1	1	0	1
AX-107941616	1	1	2	2	1	1	0	1	2	2	1	0	1	1	2	2	1	1	2	2	1	1	1	2	1	2	2	0	2	0	2	0	2	2	1	0	1	2	0	2	0	2	1	1	2	1	1	0	1
AX-107957879	1	1	2	2	1	1	0	1	2	2	1	0	1	1	2	2	1	1	2	2	1	1	1	2	1	2	2	0	2	0	2	0	2	2	1	0	1	2	0	2	0	2	1	1	2	1	1	0	1
AX-86288260	1	1	2	2	1	1	0	1	2	2	1	0	1	1	2	2	1	1	2	2	1	1	1	2	1	2	2	0	2	0	2	0	2	2	1	0	1	2	0	2	0	2	1	1	2	1	1	0	1
AX-90787684	1	1	2	2	1	1	0	1	2	2	1	0	1	1	2	2	1	1	2	2	1	1	1	2	1	2	2	0	2	0	2	0	2	2	1	0	1	2	0	2	0	2	1	1	2	1	1	0	1
AX-91549595	1	1	2	2	1	1	0	1	2	2	1	0	1	1	2	2	1	1	2	2	1	1	1	2	1	2	2	0	2	0	2	0	2	2	1	0	1	2	0	2	0	2	1	1	2	1	1	0	1
AX-108025179	1	0	2	2	1	1	0	1	2	2	1	0	1	1	2	2	1	1	2	2	1	1	1	2	1	2	2	0	2	0	2	0	2	2	1	0	1	2	0	2	0	2	1	1	2	1	1	0	1
AX-108098308	1	0	2	2	1	1	0	1	2	2	1	0	1	1	2	2	1	1	2	2	1	1	1	2	1	2	2	0	2	0	2	0	2	2	1	0	1	2	0	2	0	2	1	1	2	1	1	0	1
AX-107990575	1	0	2	2	1	1	0	1	2	2	1	0	1	1	2	2	1	1	2	2	1	1	1	2	1	2	2	0	2	0	2	0	2	2	1	0	1	2	0	1	0	2	1	1	1	1	1	0	1
AX-107948718	1	0	2	2	1	1	0	1	2	2	1	0	1	1	2	2	1	1	2	2	1	1	1	2	1	2	2	0	2	0	2	0	2	2	1	0	1	2	0	2	0	2	1	1	2	1	1	0	1
AX-108048667	1	0	2	2	1	1	0	1	2	2	1	0	1	1	2	2	1	1	2	2	1	1	1	2	1	2	2	0	2	0	2	0	2	2	1	0	1	2	0	2	0	2	1	1	2	1	1	0	1
AX-108105456	1	0	2	2	1	1	0	1	2	2	1	0	1	1	2	2	1	1	2	2	1	1	1	2	1	2	2	0	2	0	2	0	2	2	1	0	1	2	0	2	0	2	1	1	2	1	1	0	1
AX-108070744	1	0	2	-1	1	-1	0	1	2	2	1	0	1	1	2	2	-1	1	2	-1	1	1	1	2	-1	2	2	0	2	0	2	0	2	2	1	0	-1	-1	0	2	0	2	1	-1	2	1	1	0	1
AX-107977582	1	0	2	2	1	1	0	1	2	2	1	0	1	1	2	2	1	1	2	2	1	1	1	2	1	2	2	0	2	0	2	0	2	2	1	0	1	2	0	2	0	2	1	1	2	1	1	0	1
AX-91212787	1	0	2	2	1	1	0	1	2	2	1	0	1	1	2	2	1	1	2	2	1	1	1	2	1	2	2	0	2	0	2	0	2	2	1	0	1	2	0	2	0	2	1	1	2	1	1	0	1
AX-108028860	1	0	2	2	1	1	0	1	2	2	1	0	1	1	2	2	1	1	2	2	1	1	1	2	1	2	2	0	2	0	2	0	2	2	1	0	1	2	0	2	0	2	1	1	2	1	1	0	1
AX-108073538	1	0	2	2	1	1	0	1	2	2	1	0	1	1	2	2	1	1	2	2	1	1	1	2	1	2	2	0	2	0	2	0	2	2	1	0	1	2	0	2	0	2	1	1	2	1	1	0	1
AX-108084785	1	0	2	2	1	1	0	1	2	2	1	0	1	1	2	2	1	1	2	2	1	1	1	2	1	2	2	0	2	0	2	0	2	2	1	0	1	2	0	2	0	2	1	1	2	1	1	0	1
AX-247233306	1	0	2	2	1	1	0	1	2	1	1	0	1	1	2	2	1	1	2	2	1	1	1	2	1	2	2	0	2	0	2	0	2	2	1	0	1	2	0	2	0	2	1	1	2	1	1	0	1
AX-107959895	1	0	2	2	1	1	0	1	2	2	1	0	1	1	2	2	1	1	2	2	1	1	1	2	1	2	2	0	2	0	2	0	2	2	1	0	1	2	0	2	0	2	1	1	2	1	1	0	1
AX-107989439	1	0	2	2	1	1	0	1	2	2	1	0	1	1	2	2	1	1	2	2	1	1	1	2	1	2	2	0	2	0	2	0	2	2	1	0	1	2	0	2	0	2	1	1	2	1	1	0	1
AX-108056454	1	0	2	2	1	1	0	1	2	2	1	0	1	1	2	2	1	1	2	2	1	1	1	2	-1	2	2	0	2	0	2	0	2	2	1	0	1	2	0	2	0	2	1	1	-1	1	1	0	1
AX-108085383	1	0	2	2	1	1	0	1	2	2	1	0	1	1	2	2	1	1	2	2	1	1	1	2	1	2	2	0	2	0	2	0	2	2	1	0	1	2	0	2	0	2	1	1	2	1	1	0	1
AX-107942140	1	0	2	2	1	1	0	1	2	2	1	0	1	1	2	2	1	1	2	2	1	1	1	2	1	2	2	0	2	0	2	0	2	2	1	0	1	2	0	2	0	2	1	1	2	1	1	0	1
AX-107967098	1	0	2	2	1	1	0	1	2	2	1	0	1	1	2	2	1	1	2	2	1	1	1	2	1	2	2	0	2	0	2	0	2	2	1	0	1	2	0	2	0	2	1	1	2	1	1	0	1
AX-86243543	1	0	2	2	1	1	0	1	2	2	1	0	1	1	2	2	1	1	2	2	1	1	1	2	1	2	2	0	2	0	2	0	2	2	1	0	1	2	0	2	0	2	1	1	2	1	1	0	1
AX-107949591	1	0	1	2	1	1	0	1	2	2	-1	0	1	-1	2	2	1	1	2	2	1	1	0	2	1	2	2	0	2	0	2	0	2	2	1	0	1	2	0	2	0	2	1	1	2	1	1	0	1
AX-247261190	1	0	2	2	1	1	0	1	2	2	1	0	1	1	2	2	1	1	2	2	1	1	1	2	1	2	2	0	2	0	2	0	2	2	1	0	1	1	0	2	0	2	1	1	2	1	1	0	1
AX-107959610	1	0	2	2	1	1	0	1	2	2	1	0	1	1	2	2	1	1	2	2	1	1	1	2	1	2	2	0	2	0	2	0	2	2	1	0	1	1	0	2	0	2	0	1	2	1	1	0	1
AX-108032668	1	0	2	2	1	1	0	1	2	2	1	0	1	1	2	2	1	1	2	2	1	1	1	2	1	1	2	0	2	0	2	0	2	2	1	0	1	1	1	2	0	2	1	1	2	2	1	0	1
AX-107954347	1	0	2	2	1	1	0	1	2	2	1	0	1	1	2	2	1	1	2	2	1	1	1	2	1	1	2	0	2	0	2	0	2	2	1	0	1	1	1	2	0	2	1	1	2	2	1	0	1
AX-108008226	1	0	2	2	1	1	0	1	2	2	1	0	1	1	2	2	1	1	2	2	1	1	1	2	1	1	2	0	2	0	2	0	2	2	1	0	1	1	1	2	0	2	1	1	2	2	1	0	1
AX-108027083	1	0	2	2	1	1	0	1	2	2	1	0	1	1	2	2	1	1	2	2	1	1	1	2	0	1	2	0	2	0	2	0	2	2	1	0	1	1	1	2	0	2	1	1	2	2	1	0	1
AX-108105610	1	0	2	2	1	1	0	1	2	2	1	0	1	1	2	2	1	1	2	2	1	1	1	2	0	1	2	0	2	0	2	0	2	2	1	0	1	1	1	2	0	2	1	1	2	2	1	0	1
AX-107976650	1	0	2	2	1	1	0	1	2	2	1	0	1	1	2	2	1	1	2	2	1	1	1	2	0	1	2	0	2	1	2	0	2	2	1	0	1	1	1	2	-1	2	1	1	2	2	1	0	1
AX-91846788	1	0	2	2	1	1	0	1	2	2	1	0	1	1	2	2	1	1	2	2	1	1	1	1	0	1	2	0	2	0	2	0	2	2	1	0	1	1	1	2	1	2	1	1	2	2	1	0	1
AX-108021787	1	0	2	2	1	1	0	1	2	2	1	0	1	1	2	2	1	1	2	2	1	1	1	1	0	1	2	0	2	0	2	0	2	2	1	0	1	1	1	2	1	-1	1	1	2	2	1	0	1
AX-108040778	1	0	2	2	1	1	0	1	2	2	1	0	1	1	2	2	1	1	2	2	1	1	1	1	0	1	2	0	2	0	2	0	2	2	1	0	1	1	1	2	1	2	1	1	2	2	1	0	1
AX-107984400	1	0	2	2	1	1	0	1	2	2	1	0	1	1	2	2	1	1	2	2	1	1	1	1	0	1	2	0	2	0	2	0	2	2	1	0	1	1	1	2	1	2	1	1	2	2	1	0	1
AX-91212877	1	0	2	2	1	1	0	1	2	2	1	0	1	1	2	2	1	1	2	2	1	1	1	1	0	1	2	0	2	0	2	0	2	2	1	0	1	1	1	2	1	2	1	1	2	2	1	0	1
AX-91421156	1	0	2	2	1	1	0	1	2	1	1	0	1	1	2	2	1	1	2	2	1	1	1	1	0	1	2	0	2	0	2	0	2	2	1	0	1	1	1	2	1	2	1	1	2	2	1	0	1
AX-108076454	1	0	2	2	1	1	0	1	2	1	1	0	1	1	2	2	1	1	2	2	1	1	1	1	0	1	2	0	2	0	2	0	2	2	1	0	1	1	1	2	1	2	1	1	2	2	1	0	1
AX-107993681	1	0	2	2	1	1	0	1	2	1	1	0	1	1	1	2	1	1	2	2	1	1	1	1	0	1	2	0	2	0	1	0	2	2	2	0	1	1	1	2	1	2	1	1	2	2	1	0	1
AX-108000644	1	0	2	2	1	1	0	1	2	1	1	0	1	1	1	2	1	1	2	2	1	1	1	1	0	1	2	0	2	0	1	0	2	2	2	0	1	1	1	2	1	2	1	1	2	2	1	0	1
AX-108085863	1	0	2	2	1	1	0	1	2	1	1	0	1	1	1	2	1	1	2	2	1	1	1	1	0	1	2	0	2	0	1	0	2	2	2	0	1	1	1	2	1	2	1	1	2	2	1	0	1
AX-247284935	1	0	2	2	1	1	0	1	2	1	1	0	1	1	1	2	1	1	2	2	1	1	1	1	0	1	2	0	2	0	1	0	2	2	2	0	1	1	1	2	1	2	1	1	2	2	1	0	1
AX-107945393	1	0	2	2	1	1	0	1	2	1	1	0	1	1	1	2	1	1	1	2	0	1	1	1	0	1	2	0	2	0	1	0	2	1	2	0	1	1	1	2	1	2	1	1	2	2	1	0	1
AX-108051560	1	0	2	2	1	1	0	1	2	-1	-1	-1	1	1	1	2	1	1	2	2	-1	1	1	-1	-1	1	-1	0	2	0	1	0	2	2	2	0	-1	1	1	-1	1	2	-1	1	2	2	1	0	1
AX-107990709	1	0	2	2	1	1	0	1	2	1	1	0	1	1	1	2	1	1	2	2	1	1	1	1	0	1	2	0	2	0	1	0	2	2	2	0	1	1	1	2	1	2	1	1	2	1	1	0	1
AX-90789475	1	0	2	2	1	1	0	1	2	1	1	0	1	1	1	2	1	1	2	2	1	1	1	1	0	1	2	0	2	0	1	0	2	2	2	0	1	1	1	2	1	2	1	1	2	2	1	0	1
AX-108051660	1	0	2	2	1	1	0	1	2	1	1	0	1	1	1	2	1	1	2	2	1	1	1	1	0	1	2	0	2	0	1	0	2	2	2	0	1	1	1	2	1	2	1	1	2	2	0	0	1
AX-108088946	1	0	2	2	1	1	0	1	2	1	1	0	1	1	1	2	1	1	2	2	1	1	1	1	0	1	2	0	2	0	1	0	2	2	2	0	1	1	1	2	1	2	1	1	2	2	0	0	1
AX-247254336	1	0	2	2	1	1	0	1	2	-1	1	0	1	1	1	2	1	1	2	2	1	1	1	1	0	1	2	0	2	0	1	0	2	2	2	0	-1	1	-1	2	1	-1	1	1	2	2	0	0	1
AX-91550935	1	0	2	2	1	1	0	1	2	1	1	0	1	1	1	2	1	1	2	2	1	1	1	1	0	1	2	0	2	0	1	0	2	2	2	0	1	1	1	2	1	2	1	1	2	2	0	0	1
AX-108047022	1	0	2	2	1	1	0	0	2	1	1	0	1	1	1	2	1	1	2	2	1	1	1	1	0	1	2	0	2	0	1	0	2	2	2	0	1	1	1	2	1	2	1	1	2	2	0	0	1
AX-90789666	1	0	2	2	1	1	0	0	2	1	1	0	1	1	1	2	1	1	2	2	1	1	1	1	0	1	2	0	2	0	1	0	2	2	2	0	1	1	1	2	1	2	1	1	2	2	0	0	1
AX-91550945	1	0	2	2	1	1	0	0	2	1	1	0	1	1	1	2	1	1	2	2	1	1	1	1	0	1	2	0	2	0	1	0	2	2	2	0	1	1	1	2	1	2	1	1	2	2	0	0	1
AX-108081863	1	0	2	2	1	1	0	0	2	1	1	0	-1	1	1	-1	1	1	-1	2	1	1	1	1	0	1	-1	0	-1	0	1	0	2	2	2	0	1	1	1	2	1	2	1	1	2	2	0	0	1
AX-86310224	1	0	2	2	1	1	0	0	2	1	1	0	1	1	1	2	1	1	2	2	1	1	1	1	0	1	2	0	2	0	1	0	2	2	2	0	1	1	1	2	1	2	1	1	2	2	0	0	1
AX-107941637	1	0	1	2	1	1	0	0	1	1	1	0	1	1	1	2	1	1	2	2	1	1	2	1	0	1	2	0	2	0	1	0	1	2	2	0	1	1	1	2	1	1	1	1	2	2	0	0	1
AX-107989364	1	0	1	2	1	1	0	0	1	1	1	0	1	1	1	2	1	1	2	2	1	1	2	1	0	1	2	0	2	0	1	0	1	2	2	0	1	1	1	2	1	1	1	1	2	-1	0	0	1
AX-108008028	1	0	1	2	1	1	0	0	1	1	1	0	1	1	1	2	1	1	2	2	1	1	2	1	0	1	2	0	2	0	1	0	1	2	2	0	1	1	1	2	1	1	1	1	2	2	0	0	1
AX-108016530	1	0	1	2	1	1	0	0	1	1	1	0	1	1	1	2	1	1	2	2	1	1	2	1	0	1	2	0	2	0	1	0	1	2	2	0	1	1	1	2	1	1	1	1	2	2	0	0	1
AX-247278831	1	0	1	2	1	1	0	0	1	1	1	0	1	1	1	2	1	1	2	2	1	1	2	1	0	1	2	0	2	0	1	0	1	2	2	0	1	1	1	2	1	1	1	1	2	2	0	0	1
AX-86288326	1	0	1	2	1	1	0	0	1	1	1	0	1	1	1	2	1	1	2	2	1	1	2	1	0	1	2	0	2	0	1	0	1	2	2	0	1	1	1	2	1	1	1	1	2	2	0	0	1
AX-247233428	2	0	1	2	1	1	0	0	1	1	1	0	1	1	1	2	1	1	2	2	1	1	2	1	0	1	2	0	2	0	1	0	1	2	2	0	1	1	1	2	1	1	1	1	2	2	0	0	1
AX-108096169	2	0	1	2	1	1	0	0	1	1	1	0	1	1	1	2	1	1	2	2	1	1	2	1	0	1	2	0	2	0	1	0	1	2	2	0	1	1	1	-1	1	1	1	1	2	2	0	0	1
AX-108041427	2	0	1	2	1	1	0	0	1	1	1	0	1	1	1	2	1	1	2	2	1	1	2	1	0	1	2	0	2	0	1	0	1	2	2	0	1	1	1	2	1	1	1	1	2	2	0	0	1
AX-108093213	2	0	1	2	1	1	0	0	1	1	1	0	1	1	1	2	1	1	2	2	1	1	2	1	0	0	2	0	2	0	1	0	1	1	2	0	1	1	1	2	1	1	1	1	2	2	0	0	1
AX-107957127	2	0	1	2	1	1	0	0	1	1	1	0	1	1	1	2	1	1	2	2	1	1	2	1	0	1	2	0	2	0	1	0	1	1	2	0	1	1	1	2	1	1	1	1	2	2	0	0	1
AX-108095155	2	0	1	2	1	1	0	0	1	1	1	0	1	1	1	2	1	1	2	2	1	1	2	1	0	1	2	0	2	0	1	0	1	1	2	0	1	1	1	2	1	1	1	1	2	2	0	1	1
AX-91551141	2	0	1	2	1	1	0	0	1	0	1	0	1	1	1	2	1	1	2	2	1	1	2	1	0	1	2	0	2	0	1	0	1	1	2	0	1	1	1	2	1	1	1	1	2	2	0	1	1
AX-107939086	2	0	1	2	1	1	0	0	1	0	1	0	1	1	1	2	1	1	2	2	1	1	2	1	0	1	2	0	2	0	1	0	1	1	2	0	1	1	1	2	1	1	1	1	2	2	0	1	1
AX-86258414	2	0	1	2	1	1	0	0	1	0	1	0	1	1	1	2	1	1	2	2	1	1	2	1	0	1	2	0	2	0	1	0	1	1	2	0	1	1	1	2	1	1	1	1	2	2	0	1	1
AX-86300649	2	0	1	2	1	1	0	0	1	0	1	0	1	1	1	2	1	1	2	2	1	1	2	1	0	1	2	0	2	0	1	0	1	1	2	0	1	1	1	2	1	1	1	1	2	2	0	1	1
AX-107944776	2	0	1	2	1	1	0	0	1	0	1	0	1	1	1	2	1	1	2	2	1	1	2	1	0	1	2	0	2	0	1	0	1	1	2	0	1	1	1	2	1	1	1	1	2	2	0	1	1
AX-107976222	2	0	1	2	1	1	0	0	1	0	1	0	1	1	1	2	1	1	2	2	1	1	2	1	0	1	2	0	2	0	1	0	1	1	2	0	1	1	1	2	1	1	1	1	2	2	0	1	1
AX-108030157	2	0	1	2	1	1	0	0	1	0	1	0	1	1	1	2	1	1	2	2	1	1	2	1	0	1	2	0	2	0	1	0	1	1	2	0	1	1	1	2	1	1	1	1	2	2	0	1	1
AX-108049268	2	0	1	2	1	1	0	0	1	0	1	0	1	1	1	2	1	1	2	2	1	1	2	1	0	1	2	0	2	0	1	0	1	1	2	0	1	1	1	2	1	1	1	1	2	2	0	1	1
AX-108072527	2	0	1	2	1	1	0	0	1	0	1	0	1	1	1	2	1	1	2	2	1	1	2	1	0	1	2	0	2	0	1	0	1	1	2	0	1	1	1	2	1	1	1	1	2	2	0	1	1
AX-108092966	2	0	1	2	1	1	0	0	1	0	1	0	1	1	1	2	1	1	2	2	1	1	2	1	0	1	2	0	2	0	1	0	1	1	2	0	1	1	1	2	1	1	1	1	2	2	0	1	1
AX-108108290	2	0	1	2	1	1	0	0	1	0	1	0	1	1	1	2	1	1	2	2	1	1	2	1	0	1	2	0	2	0	1	0	1	1	2	0	1	1	1	2	1	1	1	1	2	2	0	1	1
AX-107936593	2	0	1	2	1	1	0	0	1	0	1	0	1	1	1	2	1	1	2	2	1	1	2	1	0	1	2	0	2	0	1	0	1	1	2	0	1	1	1	2	1	1	1	1	1	2	0	1	1
AX-107991875	2	0	1	2	1	1	0	0	1	0	1	0	1	1	1	2	1	1	2	2	1	1	2	1	0	1	2	0	2	0	1	0	1	1	2	0	1	1	1	2	1	1	1	1	1	2	0	1	1
AX-108082147	2	0	1	2	1	1	0	0	1	0	1	0	1	1	1	2	1	1	2	2	1	1	2	1	0	1	2	0	2	0	1	0	1	1	2	0	1	1	1	2	1	1	1	1	1	2	0	1	1
AX-86288330	2	0	1	2	1	1	0	0	1	0	1	0	1	1	1	2	1	1	2	2	1	1	2	1	0	1	2	0	2	0	1	0	1	1	2	0	1	1	1	2	1	1	1	1	1	2	0	1	1
AX-86288334	2	0	1	2	1	1	0	0	1	0	1	0	1	1	1	2	1	1	2	2	1	1	2	1	0	1	2	0	2	0	1	0	1	1	2	0	1	1	1	2	1	1	1	1	1	2	0	1	1
AX-90624390	2	0	1	2	1	1	0	0	1	0	1	0	1	1	1	2	1	1	2	2	1	1	2	1	0	1	2	0	2	0	1	0	1	1	2	0	1	1	1	2	1	1	1	1	1	2	0	1	1
AX-107964589	-1	0	1	2	-1	1	0	0	1	0	1	0	1	1	1	2	1	1	2	2	1	1	2	1	0	1	2	0	2	0	1	0	1	1	2	0	1	1	-1	2	1	-1	1	1	-1	2	0	1	1
AX-90789944	2	0	1	2	1	1	0	0	1	0	1	0	1	1	1	2	1	1	2	2	1	1	2	1	0	1	2	0	2	0	1	0	1	1	2	0	1	1	1	2	1	1	1	1	2	-1	0	1	1
AX-108103012	1	0	1	2	1	1	0	0	1	1	1	0	1	1	1	2	1	1	-1	1	1	1	1	1	0	2	1	0	2	0	1	0	1	2	1	0	1	1	1	2	2	1	1	1	2	2	0	0	1
AX-108101904	1	2	1	1	0	-1	-1	1	2	1	1	1	1	1	0	1	1	2	2	2	1	2	1	1	1	1	1	-1	1	2	2	1	2	1	1	1	1	1	1	1	1	1	0	0	0	2	1	-1	1
AX-107956590	1	2	1	1	0	0	0	1	2	1	1	1	1	1	0	1	1	2	2	2	1	2	1	1	0	1	1	1	1	2	2	1	2	1	1	1	2	1	0	1	1	1	0	0	0	2	1	1	1
AX-108019151	1	2	1	1	0	0	0	1	2	1	1	1	1	1	0	1	1	2	2	2	1	2	1	1	0	1	1	1	1	2	2	1	2	1	1	1	2	1	0	1	1	1	0	0	0	2	1	1	1
AX-91426068	1	2	1	1	0	0	0	1	2	1	1	1	1	1	0	1	1	2	2	2	1	2	1	1	0	1	1	1	1	2	2	1	2	1	1	1	2	1	0	1	1	1	0	0	0	2	1	1	1
AX-108042141	1	2	1	1	0	0	0	1	2	1	1	1	1	1	0	1	1	2	2	2	1	2	1	1	0	1	1	1	1	2	2	1	2	1	1	1	2	1	0	1	1	1	0	0	0	2	1	1	1
AX-108007042	1	2	1	1	0	0	0	1	2	1	1	1	1	1	0	1	1	2	2	2	1	2	1	1	0	1	1	1	1	2	2	1	2	1	1	1	2	1	0	1	1	1	0	0	0	2	1	1	1
AX-86311881	1	2	1	1	0	0	0	1	2	1	1	1	1	1	0	1	1	2	2	2	1	2	1	1	0	1	1	1	1	2	2	1	2	1	1	1	2	1	0	1	1	1	0	0	0	2	1	1	1
AX-108094783	1	2	1	1	0	0	0	1	2	1	1	1	1	1	0	1	1	2	2	2	1	2	1	1	0	1	1	1	1	2	2	1	2	1	1	1	1	1	0	1	1	1	0	0	0	2	1	1	1
AX-247265660	1	2	1	1	0	0	0	1	2	1	1	1	1	1	0	1	1	2	2	2	1	2	1	1	0	1	1	1	1	2	2	1	2	1	1	1	1	1	0	1	1	1	0	0	0	2	1	1	1
AX-86278795	1	2	1	1	0	0	0	1	2	1	1	1	1	1	0	1	1	2	2	2	1	2	1	1	0	1	1	1	1	2	2	1	2	1	1	1	1	1	0	1	1	1	0	0	0	2	1	1	1
AX-108053357	1	2	1	1	0	0	0	1	2	1	1	1	1	1	0	1	1	2	2	2	1	2	1	1	0	1	1	1	1	2	2	1	2	1	1	1	1	1	0	1	1	1	0	0	0	2	1	1	1
AX-107976849	1	2	1	1	0	0	0	1	2	1	1	1	1	1	0	1	1	2	2	2	1	2	1	1	0	1	1	1	1	2	1	1	2	1	1	1	1	1	0	1	1	1	0	0	0	2	1	1	1
AX-247235961	1	2	1	1	0	0	0	1	2	1	1	1	1	1	0	1	1	2	2	2	1	2	1	1	0	1	1	1	1	2	1	1	2	1	1	1	1	1	0	1	1	1	0	0	0	2	1	1	1
AX-90842512	1	2	1	1	0	0	0	1	2	1	1	1	1	1	0	1	1	2	2	2	1	2	1	1	0	1	1	1	1	2	1	1	2	1	1	1	1	1	0	1	1	1	0	0	0	2	1	1	1
AX-108032929	1	2	1	1	0	-1	0	1	2	1	1	1	1	1	0	1	1	2	2	2	1	2	1	1	0	1	1	1	1	2	1	1	2	1	1	1	1	1	1	1	1	1	1	0	0	2	1	1	1
AX-107995994	1	2	1	1	0	1	0	1	2	1	1	-1	1	1	0	-1	1	2	2	2	1	2	1	1	0	1	1	1	1	2	1	1	2	1	1	1	1	1	0	1	1	1	0	0	0	2	1	1	1
AX-91397087	1	2	1	1	0	-1	0	1	2	1	1	1	1	1	0	1	1	2	2	2	1	2	1	1	0	1	1	1	1	2	1	1	2	1	1	1	1	1	0	1	1	1	0	0	0	2	1	1	1
AX-107976850	1	2	1	1	0	0	0	1	2	1	1	1	1	1	0	1	1	2	2	2	1	2	1	1	0	1	1	1	1	2	1	1	2	1	1	1	1	1	0	1	1	1	0	0	0	2	1	1	1
AX-108021047	1	2	1	1	0	0	0	1	2	1	1	1	1	1	0	1	1	2	2	2	1	2	1	1	0	1	1	1	1	2	1	1	2	1	1	1	1	1	0	1	1	1	0	0	0	2	1	1	1
AX-90646979	1	2	1	1	0	0	0	1	2	1	1	1	1	1	0	1	1	2	2	2	1	2	1	1	0	1	1	1	1	2	1	1	2	1	1	1	1	1	0	1	1	1	0	0	0	2	1	1	1
AX-107947511	1	2	1	1	0	0	0	1	2	1	1	1	1	1	0	1	1	2	2	2	1	2	1	1	0	1	1	1	1	2	1	1	2	1	1	1	1	1	0	1	1	1	0	0	0	2	1	1	1
AX-107973131	1	2	1	1	0	0	0	1	2	1	1	1	1	1	0	1	1	2	2	2	1	2	-1	1	0	1	1	1	1	2	1	1	2	1	1	1	1	1	0	1	1	1	0	0	0	2	1	1	1
AX-108011563	1	2	1	1	0	0	0	1	2	1	1	1	1	1	0	1	1	2	2	2	1	2	1	1	0	1	1	1	1	2	1	1	2	1	1	1	1	1	0	1	1	1	0	0	0	2	1	1	1
AX-108063666	1	2	1	1	0	0	0	1	2	1	1	1	1	1	0	1	1	2	2	2	1	2	1	1	0	1	1	1	1	2	1	1	2	1	1	1	1	1	0	1	1	1	0	0	0	2	1	1	1
AX-108067788	1	2	1	1	0	0	0	1	2	1	1	1	1	1	0	1	1	2	2	2	1	2	1	1	0	1	1	1	1	2	1	1	2	1	1	1	1	1	0	1	1	1	0	0	0	2	1	1	1
AX-108072279	1	2	1	1	0	0	0	1	2	1	1	1	1	1	0	1	1	2	2	2	1	2	1	1	0	1	1	1	1	2	1	1	2	1	1	1	1	1	0	1	1	1	0	0	0	2	1	1	1
AX-108072627	1	2	1	1	0	0	0	1	2	1	1	1	1	1	0	1	1	2	2	2	1	2	1	1	0	1	1	1	1	2	1	1	2	1	1	1	1	1	0	1	1	1	0	0	0	2	1	1	1
AX-108074952	1	2	1	1	0	0	0	1	2	1	1	1	1	1	0	1	1	2	2	2	1	2	1	1	0	1	1	1	1	2	1	1	2	1	1	1	1	1	0	1	1	1	0	0	0	2	1	1	1
AX-108095199	1	2	1	1	0	0	0	1	2	1	1	1	1	1	0	1	1	2	2	2	1	2	1	1	0	1	1	1	1	2	1	1	2	1	1	1	1	1	0	1	1	1	0	0	0	2	1	1	1
AX-90842407	1	2	1	1	0	0	0	1	2	1	1	1	1	1	0	1	1	2	2	2	1	2	1	1	0	1	1	1	1	2	1	1	2	1	1	1	1	1	0	1	1	1	0	0	0	2	1	1	1
AX-90842468	1	2	1	1	0	0	0	1	2	1	1	1	1	1	0	1	1	2	2	2	1	2	1	1	0	1	1	1	1	2	1	1	2	1	1	1	1	1	0	1	1	1	0	0	0	2	1	1	1
AX-91588464	1	2	1	1	0	0	0	1	2	1	1	1	1	1	0	1	1	2	2	2	1	2	1	1	0	1	1	1	1	2	1	1	2	1	1	1	1	1	0	1	1	1	0	0	0	2	1	1	1
AX-91849147	1	2	1	1	0	0	0	1	2	1	1	1	1	1	0	1	1	2	2	2	1	2	1	1	0	1	1	1	1	2	1	1	2	1	1	1	1	1	0	1	1	1	0	0	0	2	1	1	1
AX-108012933	1	2	1	1	0	0	0	1	2	1	1	1	1	1	0	1	1	2	2	2	1	2	1	1	0	1	1	1	1	2	1	1	2	1	1	1	1	1	0	1	1	1	0	0	1	2	1	1	1
AX-108040746	1	2	1	1	0	0	0	1	2	1	1	1	1	1	0	1	1	2	2	2	1	2	1	1	0	1	1	1	1	2	1	1	2	1	1	1	1	1	0	1	1	1	0	0	1	2	1	1	1
AX-86282044	1	2	1	1	0	0	0	1	2	1	1	1	1	1	0	1	1	2	2	2	1	2	1	1	0	1	1	1	1	2	1	1	2	1	1	1	1	1	0	1	1	1	0	0	1	2	1	1	1
AX-91588359	1	2	1	1	0	0	0	1	2	1	1	1	1	1	0	1	1	2	2	2	1	2	1	1	0	1	1	1	1	2	1	1	2	1	1	1	1	1	0	1	1	1	0	0	1	2	1	1	1
AX-108061449	1	2	1	1	0	0	0	1	2	1	1	1	1	1	0	1	1	2	2	2	1	2	1	1	0	1	1	1	1	2	1	1	2	1	1	1	1	1	0	-1	1	1	0	0	1	2	1	1	1
AX-108092945	1	2	1	1	0	0	0	1	2	1	1	1	1	1	0	1	1	2	2	2	1	2	1	1	0	1	1	1	1	2	1	1	2	1	1	1	1	1	0	1	1	1	0	0	1	2	1	1	1
AX-91216356	1	2	1	1	0	0	0	1	2	1	1	1	1	1	0	1	1	2	2	2	1	2	1	1	0	1	1	1	1	2	1	1	2	1	1	1	1	1	0	1	1	1	0	0	1	2	1	1	1
AX-108026696	1	2	1	-1	0	0	0	-1	2	1	1	1	1	1	0	1	1	2	-1	2	1	2	1	1	0	1	1	1	1	2	1	1	2	1	1	1	1	1	0	1	1	1	0	0	1	2	1	1	1
AX-108049717	1	2	1	1	0	0	0	1	2	1	1	-1	1	1	0	1	1	2	2	2	1	2	1	1	0	1	1	1	1	2	1	1	2	1	1	1	1	1	0	1	1	1	0	0	1	-1	1	1	1
AX-91588314	1	2	1	1	0	0	0	1	2	1	1	1	1	1	0	1	1	2	1	2	1	-1	1	1	0	1	1	0	1	2	1	1	2	1	1	1	1	1	0	1	1	1	0	0	1	2	1	1	1
AX-107985203	1	2	1	1	0	0	0	1	2	1	1	1	1	1	0	1	1	2	2	2	1	2	1	1	0	1	1	0	1	2	1	1	2	1	1	1	1	1	0	1	1	1	0	0	1	2	1	1	1
AX-108093264	1	2	1	1	0	0	0	1	2	1	1	1	1	1	0	1	1	2	2	2	1	2	1	1	0	1	1	0	1	2	1	1	2	1	1	1	1	1	0	1	1	1	0	0	1	2	1	1	1
AX-108106038	1	2	1	1	0	0	0	1	2	1	1	1	1	1	0	1	1	2	2	2	1	2	1	1	0	1	1	0	1	2	1	1	2	1	1	1	1	1	0	1	1	1	0	0	1	2	1	1	1
AX-247258795	1	2	1	1	0	0	0	1	2	1	1	1	1	1	0	1	1	2	2	2	1	2	1	1	0	1	1	0	1	2	1	1	2	1	1	1	1	1	0	1	1	1	0	0	1	2	1	1	1
AX-108093015	1	2	1	1	0	0	0	1	2	1	1	1	1	1	0	1	1	2	2	2	1	2	1	1	0	1	1	0	1	2	1	1	2	1	1	1	1	1	0	1	1	1	0	0	1	2	1	1	1
AX-86289798	1	2	1	1	0	0	0	1	2	1	1	1	1	1	0	1	1	2	2	2	1	2	1	1	0	1	1	0	1	2	1	1	2	1	1	1	1	1	0	1	1	1	0	0	1	2	1	1	1
AX-86311873	1	2	1	1	0	0	0	1	2	1	1	1	1	1	0	1	1	2	2	2	1	2	1	1	0	1	1	0	1	2	1	1	2	1	1	1	1	1	0	1	1	1	0	0	1	2	1	1	1
AX-86311878	1	2	1	1	0	0	0	1	2	1	1	1	1	1	0	1	1	2	2	2	1	2	1	1	0	1	1	0	1	2	1	1	2	1	1	1	1	1	0	1	1	1	0	0	1	2	1	1	1
AX-107994355	1	2	1	1	0	0	0	1	2	1	1	1	1	1	0	1	1	2	2	1	1	2	1	1	0	1	1	0	1	2	1	1	2	1	1	1	1	1	0	1	1	1	0	0	1	2	1	1	1
AX-108030294	1	2	1	1	-1	0	0	1	2	1	1	1	1	1	0	1	1	2	2	1	1	2	1	1	0	1	1	0	1	2	1	1	2	1	1	1	1	1	0	1	1	1	0	0	1	2	1	1	1
AX-108077675	1	2	1	1	0	0	0	1	2	1	1	1	1	1	0	1	1	2	2	1	1	2	1	1	0	1	1	0	1	2	1	1	2	1	1	1	1	1	0	1	1	1	0	0	1	2	1	1	1
AX-247281233	2	2	2	1	0	0	0	1	2	1	1	1	1	1	0	1	1	2	2	1	1	2	1	1	0	1	1	0	1	2	1	1	2	1	1	1	1	1	0	1	1	1	0	0	1	2	1	1	1
AX-108060376	1	2	1	1	0	0	0	1	2	1	1	1	1	1	0	1	1	2	2	1	1	2	1	1	0	1	1	0	1	2	1	1	2	1	1	1	2	1	0	1	1	1	0	0	1	2	1	1	1
AX-107999120	1	2	1	1	0	0	0	1	1	1	1	1	1	1	0	1	1	2	2	1	1	2	1	1	0	1	1	0	1	2	1	1	2	1	1	1	1	1	0	1	1	1	0	0	1	2	1	1	0
AX-108038768	1	2	1	1	0	0	0	1	1	1	1	1	1	1	0	1	1	2	2	1	1	2	1	1	0	1	1	0	1	2	1	1	2	1	1	1	1	1	0	1	1	1	0	0	1	2	1	1	0
AX-108047370	1	2	1	1	0	0	0	1	1	1	1	1	1	1	0	1	1	2	2	1	1	2	1	1	0	1	1	0	1	2	1	1	2	1	1	1	1	1	0	1	1	1	0	0	1	2	1	1	0
AX-108059869	1	2	1	1	0	0	0	1	1	1	1	1	1	1	0	1	1	2	2	1	1	2	1	1	0	1	1	0	1	2	1	1	2	1	1	1	1	1	0	1	1	1	0	0	1	2	1	1	0
AX-86301327	1	2	1	1	0	0	0	1	1	1	1	1	1	1	0	1	1	2	2	1	1	2	1	1	0	1	1	0	1	2	1	1	2	1	1	1	1	1	0	1	1	1	0	0	1	2	1	1	0
AX-90618579	1	2	1	1	0	0	0	1	1	1	1	1	1	1	0	1	1	2	2	1	1	2	1	1	0	1	1	0	1	2	1	1	2	1	1	1	1	1	0	1	1	1	0	0	1	2	1	1	0
AX-90842066	1	2	1	1	0	0	0	1	1	1	1	1	1	1	0	1	1	2	2	1	1	2	1	1	0	1	1	0	1	2	1	1	2	1	1	1	1	1	0	1	1	1	0	0	1	2	1	1	0
AX-107945093	1	2	1	1	0	0	0	1	1	1	1	1	-1	1	0	-1	1	2	2	1	1	2	1	1	-1	1	1	0	1	2	1	1	2	1	1	1	1	1	0	1	1	1	0	0	1	2	1	1	0
AX-107935234	1	2	1	1	0	0	0	1	1	1	1	1	1	1	0	1	1	2	2	1	1	2	1	1	0	1	1	0	1	2	1	1	2	1	1	1	1	1	0	1	1	1	0	0	1	2	1	1	0
AX-108030165	1	2	1	1	0	0	0	1	1	1	1	1	1	1	0	1	1	2	2	1	1	2	1	1	0	1	1	0	1	2	1	1	2	1	1	1	1	1	0	1	1	1	0	0	1	2	1	1	0
AX-108102956	1	2	1	1	0	0	0	1	1	1	1	1	1	1	0	1	1	2	2	1	1	2	1	1	0	1	1	0	1	2	1	1	2	1	1	1	1	1	0	1	1	1	0	0	1	2	1	1	0
AX-91588143	1	2	1	1	0	0	0	1	1	1	1	1	1	1	0	1	1	2	2	1	1	2	1	1	0	1	1	0	1	2	1	1	2	1	1	1	1	1	0	1	1	1	0	0	1	2	1	1	0
AX-108016546	1	2	1	1	0	0	0	1	1	1	1	1	1	1	0	1	1	-1	2	1	1	2	1	1	0	1	1	0	1	2	1	1	2	1	1	1	1	1	0	1	1	1	0	0	1	2	1	1	0
AX-108018322	1	2	1	1	0	0	0	1	1	1	1	1	1	1	0	1	1	2	2	1	1	2	1	1	0	1	1	0	1	-1	1	1	2	1	1	1	1	-1	0	1	1	1	0	0	1	2	1	1	0
AX-108067479	1	2	1	1	0	0	0	1	1	1	1	1	1	1	0	1	1	2	2	1	1	2	1	1	0	1	1	0	1	2	1	1	2	1	1	1	1	1	0	1	1	1	0	0	1	2	1	1	0
AX-86280142	1	2	1	1	0	0	0	1	1	1	1	1	1	1	0	1	1	2	2	1	1	2	1	1	0	1	1	0	1	2	1	1	2	1	1	1	1	1	0	1	1	1	0	0	1	2	1	1	0
AX-107953842	1	2	1	1	0	0	0	1	1	1	1	1	1	1	0	1	1	2	2	1	1	2	1	1	0	1	1	0	1	2	1	1	2	1	1	1	1	1	1	1	1	1	0	0	1	2	1	1	0
AX-86311861	1	2	1	1	0	0	0	1	1	1	1	1	1	1	0	1	1	2	2	1	1	2	1	1	0	1	1	0	-1	2	1	1	2	1	1	1	1	1	1	1	1	1	0	0	1	2	1	1	0
AX-107989105	1	2	1	1	0	0	0	1	1	1	1	1	1	1	0	1	1	2	2	1	1	2	1	1	0	1	1	0	1	2	1	1	2	1	1	1	1	1	0	1	1	1	0	0	1	2	1	1	0
AX-108047743	1	2	1	1	0	0	0	1	1	1	1	1	1	1	0	1	1	2	2	1	1	2	1	1	0	1	1	0	1	2	1	1	2	1	1	1	1	1	0	1	1	1	0	0	1	2	1	1	0
AX-108064104	1	2	1	1	0	0	0	1	1	1	1	1	1	1	0	1	1	2	2	1	1	2	1	1	0	1	1	0	1	2	1	1	2	1	1	1	1	1	0	1	1	1	0	0	1	2	1	1	0
AX-247273795	1	2	1	1	0	0	0	1	1	1	1	1	1	1	0	1	1	2	2	1	1	2	1	1	0	1	1	0	1	2	1	1	2	1	1	1	1	1	0	1	1	1	0	0	1	2	1	1	0
AX-107965701	1	2	1	1	0	0	0	1	1	1	1	1	1	1	0	1	1	2	2	1	1	2	1	1	0	1	1	0	1	2	1	1	2	1	1	1	1	1	0	1	1	1	0	0	1	2	1	1	0
AX-107934639	1	2	1	1	0	0	0	0	1	1	1	2	1	1	0	1	1	2	2	1	1	2	1	1	0	1	1	0	1	2	1	1	1	1	1	1	1	1	0	1	1	1	0	0	1	2	1	1	0
AX-107966185	1	2	1	1	0	0	0	0	1	1	1	2	1	1	0	1	1	2	2	1	1	2	1	1	0	1	1	0	1	2	1	1	1	1	1	1	1	1	0	1	1	1	0	0	1	2	1	1	0
AX-108022915	1	2	1	1	0	0	0	0	1	1	1	2	1	1	0	1	1	2	2	1	1	2	1	1	0	1	1	0	1	2	1	1	1	1	1	1	1	1	0	1	1	1	0	0	1	2	1	1	0
AX-86289769	1	2	1	1	0	0	0	0	1	1	1	2	1	1	0	1	1	2	2	1	1	2	1	1	0	1	1	0	1	2	1	1	1	1	1	1	1	1	0	1	1	1	0	0	1	2	1	1	0
AX-91216291	1	2	1	1	0	0	0	0	1	1	1	2	1	1	0	1	1	2	2	1	1	2	1	1	0	1	1	0	1	2	1	1	1	1	1	1	1	1	0	1	1	1	0	0	1	2	1	1	0
AX-90841490	1	2	1	1	0	0	0	0	1	1	1	2	1	1	0	1	1	2	2	1	1	2	1	1	0	1	1	0	1	2	1	1	1	1	1	1	1	1	0	1	1	1	0	0	1	2	1	1	0
AX-108043661	1	2	1	1	0	0	0	0	1	1	1	2	1	1	0	1	1	2	2	1	1	2	1	1	0	1	1	0	1	2	1	1	1	1	1	1	1	1	-1	1	1	1	0	0	1	2	1	1	0
AX-247235883	1	2	1	1	0	0	0	0	1	1	1	2	1	1	0	1	1	2	2	1	1	2	1	1	0	1	1	0	1	2	1	1	1	1	1	1	1	1	0	1	1	1	0	0	1	2	1	1	0
AX-91587800	1	2	1	1	0	0	0	0	1	1	1	2	1	1	0	1	1	2	2	1	1	2	1	1	0	1	1	0	1	2	1	1	1	1	1	1	1	1	0	1	1	1	0	0	1	2	1	1	0
AX-108023318	1	2	1	1	0	0	0	0	1	1	1	2	1	1	0	1	1	2	2	1	1	2	1	1	0	1	1	0	1	2	1	1	1	1	1	1	1	1	0	1	1	1	0	0	1	2	1	1	0
AX-107956926	1	2	1	1	0	0	0	0	1	1	1	2	1	1	0	1	1	2	2	1	1	2	1	1	0	1	1	0	1	2	1	1	1	1	1	1	1	1	0	1	1	1	0	0	1	2	1	1	0
AX-86245283	1	2	1	1	0	0	0	0	1	1	1	2	1	1	0	1	1	2	2	1	1	2	1	1	0	1	1	0	1	2	1	1	1	1	1	1	1	1	0	1	1	1	0	0	1	2	1	1	0
AX-107977932	1	2	1	1	0	0	0	0	1	1	1	2	1	1	0	1	1	2	2	1	1	2	1	1	0	1	1	0	1	2	1	1	1	1	1	1	1	1	0	1	1	1	0	0	1	2	1	1	0
AX-108027924	1	2	1	1	0	0	0	0	1	1	1	2	1	1	0	1	1	2	2	1	1	2	1	1	0	1	1	0	1	2	1	1	1	1	1	1	1	1	0	1	1	1	0	0	1	2	1	1	0
AX-108106769	2	2	1	1	0	0	1	0	1	0	1	2	1	1	1	1	1	2	2	1	1	2	1	1	0	1	1	0	1	2	1	1	1	1	1	1	1	1	0	1	1	1	0	0	1	2	1	1	0
AX-107966061	2	2	1	1	0	0	1	0	1	0	1	2	1	1	1	1	1	2	2	1	1	2	1	1	0	1	1	0	1	2	1	1	1	0	1	1	1	0	0	1	1	1	0	0	1	2	0	1	0
AX-108067493	2	2	1	1	0	0	1	0	1	0	1	2	1	1	1	1	1	2	2	1	1	2	1	1	0	1	1	0	1	2	1	1	1	0	1	1	1	0	0	1	1	1	0	0	1	2	0	1	0
AX-86269329	2	2	1	1	0	0	1	0	1	0	1	2	1	1	1	1	1	2	2	1	1	2	1	1	0	1	1	0	1	2	1	1	1	0	1	1	1	0	0	1	1	1	0	0	1	2	0	1	0
AX-107965682	2	2	1	1	0	0	1	0	1	0	1	2	1	1	1	1	1	2	2	1	1	2	1	1	0	1	1	0	1	1	1	1	1	0	1	1	1	0	0	1	1	1	0	0	1	2	0	0	0
AX-91849075	2	2	2	1	0	0	1	0	1	0	1	2	1	1	1	1	1	2	2	1	1	2	1	1	0	1	1	0	1	1	1	1	1	0	1	1	1	0	0	1	1	1	0	0	1	2	0	0	0
AX-108039688	2	2	2	1	0	0	1	0	1	0	1	2	1	1	1	1	1	2	2	1	1	2	1	1	0	1	1	0	1	1	1	1	1	0	1	1	1	0	0	1	1	1	0	0	1	2	0	0	0
AX-86289751	2	2	2	1	0	0	1	0	1	0	1	2	1	1	1	1	1	2	2	1	1	2	1	1	0	1	1	0	1	1	1	1	1	0	1	1	1	0	1	1	1	1	0	0	1	2	0	0	0
AX-107994538	2	2	2	1	0	0	1	0	1	0	1	2	1	1	1	1	1	2	1	1	1	2	1	1	0	1	1	0	1	1	1	1	1	0	1	1	1	0	0	1	1	1	0	0	1	2	0	0	0
AX-107980055	2	2	2	1	0	0	1	0	1	1	1	2	1	1	1	1	1	2	2	1	1	2	1	1	0	1	1	0	1	1	1	1	1	0	1	1	1	0	0	1	1	1	0	0	1	2	0	0	0
AX-108065852	2	2	2	1	0	0	1	0	1	0	1	2	1	1	1	1	1	2	2	1	1	2	1	1	1	1	1	0	1	1	1	1	1	0	1	1	1	0	0	1	1	1	0	0	1	2	0	0	0
AX-247219599	2	2	2	1	0	0	1	0	1	0	1	2	1	1	1	1	1	2	2	1	1	2	1	1	1	1	1	0	1	1	1	1	1	0	1	1	1	0	0	1	1	1	0	0	1	2	0	0	0
AX-86311821	2	2	2	1	0	0	1	0	1	0	1	2	1	1	1	1	1	2	2	1	1	2	1	1	1	1	1	0	1	1	1	1	1	0	1	1	1	0	0	1	1	1	0	0	1	2	0	0	0
AX-108082985	2	2	2	1	0	0	1	0	1	0	0	2	1	1	1	1	1	2	2	1	1	2	1	1	1	1	1	0	1	1	1	1	1	0	1	1	1	0	0	1	1	1	0	0	1	2	0	0	0
AX-108042848	2	2	2	1	0	0	1	0	1	0	0	2	1	1	1	1	1	2	2	1	1	2	1	1	1	1	1	0	1	1	1	1	1	0	1	1	1	0	0	1	1	1	0	0	1	2	0	0	0
AX-108105425	2	2	2	1	0	0	1	0	1	0	0	2	1	1	1	1	1	2	2	1	1	2	1	1	1	1	1	0	1	1	1	1	1	0	1	1	1	0	0	1	1	1	0	0	1	2	0	0	0
AX-86302463	2	2	2	1	0	0	1	0	1	0	0	2	1	1	1	1	1	2	2	1	1	2	1	1	1	1	1	0	1	1	1	1	1	0	1	1	1	0	0	1	1	1	0	0	1	2	0	0	0
AX-107984324	2	2	2	1	0	0	1	0	1	0	0	2	1	1	1	1	1	2	2	1	1	2	1	1	1	1	1	0	1	1	1	1	1	0	1	1	1	0	0	1	1	1	0	0	1	2	1	0	0
AX-108025777	2	2	2	1	0	0	1	0	1	0	0	2	1	1	1	1	1	2	2	1	1	2	1	1	1	1	1	0	1	1	1	1	1	0	1	1	1	0	0	1	1	1	0	0	1	2	1	0	0
AX-108076157	2	2	2	1	0	0	1	0	1	0	0	2	1	1	1	1	1	2	2	1	1	2	1	1	1	1	1	0	1	1	1	1	1	0	1	1	1	0	0	1	1	1	0	0	1	2	1	0	0
AX-178078583	2	2	2	1	0	0	1	0	1	0	0	2	1	1	1	1	1	-1	2	1	1	2	1	1	1	1	1	0	1	1	1	1	1	0	1	1	-1	0	0	1	1	1	0	0	1	2	1	-1	0
AX-107942715	2	2	2	1	0	0	1	0	1	0	0	2	1	1	1	1	1	2	2	1	1	2	1	1	1	1	1	0	1	1	1	1	1	0	1	1	1	0	0	1	1	1	0	0	1	2	1	0	0
AX-108009341	2	2	2	1	0	0	1	0	1	0	0	2	1	1	1	1	1	2	2	1	1	2	1	1	1	1	1	0	1	1	1	1	1	0	1	1	1	0	0	1	1	1	0	0	1	2	1	0	0
AX-107983302	2	2	2	1	0	0	1	0	1	0	0	2	1	1	1	1	1	2	2	1	1	2	1	1	1	1	1	0	1	1	1	1	1	0	1	1	1	0	0	1	1	1	0	0	1	2	1	0	0
AX-107994902	2	2	2	1	0	0	1	0	1	0	0	2	1	1	1	1	1	2	2	1	1	2	1	1	1	1	1	0	1	1	1	1	1	0	1	1	1	0	0	1	1	1	0	0	1	2	1	0	0
AX-108060487	2	2	2	1	0	0	1	0	1	0	0	2	1	1	1	1	1	2	2	1	1	2	1	1	1	1	1	0	1	1	1	1	1	0	1	1	1	0	0	1	1	1	0	0	1	2	1	0	0
AX-108009805	2	2	2	1	0	0	1	0	1	0	0	2	1	1	1	1	1	2	2	1	1	2	1	1	1	1	1	0	1	1	1	1	1	0	1	1	1	0	0	1	1	1	0	0	1	2	-1	0	0
AX-91438398	2	2	2	1	0	0	1	0	1	0	0	2	1	1	1	1	1	2	2	1	1	2	1	1	1	1	1	0	1	1	1	1	1	0	1	1	1	0	0	1	1	1	0	0	1	2	1	0	0
AX-107985225	2	2	2	1	0	0	1	0	1	1	0	2	1	1	1	1	1	2	2	1	1	2	1	1	1	1	1	0	1	1	1	1	1	0	1	1	1	0	0	1	1	1	0	0	1	2	1	0	0
AX-108072097	2	2	2	1	0	0	1	0	1	1	0	2	1	1	1	1	1	2	2	1	1	2	1	1	1	1	1	0	1	1	1	1	1	0	1	1	1	0	0	1	1	1	0	0	1	2	1	0	0
AX-108085891	2	2	2	1	0	0	1	0	1	1	0	2	1	1	1	1	1	2	2	1	1	2	1	1	1	1	1	0	1	1	1	1	1	0	1	1	1	0	0	1	1	1	0	0	1	2	1	0	0
AX-107968319	2	2	2	1	0	0	1	0	1	1	0	2	1	1	1	1	1	2	2	1	1	2	1	1	1	1	1	0	1	1	1	1	1	0	1	1	1	0	0	1	1	1	0	0	1	2	1	0	0
AX-247263149	2	2	2	1	0	0	0	1	0	1	1	2	1	1	1	1	0	2	2	1	1	2	0	0	0	1	1	0	0	1	-1	0	1	1	0	1	0	1	1	1	1	0	0	-1	1	2	1	1	0
AX-108014885	2	2	2	1	0	0	0	1	1	1	1	2	1	1	1	1	0	2	2	1	1	2	0	0	0	1	1	0	-1	1	1	1	1	0	0	1	0	-1	0	1	1	-1	-1	0	-1	2	1	-1	0
AX-107941651	2	2	2	1	0	0	1	0	1	1	0	2	1	1	1	1	1	2	2	1	1	2	1	1	1	1	1	0	1	1	1	1	1	0	1	1	1	0	0	1	1	1	0	0	1	2	1	0	0
AX-90840283	2	2	2	1	0	0	1	0	1	1	0	2	1	1	1	1	1	2	2	1	1	2	1	1	1	1	1	0	1	1	1	1	1	0	1	1	1	0	0	1	1	1	0	0	1	2	1	0	0
AX-108092145	2	2	2	1	0	-1	1	0	1	1	0	2	1	1	1	1	1	2	2	1	1	2	1	1	-1	1	1	0	1	1	1	1	1	0	-1	1	1	0	0	1	1	1	0	0	1	2	0	0	0
AX-108079670	2	2	2	1	0	0	1	0	1	1	0	2	1	1	1	1	1	2	2	1	1	2	1	1	1	1	1	0	1	1	1	1	1	0	1	1	1	0	0	1	1	1	0	0	1	2	1	0	0
AX-90840390	2	2	2	1	0	0	1	0	1	1	0	2	1	1	1	1	1	2	2	1	1	2	1	1	1	1	1	0	1	1	1	1	1	0	1	1	1	0	0	1	1	1	0	0	1	2	1	0	0
AX-91216200	2	2	2	1	0	0	1	0	1	1	0	2	1	1	1	1	1	2	2	1	1	2	1	1	1	1	1	0	1	1	1	1	1	0	1	1	1	0	0	1	1	1	0	0	1	2	1	0	0
AX-107977857	2	2	2	1	0	0	1	0	1	1	0	2	1	1	1	1	1	2	2	1	1	2	1	1	1	1	1	0	1	1	1	1	1	0	1	1	1	0	0	1	1	1	0	0	1	2	1	0	0
AX-86262766	2	2	2	1	0	0	1	0	1	1	0	2	1	1	1	1	1	2	2	1	1	2	1	1	1	1	1	0	1	1	1	1	1	0	1	1	1	0	0	1	1	1	0	0	1	2	1	0	0
AX-108046885	2	2	2	1	0	0	1	0	1	1	0	2	1	1	1	1	1	2	2	1	1	2	1	1	1	1	1	0	1	1	1	1	1	0	1	1	1	0	1	1	1	1	0	-1	1	2	1	0	0
AX-107952542	2	2	2	1	0	0	1	0	1	1	0	2	1	1	1	1	1	2	2	1	1	2	1	1	1	1	1	0	1	1	1	1	1	0	1	1	1	0	0	1	1	1	0	0	1	2	1	0	0
AX-107967221	2	2	2	1	0	0	1	0	1	1	0	2	1	1	1	1	1	2	2	1	1	2	1	1	1	1	1	0	1	1	1	1	1	0	1	1	1	0	0	1	1	1	0	0	1	2	1	0	0
AX-107971450	2	2	2	1	0	0	1	0	1	1	0	2	1	1	1	1	1	2	2	1	1	2	1	1	1	1	1	0	1	1	1	1	1	0	1	1	1	0	0	1	1	1	0	0	1	2	1	0	0
AX-108035922	2	2	2	1	0	0	1	0	1	1	0	2	1	1	1	1	1	2	2	1	1	2	1	1	1	1	1	0	1	1	1	1	1	0	1	1	1	0	0	1	1	1	0	0	1	2	1	0	0
AX-247265580	2	2	2	1	0	0	1	0	1	1	0	2	1	1	1	1	1	2	2	1	1	2	1	1	1	1	1	0	1	1	1	1	1	0	1	1	1	0	0	1	1	1	0	0	1	2	1	0	0
AX-108037106	2	2	2	1	0	0	1	0	1	1	0	2	1	1	1	1	1	2	2	1	1	2	1	1	1	1	1	0	1	1	1	1	1	0	1	1	1	0	0	1	1	1	0	0	1	2	1	0	0
AX-107956091	2	2	2	1	0	0	1	0	1	1	0	2	1	1	1	1	1	2	2	1	1	2	1	1	1	1	1	0	1	1	1	1	1	0	1	1	1	0	0	1	1	1	0	0	1	2	1	0	0
AX-108065635	2	2	2	1	0	0	1	0	1	1	0	2	1	1	1	1	1	2	2	1	1	2	1	1	1	1	1	0	1	1	1	1	1	0	1	1	1	0	0	1	1	1	0	0	1	2	1	0	0
AX-108108773	2	2	2	1	0	0	1	0	1	1	0	2	1	1	1	1	1	2	1	1	1	2	1	1	1	1	1	0	1	1	1	1	1	0	1	1	1	0	0	1	1	1	0	0	1	-1	1	0	0
AX-107984599	2	2	2	1	0	0	1	0	1	1	0	2	1	1	1	1	1	2	2	1	1	2	1	1	1	1	1	0	1	1	1	1	1	0	1	1	1	0	0	1	1	1	0	0	1	2	1	0	0
AX-108085821	2	2	2	1	0	0	1	0	1	1	0	2	1	1	1	1	1	2	2	1	1	2	1	1	1	1	1	0	1	1	1	1	1	0	1	1	1	0	0	1	1	1	0	0	1	2	1	0	0
AX-86282811	2	2	2	1	0	0	1	0	1	1	0	2	1	1	1	1	1	2	2	1	1	2	1	1	1	1	1	0	1	1	1	1	1	0	1	1	1	0	0	1	1	1	0	0	1	2	1	0	0
AX-86328654	2	2	2	1	0	0	1	0	1	1	0	2	1	1	1	1	1	2	2	1	1	2	1	1	1	1	1	0	1	1	1	1	1	0	1	1	1	0	0	1	1	1	0	0	1	2	1	0	0
AX-91587239	2	2	2	1	0	0	1	0	1	0	0	2	1	1	1	1	1	2	2	1	1	2	1	1	1	1	1	0	1	1	1	1	1	0	1	1	1	0	0	1	1	1	0	0	1	2	1	0	0
AX-108021269	2	2	2	1	0	0	1	0	1	0	0	2	1	1	1	1	1	2	2	1	1	2	1	1	1	1	1	0	1	1	1	1	1	0	1	1	1	0	0	1	1	1	0	0	1	2	1	0	0
AX-107960009	2	2	2	1	0	0	1	0	1	0	0	2	1	1	1	1	1	2	2	1	1	2	1	1	1	1	1	0	1	1	1	1	1	0	1	1	1	0	0	1	1	1	0	0	1	2	1	0	0
AX-108086394	2	2	2	1	0	0	1	0	1	0	0	2	1	1	1	1	1	2	2	1	1	2	1	1	1	1	1	0	1	1	1	1	1	0	1	1	1	0	0	1	1	1	0	0	1	2	1	0	0
AX-108007818	2	2	2	1	0	0	1	0	1	1	0	1	1	1	1	1	0	2	2	1	1	2	1	2	1	1	1	0	1	1	1	1	1	0	1	1	1	0	0	1	1	1	0	0	1	2	1	0	0
AX-108076815	2	2	2	1	0	0	1	0	1	1	0	1	1	1	1	1	0	2	2	1	1	2	1	2	1	1	1	0	1	1	0	1	1	0	1	1	1	0	0	1	1	1	0	0	1	2	1	0	0
AX-108059504	2	2	2	1	0	0	1	0	1	1	0	1	1	1	1	1	0	2	2	1	1	2	1	2	1	1	1	0	1	1	0	1	1	0	1	1	1	0	0	1	1	1	0	0	1	2	1	0	0
AX-86289742	2	2	2	1	0	0	1	0	1	1	0	1	1	1	1	1	0	2	2	1	1	2	1	2	1	1	1	0	1	1	0	1	1	0	1	1	1	0	0	1	1	1	0	0	1	2	1	0	0
AX-108032922	2	2	2	1	0	0	1	0	1	1	0	1	1	1	1	1	0	2	2	1	1	2	1	2	1	1	1	0	1	1	0	1	1	0	1	1	1	0	0	1	1	1	0	0	1	2	1	0	0
AX-108048027	2	2	2	1	0	0	1	0	1	1	0	1	1	1	1	1	0	2	2	1	1	2	1	2	1	1	1	0	1	1	0	1	1	0	1	1	1	0	0	1	1	1	0	0	1	2	1	0	0
AX-108060717	2	2	2	1	0	0	1	0	1	1	0	1	1	1	1	1	0	2	2	1	1	2	1	2	1	1	1	0	1	1	0	1	1	0	1	1	1	0	0	1	1	1	0	0	1	2	1	0	0
AX-86326174	2	2	2	1	0	0	1	0	1	1	0	1	1	1	1	1	0	2	2	1	1	2	1	2	1	1	1	0	1	1	0	1	1	0	1	1	1	0	0	1	1	1	0	0	1	2	1	0	0
AX-90597366	2	2	2	1	0	0	1	0	1	1	0	1	1	1	1	1	0	2	2	1	1	2	1	2	1	1	1	0	1	1	0	1	1	0	1	1	1	0	0	1	1	1	0	0	1	2	1	0	0
AX-108060231	-1	2	2	1	0	0	1	0	1	1	0	1	1	1	1	1	0	2	2	-1	1	2	1	2	1	1	1	0	1	1	-1	1	1	0	1	1	1	0	0	-1	1	1	0	-1	1	2	1	0	-1
AX-247253665	2	2	2	1	0	0	-1	1	1	1	1	1	1	1	1	1	0	2	2	1	1	2	0	2	1	1	1	0	1	1	0	1	1	0	1	1	1	-1	0	1	1	1	0	0	1	2	1	0	0
AX-108051164	2	2	2	1	0	0	1	1	1	1	0	1	1	1	1	2	0	2	2	1	1	2	0	2	1	2	1	0	1	1	0	1	1	0	1	1	1	0	0	1	1	1	0	0	1	2	1	0	0
AX-107939474	2	2	2	1	0	0	1	1	1	1	0	1	1	1	1	2	0	2	2	1	1	2	0	2	1	2	1	0	1	1	0	1	1	0	1	1	1	0	0	1	1	1	0	0	1	2	1	0	0
AX-107956203	2	2	2	1	0	0	1	1	1	1	0	1	1	1	1	2	0	2	2	1	1	2	0	2	1	2	1	0	1	1	0	1	1	0	1	1	1	0	0	1	1	1	0	0	1	2	1	0	0
AX-107970250	2	2	2	1	0	0	1	1	1	1	0	1	1	1	1	2	0	2	2	1	1	2	0	2	1	2	1	0	1	1	0	1	1	0	1	1	1	0	0	1	1	1	0	0	1	2	1	0	0
AX-86245229	2	2	2	1	0	0	1	1	1	1	0	1	1	1	1	2	0	2	2	1	1	2	0	2	1	2	1	0	1	1	0	1	1	0	1	1	1	0	0	1	1	1	0	0	1	2	1	0	0
AX-86245231	2	2	2	1	0	0	1	1	1	1	0	1	1	1	1	2	0	2	2	1	1	2	0	2	1	2	1	0	1	1	0	1	1	0	1	1	1	0	0	1	1	1	0	0	1	2	1	0	0
AX-108040378	2	2	2	1	0	0	1	1	1	1	0	1	1	1	1	2	0	2	2	1	1	2	0	2	1	2	1	0	1	1	0	1	1	0	1	1	1	0	0	1	1	1	0	0	1	2	1	0	0
AX-107935412	2	2	2	1	0	0	1	1	1	1	0	1	1	1	1	2	0	2	2	1	1	2	0	2	1	2	1	0	1	1	0	1	1	0	1	1	1	0	0	1	1	1	0	0	1	2	1	0	0
AX-107983287	2	2	2	1	0	0	1	1	1	1	0	1	1	1	1	2	0	2	2	1	1	2	0	2	1	2	1	0	1	1	0	1	1	0	1	1	1	0	0	1	1	1	0	0	1	2	1	0	0
AX-108012513	2	2	2	1	0	0	1	1	1	1	0	1	1	1	1	2	0	2	2	1	1	2	0	2	1	2	1	0	1	1	0	1	1	0	1	1	1	0	0	1	1	1	0	0	1	2	1	0	0
AX-108022226	2	2	2	1	0	0	1	1	1	1	0	1	1	1	1	2	0	2	2	1	1	2	0	2	1	2	1	0	1	1	0	1	1	0	1	1	1	0	0	1	1	1	0	0	1	2	1	0	0
AX-108082444	2	2	2	1	0	0	1	1	1	1	0	1	1	1	1	2	0	2	2	1	1	2	0	2	1	2	1	0	1	1	0	1	1	0	1	1	1	0	0	1	1	1	0	0	1	2	1	0	0
AX-86245227	2	2	2	1	0	0	1	1	1	1	0	1	1	1	1	2	0	2	2	1	1	2	0	2	1	2	1	0	1	1	0	1	1	0	1	1	1	0	0	1	1	1	0	0	1	2	1	0	0
AX-86289717	2	2	2	1	0	0	1	1	1	1	0	1	1	1	1	2	0	2	2	1	1	2	0	2	1	2	1	0	1	1	0	1	1	0	1	1	1	0	0	1	1	1	0	0	1	2	1	0	0
AX-86311777	2	2	2	1	0	0	1	1	1	1	0	1	1	1	1	2	0	2	2	1	1	2	0	2	1	2	1	0	1	1	0	1	1	0	1	1	1	0	0	1	1	1	0	0	1	2	1	0	0
AX-90839626	2	2	2	1	0	0	1	1	1	1	0	1	1	1	1	2	0	2	2	1	1	2	0	2	1	2	1	0	1	1	0	1	1	0	1	1	1	0	0	1	1	1	0	0	1	2	1	0	0
AX-90839660	2	2	2	1	0	0	1	1	1	1	0	1	1	1	1	2	0	2	2	1	1	2	0	2	1	2	1	0	1	1	0	1	1	0	1	1	1	0	0	1	1	1	0	0	1	2	1	0	0
AX-90839726	2	2	2	1	0	0	1	1	1	1	0	1	1	1	1	2	0	2	2	1	1	2	0	2	1	2	1	0	1	1	0	1	1	0	1	1	1	0	0	1	1	1	0	0	1	2	1	0	0
AX-91586577	2	2	2	1	0	0	1	1	1	1	0	1	1	1	1	2	0	2	2	1	1	2	0	2	1	2	1	0	1	1	0	1	1	0	1	1	1	0	0	1	1	1	0	0	1	2	1	0	0
AX-107944204	2	2	2	1	0	0	1	1	0	1	0	1	1	0	1	2	1	2	2	1	1	2	0	2	1	2	1	0	1	1	0	1	1	0	1	1	1	0	0	1	1	1	0	0	1	2	1	0	0
AX-108067595	2	2	2	1	0	0	1	1	0	1	0	1	1	0	1	2	1	2	2	1	1	2	0	2	1	2	1	0	1	1	0	1	1	0	1	1	1	0	0	1	1	1	0	0	1	2	1	0	0
AX-86289715	2	2	2	1	0	0	1	1	0	1	0	1	1	0	1	2	1	2	2	1	1	2	0	2	1	2	1	0	1	1	0	1	1	0	1	1	1	0	0	1	1	1	0	0	1	2	1	0	0
AX-90839543	2	2	2	1	0	0	1	1	0	1	0	1	1	0	1	2	1	2	2	1	1	2	0	2	1	2	1	0	1	1	0	1	1	0	1	1	1	0	0	1	1	1	0	0	1	2	1	0	0
AX-108019986	2	2	2	1	0	0	1	1	0	1	0	1	1	0	1	2	1	2	2	1	1	2	0	2	1	2	1	0	1	1	0	1	1	0	1	1	1	0	0	1	1	1	0	0	1	2	1	0	0
AX-108101261	2	2	2	1	0	0	1	1	0	1	0	1	1	0	1	2	1	2	2	1	1	2	0	2	1	2	1	0	1	1	0	1	1	0	1	1	1	0	0	1	1	1	0	0	1	2	1	0	0
AX-91425844	2	2	2	1	0	0	1	1	0	1	0	1	1	0	1	2	1	2	2	1	1	2	0	2	1	2	1	0	1	1	0	1	1	0	1	1	1	0	0	1	1	1	0	0	1	2	1	0	0
AX-107994317	2	2	2	1	0	0	1	1	0	1	0	1	1	0	1	2	1	2	2	1	1	2	0	2	1	2	1	0	1	1	0	1	1	0	1	1	1	0	0	1	1	1	0	0	1	2	1	0	0
AX-108010947	2	2	2	1	0	0	1	1	0	1	0	1	1	0	1	2	1	2	2	1	1	2	0	2	1	2	1	0	1	1	0	1	1	0	1	1	1	0	0	1	1	1	0	0	1	2	1	0	0
AX-108032916	2	2	2	1	0	0	1	1	0	1	0	1	1	0	1	2	1	2	2	1	1	2	0	2	1	2	1	0	1	1	0	1	1	0	1	1	1	0	0	1	1	1	0	0	1	2	1	0	0
AX-108046707	2	2	2	1	0	0	1	1	0	1	0	1	1	0	1	2	1	2	2	1	-1	2	0	2	1	-1	1	0	1	1	0	1	1	0	1	1	1	0	0	1	1	1	0	0	1	2	1	0	0
AX-108055777	2	2	2	1	0	0	1	1	0	1	0	1	1	0	1	2	1	2	2	1	1	2	0	2	1	2	1	0	1	1	0	1	1	0	1	1	1	0	0	1	1	1	0	0	1	2	1	0	0
AX-108077705	2	2	2	1	0	0	1	1	0	1	0	1	1	0	1	2	1	2	2	1	1	2	0	2	1	2	1	0	1	1	0	1	1	0	1	1	1	0	0	1	1	1	0	0	1	2	1	0	0
AX-108082225	2	2	2	1	0	0	1	1	0	1	0	1	1	0	1	2	1	2	2	1	1	2	0	2	1	2	1	0	1	1	0	1	1	0	1	1	1	0	0	1	1	1	0	0	1	2	1	0	0
AX-108084541	2	2	2	1	0	0	1	1	0	1	0	1	1	0	1	2	1	2	2	1	1	2	0	2	1	2	1	0	1	1	0	1	1	0	1	1	1	0	0	1	1	1	0	0	1	2	1	0	0
AX-108093629	2	2	2	1	0	0	1	1	0	1	0	1	1	0	1	2	1	2	2	1	1	2	0	2	1	2	1	0	1	1	0	1	1	0	1	1	1	0	0	1	1	1	0	0	1	2	1	0	0
AX-91586583	2	2	2	1	0	0	1	1	0	1	0	1	1	0	1	2	1	2	2	1	1	2	0	2	1	2	1	0	1	1	0	1	1	0	1	1	1	0	0	1	1	1	0	0	1	2	1	0	0
AX-108089491	2	2	2	1	0	0	1	1	0	1	0	1	1	0	1	2	1	2	2	1	1	2	0	2	1	2	1	0	1	1	0	1	1	0	1	1	-1	0	0	1	1	1	0	0	1	2	1	0	0
AX-108090604	2	1	2	1	0	0	1	1	0	-1	0	1	-1	0	1	1	1	2	2	1	1	2	-1	2	1	-1	1	0	1	1	0	0	0	0	-1	-1	2	1	-1	0	-1	2	0	-1	0	1	1	2	1
AX-107971546	2	-1	2	-1	0	0	1	1	0	1	-1	1	1	0	1	1	1	2	2	1	1	2	1	2	1	-1	-1	0	1	1	0	0	-1	0	1	1	2	1	1	0	0	2	0	-1	-1	1	1	2	1
AX-108030489	2	1	2	1	0	0	1	1	0	1	0	1	1	0	1	1	1	2	2	1	1	2	1	2	1	1	1	0	1	1	0	0	0	0	1	1	2	0	-1	0	0	2	0	-1	0	1	1	2	1
AX-108003052	2	1	2	1	0	0	1	1	0	1	0	1	1	0	1	1	1	2	2	1	1	2	1	2	1	1	1	0	1	1	0	0	0	0	1	1	2	0	0	0	0	2	0	0	0	1	1	2	1
AX-108019841	2	1	2	1	0	0	1	1	0	1	0	1	1	0	1	1	1	2	2	1	1	2	1	2	1	1	1	0	1	1	0	0	0	0	1	1	2	0	0	0	0	2	0	0	0	1	1	2	1
AX-108064080	2	1	2	1	0	0	1	1	0	1	0	1	1	0	1	1	1	2	2	1	1	2	1	2	1	1	1	0	1	1	0	0	0	0	1	1	2	0	0	0	0	2	0	0	0	1	1	2	1
AX-108081444	2	1	2	1	0	0	1	1	0	1	0	1	1	0	1	1	1	2	2	1	1	2	1	2	1	1	1	0	1	1	0	0	0	0	1	1	2	0	0	0	0	2	0	0	0	1	1	2	1
AX-108082059	2	1	2	1	0	0	1	1	0	1	0	1	1	0	1	1	1	2	2	1	1	2	1	2	1	1	1	0	1	1	0	0	0	0	1	1	2	0	0	0	0	2	0	0	0	1	1	2	1
AX-108102565	2	1	2	1	0	0	1	1	0	1	0	1	1	0	1	1	1	2	2	1	1	2	1	2	1	1	1	0	1	1	0	0	0	0	1	1	2	0	0	0	0	2	0	0	0	1	1	2	1
AX-247235116	2	1	2	1	0	0	1	1	0	1	0	1	1	0	1	1	1	2	2	1	1	2	1	2	1	1	1	0	1	1	0	0	0	0	1	1	2	0	0	0	0	2	0	0	0	1	1	2	1
AX-247270552	2	1	2	1	0	0	1	1	0	1	0	1	1	0	1	1	1	2	2	1	1	2	1	2	1	1	1	0	1	1	0	0	0	0	1	1	2	0	0	0	0	2	0	0	0	1	1	2	1
AX-107952444	2	1	2	1	0	0	-1	1	0	1	0	1	1	0	1	1	1	2	2	1	1	2	1	2	0	1	1	0	1	1	0	0	0	0	1	1	2	0	0	0	0	2	0	0	0	1	1	2	1
AX-107997681	2	1	2	1	0	0	1	1	0	1	0	1	1	0	1	1	1	2	2	1	1	2	1	2	1	1	1	0	1	1	0	0	0	-1	1	1	2	0	0	0	0	2	0	0	0	1	1	2	1
AX-108024741	2	1	2	1	0	0	1	1	0	1	0	1	1	0	1	1	1	2	2	1	1	2	1	2	1	1	1	0	1	1	0	0	0	0	1	1	2	0	0	0	0	2	0	0	0	1	1	2	1
AX-108061328	2	1	2	1	0	0	1	1	0	1	0	1	1	0	1	1	1	2	2	1	1	2	1	2	1	1	1	0	1	1	0	0	0	0	1	1	2	0	0	0	0	2	0	0	0	1	1	2	1
AX-108062239	2	1	2	1	0	0	1	1	0	1	0	1	1	0	1	1	1	2	2	1	1	2	1	2	1	1	1	0	1	1	0	0	0	0	1	1	2	0	0	-1	0	2	0	0	0	1	1	2	1
AX-108084976	2	1	2	1	0	0	1	1	0	1	0	1	1	0	1	1	1	2	2	1	1	2	1	2	1	1	1	0	1	1	0	0	0	0	1	1	2	0	0	0	0	2	0	0	0	1	1	2	1
AX-108092538	2	1	2	1	0	0	1	1	0	1	0	1	1	0	1	1	1	2	2	1	1	2	1	2	1	1	1	0	1	1	0	0	0	0	1	1	2	0	0	0	0	2	0	0	0	1	1	2	1
AX-247276827	2	1	2	1	0	0	1	1	0	1	0	1	1	0	1	1	1	2	2	1	1	2	1	2	1	1	1	0	1	1	0	0	0	0	1	1	2	0	0	0	0	2	0	0	0	1	1	2	1
AX-108059127	2	1	2	1	0	0	1	1	0	1	1	1	1	0	1	1	1	2	2	1	1	2	1	2	1	1	1	0	1	1	0	0	0	0	1	1	2	0	0	1	0	2	0	0	0	1	1	2	1
AX-247235237	2	1	2	1	0	0	1	1	0	1	1	1	1	0	1	1	1	2	2	1	1	2	-1	2	1	1	1	-1	1	1	0	0	-1	-1	1	1	2	0	0	1	-1	2	0	0	0	1	1	2	1
AX-107954275	2	1	2	1	0	0	1	1	0	1	1	1	1	0	1	1	1	2	2	1	1	2	0	2	1	1	1	0	1	1	0	0	0	0	1	1	2	0	0	0	0	2	0	0	0	1	1	2	1
AX-107980313	2	1	2	1	0	0	1	1	0	1	1	1	1	0	1	1	1	2	2	1	1	2	0	2	1	1	1	0	1	1	0	0	0	0	1	1	2	0	0	0	0	2	0	0	0	1	1	2	1
AX-108061059	2	1	2	1	0	0	1	1	0	1	1	1	1	0	1	1	1	2	2	1	1	2	0	2	1	1	1	0	1	1	0	0	0	0	1	1	2	0	0	0	0	2	0	0	0	1	1	2	1
AX-108067617	2	1	2	1	0	0	1	1	0	1	1	1	1	0	1	1	1	2	2	1	1	2	0	2	1	1	1	0	1	1	0	0	0	0	1	1	2	0	0	0	0	2	0	0	0	1	1	2	1
AX-108084394	2	1	2	1	0	0	1	1	0	1	1	1	1	0	1	1	1	2	2	1	1	2	0	2	1	1	1	0	1	1	0	0	0	0	1	1	2	0	0	0	0	2	0	0	0	1	1	2	1
AX-107961019	2	1	2	1	0	0	1	1	0	1	1	1	1	0	1	1	1	2	2	1	1	2	0	2	1	1	1	0	1	1	0	0	0	0	1	1	2	0	0	0	0	2	0	0	0	1	1	2	1
AX-107950088	2	1	2	1	0	0	1	1	0	1	1	1	1	0	1	1	1	2	2	1	1	2	0	2	1	1	1	0	1	1	0	0	0	0	1	1	2	0	0	0	0	2	0	0	0	1	1	2	1
AX-86289396	2	1	2	1	0	0	1	1	0	1	1	1	1	0	1	1	1	2	2	1	1	2	0	2	1	1	1	0	1	1	0	0	0	0	1	1	2	0	0	0	0	2	0	0	0	1	1	2	1
AX-108015310	2	-1	2	1	0	0	1	1	0	1	1	1	1	0	1	1	1	2	2	1	1	2	0	2	1	1	1	0	1	1	0	0	0	0	1	1	2	0	0	0	0	2	0	0	0	1	1	2	1
AX-108023014	2	1	2	1	0	0	1	1	0	1	1	1	1	0	1	1	1	2	2	1	1	2	0	2	1	1	1	0	1	1	0	0	0	0	1	1	2	0	0	0	0	2	0	0	0	1	1	2	1
AX-108058761	2	1	2	1	0	0	1	1	0	1	1	1	1	0	1	1	1	2	2	1	1	2	0	2	1	1	1	0	1	1	0	0	0	0	1	1	2	0	0	0	0	2	0	0	0	1	1	2	1
AX-86289392	2	1	2	1	0	0	1	1	0	1	1	1	1	0	1	1	1	2	2	1	1	2	0	2	1	1	1	0	1	1	0	0	0	0	1	1	2	0	0	0	0	2	0	0	0	1	1	2	1
AX-107978577	2	1	2	1	0	0	1	1	0	1	1	1	1	0	1	1	1	2	2	1	1	2	0	2	1	1	1	0	1	1	0	0	0	0	1	1	2	0	0	0	0	2	0	0	0	1	1	2	1
AX-107987091	2	1	2	1	0	0	1	1	0	1	1	1	1	0	1	1	1	2	2	1	1	2	0	2	1	1	1	0	1	1	0	0	0	0	1	1	2	0	0	0	0	2	0	0	0	1	1	2	1
AX-108042865	2	1	2	1	0	0	1	1	0	1	1	1	1	0	1	1	1	2	2	1	1	2	0	2	1	1	1	0	1	1	0	0	0	0	1	1	2	0	0	0	0	2	0	0	0	1	1	2	1
AX-107965054	2	1	2	1	0	0	1	1	0	1	1	1	1	0	1	1	1	2	-1	1	1	2	0	-1	1	1	1	0	1	1	0	0	0	0	1	1	2	0	0	0	0	2	0	0	0	1	1	2	1
AX-108069060	2	1	2	1	0	0	1	1	0	1	1	1	1	0	1	1	1	2	2	1	1	2	0	2	1	1	1	0	1	1	0	0	0	0	1	1	2	0	0	0	0	2	0	0	0	1	1	2	0
AX-90830971	2	1	2	1	0	0	1	1	0	1	1	1	1	0	1	1	1	2	2	1	1	2	0	2	1	1	1	0	1	1	0	0	0	0	1	1	2	0	0	0	0	2	0	0	0	1	1	2	1
AX-90830970	2	1	2	1	0	0	1	1	0	1	1	1	1	0	1	1	1	2	2	1	1	2	0	2	1	1	1	0	1	1	0	0	0	0	1	1	2	0	0	0	0	2	0	0	0	1	1	2	1
AX-108078427	2	1	2	1	0	0	1	1	0	1	1	1	1	0	1	1	1	2	2	1	1	2	0	2	1	1	1	0	1	1	0	0	0	0	1	1	2	0	0	0	0	2	0	0	0	1	1	2	1
AX-107954567	2	1	2	1	0	0	1	1	0	1	1	1	1	0	1	1	1	2	2	1	1	2	0	2	1	1	1	0	1	1	0	0	0	0	1	1	2	0	0	0	0	2	0	0	0	1	1	2	1
AX-107969272	2	1	2	1	0	0	1	1	0	1	1	1	1	0	1	1	1	2	2	1	1	2	0	2	1	1	1	0	1	1	0	0	0	0	1	1	2	0	0	0	0	2	0	0	0	1	1	2	1
AX-108070952	2	1	2	1	0	0	1	1	0	1	1	1	1	0	1	1	1	2	2	1	1	2	0	2	1	1	1	0	1	1	0	0	0	0	1	1	2	0	0	0	0	2	0	0	0	1	1	2	1
AX-107952943	2	1	2	1	0	0	1	1	0	1	1	1	1	0	1	1	1	2	2	1	1	2	0	2	1	1	1	0	1	1	0	0	0	0	1	1	2	0	0	0	0	2	0	0	0	1	1	2	1
AX-107963073	2	1	2	1	0	0	1	1	0	1	1	1	1	0	1	1	1	2	2	1	1	2	0	2	1	1	1	0	1	1	0	0	0	0	1	1	2	0	0	0	0	2	0	0	0	1	1	2	1
AX-107970517	2	1	2	1	0	0	1	1	0	1	1	1	1	0	1	1	1	2	2	1	1	2	0	2	1	1	1	0	1	1	0	0	0	0	1	1	2	0	0	0	0	2	0	0	0	1	1	2	1
AX-107986320	2	1	2	1	0	0	1	1	0	1	1	1	1	0	1	1	1	2	2	1	1	2	0	2	1	1	1	0	1	1	0	0	0	0	1	1	2	0	0	0	0	2	0	0	0	1	1	2	1
AX-108069820	2	1	2	1	0	0	1	1	0	1	1	1	1	0	1	1	1	2	2	1	1	2	0	2	1	1	1	0	1	1	0	0	0	0	1	1	2	0	0	0	0	2	0	0	0	1	1	2	1
AX-108101675	2	1	2	1	0	0	1	1	0	1	1	1	1	0	1	1	1	2	2	1	1	2	0	2	1	1	1	0	1	1	0	0	0	0	1	1	2	0	0	0	0	2	0	0	0	1	1	2	1
AX-86289393	2	1	2	1	0	0	1	1	0	1	1	1	1	0	1	1	1	2	2	1	1	2	0	2	1	1	1	0	1	1	0	0	0	0	1	1	2	0	0	0	0	2	0	0	0	1	1	2	1
AX-86289398	2	1	2	1	0	0	1	1	0	1	1	1	1	0	1	1	1	2	2	1	1	2	0	2	1	1	1	0	1	1	0	0	0	0	1	1	2	0	0	0	0	2	0	0	0	1	1	2	1
AX-91580397	2	1	2	1	0	0	1	1	0	1	1	1	1	0	1	1	1	2	2	1	1	2	0	2	1	1	1	0	1	1	0	0	0	0	1	1	2	0	0	0	0	2	0	0	0	1	1	2	1
AX-108048349	2	1	2	1	0	0	1	1	0	1	1	1	1	0	1	1	1	2	2	1	1	2	1	2	1	-1	1	0	0	1	-1	0	0	0	1	1	2	0	0	0	0	2	-1	0	0	1	1	2	1
AX-108073028	2	1	2	1	0	0	1	1	0	1	1	1	1	0	1	1	1	2	2	-1	1	2	0	2	1	1	1	0	1	1	0	0	0	0	1	1	2	0	0	-1	0	2	0	0	0	1	1	2	1
AX-108048204	2	1	2	1	0	0	1	1	0	1	1	1	1	0	1	1	1	2	2	1	1	2	-1	2	1	1	1	0	1	1	0	0	-1	-1	1	1	2	0	0	1	0	2	0	0	-1	1	1	2	1
AX-91424502	2	1	2	1	0	0	1	1	0	1	1	1	1	0	1	1	1	2	2	1	1	2	0	2	1	1	1	0	1	1	0	0	0	0	1	1	2	0	0	0	0	2	0	0	0	1	1	2	1
AX-108027019	2	1	2	1	0	0	1	1	0	1	1	1	1	0	1	1	1	2	2	1	1	2	0	2	1	1	1	0	1	1	0	0	0	0	1	1	2	0	0	0	0	2	0	0	0	1	1	2	1
AX-108027468	2	1	2	1	0	0	1	1	0	1	1	1	1	0	1	1	1	2	2	1	1	2	0	2	1	1	1	0	1	1	0	0	0	0	1	1	2	0	0	0	0	2	0	0	0	1	1	2	1
AX-107953958	2	1	2	1	0	0	1	1	0	1	1	1	1	0	1	1	1	2	2	1	1	2	0	2	1	1	1	0	1	1	0	0	0	0	1	1	2	0	0	0	0	2	0	0	0	1	1	2	1
AX-107958745	2	1	2	1	0	0	1	1	0	1	1	1	1	0	1	1	1	2	2	1	1	2	0	2	1	1	1	0	1	1	0	0	0	0	1	1	2	0	0	0	0	2	0	0	0	1	1	2	1
AX-107986590	2	1	2	1	0	0	1	1	0	1	1	1	1	0	1	1	1	2	2	1	1	2	0	2	1	1	1	0	1	1	0	0	0	0	1	1	2	0	0	0	0	2	0	0	0	1	1	2	1
AX-107995510	2	1	2	1	0	0	1	1	0	1	1	1	1	0	1	1	1	2	2	1	1	2	0	2	1	1	1	0	1	1	0	0	0	0	1	1	2	0	0	0	0	2	0	0	0	1	1	2	1
AX-108002104	2	1	2	1	0	0	1	1	0	1	1	1	1	0	1	1	1	2	2	1	1	2	0	2	1	1	1	0	1	1	0	0	0	0	1	1	2	0	0	0	0	2	0	0	0	1	1	2	1
AX-108006805	2	1	2	1	0	0	1	1	0	1	1	1	1	0	1	1	1	2	2	1	1	2	0	2	1	1	1	0	1	1	0	0	0	0	1	1	2	0	0	0	0	2	0	0	0	1	1	2	1
AX-108050548	2	1	2	1	0	0	1	1	0	1	1	1	1	0	1	1	1	2	2	1	1	2	0	2	1	1	1	0	1	1	0	0	0	0	1	1	2	0	0	0	0	2	0	0	0	1	1	2	1
AX-108054218	2	1	2	1	0	0	1	1	0	1	1	1	1	0	1	1	1	2	2	1	1	2	0	2	1	1	1	0	1	1	0	0	0	0	1	1	2	0	0	0	0	2	0	0	0	1	1	2	1
AX-108093892	2	1	2	1	0	0	1	1	0	1	1	1	1	0	1	1	1	2	2	1	1	2	0	2	1	1	1	0	1	1	0	0	0	0	1	1	2	0	0	0	0	2	0	0	0	1	1	2	1
AX-108107942	2	1	2	1	0	0	1	1	0	1	1	1	1	0	1	1	1	2	2	1	1	2	0	2	1	1	1	0	1	1	0	0	0	0	1	1	2	0	0	0	0	2	0	0	0	1	1	2	1
AX-86238071	2	1	2	1	0	0	1	1	0	1	1	1	1	0	1	1	1	2	2	1	1	2	0	2	1	1	1	0	1	1	0	0	0	0	1	1	2	0	0	0	0	2	0	0	0	1	1	2	1
AX-91580128	2	1	2	1	0	0	1	1	0	1	1	1	1	0	1	1	1	2	2	1	1	2	0	2	1	1	1	0	1	1	0	0	0	0	1	1	2	0	0	0	0	2	0	0	0	1	1	2	1
AX-108010487	2	1	2	1	0	0	1	1	0	1	1	1	1	0	1	1	1	2	2	1	1	2	0	2	1	1	1	0	1	1	0	0	0	0	1	1	2	0	0	0	0	2	0	0	0	1	1	2	1
AX-108107379	2	1	2	1	0	0	1	1	0	1	1	1	1	0	1	1	1	2	2	1	1	2	0	2	1	1	1	0	1	1	0	0	0	0	1	1	2	0	0	0	0	2	0	0	0	1	1	2	1
AX-90830346	2	1	2	1	0	0	1	1	0	1	1	1	1	0	1	1	1	2	2	1	1	2	0	2	1	1	1	0	1	1	0	0	0	0	1	1	2	0	0	0	0	2	0	0	0	1	1	2	1
AX-91580077	2	1	2	1	0	0	1	1	0	1	1	1	1	0	1	1	1	2	2	1	1	2	0	2	1	1	1	0	1	1	0	0	0	0	1	1	2	0	0	0	0	2	0	0	0	1	1	2	1
AX-90830275	2	1	2	1	0	0	1	1	0	1	1	1	1	0	1	1	1	2	2	1	1	2	0	2	1	1	1	0	1	1	0	0	0	0	1	1	2	0	0	0	0	2	0	0	0	1	1	2	1
AX-108090360	2	1	2	1	0	0	1	1	0	1	1	1	1	0	1	1	1	2	2	1	1	2	0	2	1	1	1	0	1	1	0	0	0	0	1	1	2	0	1	0	0	2	0	0	0	1	1	2	1
AX-108054634	2	1	2	1	0	0	1	1	0	1	1	1	1	0	1	1	1	2	2	1	1	2	0	2	1	1	1	0	1	1	0	0	0	0	1	1	2	0	1	0	0	2	0	0	0	1	1	2	1
AX-108050377	2	1	2	1	0	0	1	1	0	1	1	1	1	0	1	1	1	2	2	1	1	2	0	2	1	1	1	0	1	1	0	0	0	0	1	1	2	0	-1	0	0	2	0	0	0	1	1	2	1
AX-107954419	2	1	2	1	0	0	1	1	0	1	1	1	1	0	1	1	1	2	2	1	1	2	0	2	1	1	1	0	1	1	0	0	0	0	1	1	2	0	0	0	0	2	0	0	0	1	1	2	1
AX-108035247	2	1	2	1	0	0	1	1	0	1	1	1	1	0	1	1	1	2	2	1	1	2	0	2	1	1	1	0	1	1	0	0	0	0	1	1	2	0	0	0	0	2	0	0	0	1	1	2	1
AX-107935308	2	1	2	1	0	0	1	1	0	1	1	1	1	0	1	1	1	2	2	1	1	2	0	2	-1	1	1	0	1	1	0	0	0	0	1	1	2	0	0	0	0	2	0	0	0	1	1	2	1
AX-108044443	2	1	2	1	0	0	1	1	0	1	1	1	1	0	1	1	1	2	2	1	1	2	0	2	1	1	1	0	1	1	0	0	0	0	1	1	2	0	0	0	0	2	0	0	0	1	1	2	1
AX-107975323	2	1	2	1	0	0	1	1	0	1	1	1	1	0	1	1	1	2	2	1	1	2	0	2	1	1	1	0	1	1	0	0	0	0	1	1	2	0	0	0	0	2	0	0	0	1	1	2	1
AX-108076380	2	1	2	1	0	0	1	1	0	1	1	1	1	0	1	1	1	2	2	1	1	2	0	2	1	1	1	0	1	1	0	0	0	0	1	1	2	0	0	0	0	2	0	0	0	1	1	2	1
AX-86244819	2	1	2	1	0	0	1	1	0	1	1	1	1	0	1	1	1	2	2	1	1	2	0	2	1	1	1	0	1	1	0	0	0	0	1	1	2	0	0	0	0	2	0	0	0	1	1	2	1
AX-107975824	2	1	2	1	0	0	1	1	0	1	1	1	1	0	1	1	1	2	2	1	1	2	0	2	1	1	1	0	1	1	0	0	0	0	1	1	2	0	0	0	0	2	0	0	0	1	1	2	1
AX-107980723	2	1	2	1	0	0	1	1	0	1	1	1	1	0	1	1	1	2	2	1	1	2	0	2	1	1	1	0	1	1	0	0	0	0	1	1	2	0	0	0	0	2	0	0	0	1	1	2	1
AX-108090949	2	1	2	1	0	0	1	1	0	1	1	1	1	0	1	1	1	2	2	1	1	2	0	2	1	1	1	0	1	1	0	0	0	0	1	1	2	0	0	0	0	2	0	0	0	1	1	2	1
AX-108092350	2	1	2	1	-1	0	1	1	0	1	1	1	1	0	1	1	1	2	2	1	1	2	0	2	1	1	1	0	1	1	0	0	0	0	1	1	2	0	0	0	0	2	0	0	0	1	1	2	1
AX-86268995	2	1	2	1	0	0	1	1	0	1	1	1	1	0	1	1	1	2	2	1	1	2	0	2	1	1	1	0	1	1	0	0	0	0	1	1	2	0	0	0	0	2	0	0	0	1	1	2	1
AX-86311449	2	1	-1	1	0	0	1	1	0	1	1	1	1	0	1	1	1	2	2	1	1	2	0	2	1	1	1	0	1	1	0	0	0	0	1	1	2	0	0	0	0	2	0	0	0	1	1	2	1
AX-108104259	2	1	2	1	0	0	1	1	0	1	1	1	1	0	1	1	1	2	1	1	1	2	0	2	1	1	1	0	1	1	0	0	0	0	1	1	2	0	0	0	0	2	0	0	0	1	1	2	1
AX-107985538	2	1	2	1	0	0	1	1	0	1	1	1	1	0	-1	1	1	2	1	1	1	2	-1	2	1	1	1	0	1	1	0	0	0	0	-1	1	2	0	0	0	0	2	0	0	0	1	1	2	1
AX-108025531	2	1	2	1	0	0	1	1	0	1	1	1	1	0	1	1	1	2	2	1	1	2	0	2	1	1	1	0	1	1	0	0	0	0	1	1	2	0	0	0	0	2	0	0	0	1	1	2	1
AX-108074068	2	1	2	1	0	0	1	1	0	1	1	1	1	0	1	1	1	2	2	1	1	2	0	2	1	1	1	0	1	1	0	0	0	0	1	1	2	0	0	0	0	2	0	0	0	1	1	2	1
AX-108097379	2	1	2	1	0	0	1	1	0	1	1	1	1	0	1	1	1	2	2	1	1	2	0	2	1	1	1	0	1	1	0	0	0	0	1	1	2	0	0	0	0	2	0	0	0	1	1	2	1
AX-108102906	2	1	2	1	0	0	1	1	0	1	1	1	1	0	1	1	1	2	2	1	1	2	0	2	1	1	1	0	1	1	0	0	0	0	1	1	2	0	0	0	0	2	0	0	0	1	1	2	1
AX-108105339	2	1	2	1	0	0	1	1	0	1	1	1	1	0	1	1	1	2	2	1	1	2	0	2	1	1	1	0	1	1	0	0	0	0	1	1	2	0	0	0	0	2	0	0	0	1	1	2	1
AX-107938498	2	1	2	1	0	0	1	1	0	1	1	1	1	0	1	1	1	2	2	1	1	2	1	2	1	1	1	0	1	1	0	0	0	0	1	1	2	0	0	0	0	2	0	0	0	1	1	2	1
AX-107967816	2	1	2	1	0	0	1	1	0	1	1	1	1	0	1	1	1	2	2	1	1	2	1	2	1	1	1	0	1	1	0	0	0	0	1	1	2	0	0	0	0	2	0	0	0	1	1	2	1
AX-107968639	2	1	2	1	0	0	1	1	0	1	1	1	1	0	1	1	1	2	2	1	1	2	1	2	1	1	1	0	1	1	0	0	0	0	1	1	2	0	0	0	0	2	0	0	0	1	1	2	1
AX-107984527	2	1	2	1	0	0	1	1	0	1	1	1	1	0	1	1	1	2	2	1	1	2	1	2	1	1	1	0	1	1	0	0	0	0	1	1	2	0	0	0	0	2	0	0	0	1	1	2	1
AX-108005403	2	1	2	1	0	0	1	1	0	1	1	1	1	0	1	1	1	2	2	1	1	2	1	2	1	1	1	0	1	1	0	0	0	0	1	1	2	0	0	0	0	2	0	0	0	1	1	2	1
AX-108010890	2	1	2	1	0	0	1	1	0	1	1	1	1	0	1	1	1	2	2	1	1	2	1	2	1	1	1	0	1	1	0	0	0	0	1	1	2	0	0	0	0	2	0	0	0	1	1	2	1
AX-108047716	2	1	2	1	0	0	1	1	0	1	1	1	1	0	1	1	1	2	2	1	1	2	1	2	1	1	1	0	1	1	0	0	0	0	1	1	2	0	0	0	0	2	0	0	0	1	1	2	1
AX-108075132	2	1	2	1	0	0	1	1	0	1	1	1	1	0	1	1	1	2	2	1	1	2	1	2	1	1	1	0	1	1	0	0	0	0	1	1	2	0	0	0	0	2	0	0	0	1	1	2	1
AX-108077468	2	1	2	1	0	0	1	1	0	1	1	1	1	0	1	-1	1	2	2	1	1	2	1	2	1	1	1	0	1	1	0	0	0	0	1	1	2	0	0	0	0	2	0	0	0	1	1	2	1
AX-108105218	2	1	2	1	0	0	1	1	0	1	1	1	1	0	1	1	1	2	2	1	1	2	1	2	1	1	1	0	1	1	0	0	0	0	1	1	2	0	0	0	0	2	0	0	0	1	1	2	1
AX-108107980	2	1	2	1	0	0	1	1	0	1	1	1	1	0	1	1	1	2	2	1	1	2	1	2	1	1	1	0	1	1	0	0	0	0	1	1	2	0	0	0	0	2	0	0	0	1	1	2	1
AX-90829372	2	1	2	1	0	0	1	1	0	1	1	1	1	0	1	1	1	2	2	1	1	2	1	2	1	1	1	0	1	1	0	0	0	0	1	1	2	0	0	0	0	2	0	0	0	1	1	2	1
AX-90829437	2	1	2	1	0	0	1	1	0	1	1	1	1	0	1	1	1	2	2	1	1	2	1	2	1	1	1	0	1	1	0	0	0	0	1	1	2	0	0	0	0	2	0	0	0	1	1	2	1
AX-91579367	2	1	2	1	0	0	1	1	0	1	1	1	1	0	1	1	1	2	2	1	1	2	1	2	1	1	1	0	1	1	0	0	0	0	1	1	2	0	0	0	0	2	0	0	0	1	1	2	1
AX-108106208	2	1	2	1	0	0	1	1	0	1	1	1	1	0	1	1	1	2	2	1	1	2	1	2	1	1	1	0	1	1	0	0	0	0	1	1	2	0	0	0	0	2	0	0	0	1	1	2	1
AX-108107820	2	1	2	1	0	0	1	1	0	1	1	1	1	0	1	1	1	2	2	1	1	2	1	2	1	1	1	0	1	1	0	0	0	0	1	1	2	0	0	0	0	2	0	0	0	1	1	2	1
AX-91579487	2	1	2	1	0	0	1	1	0	1	1	1	1	0	1	1	1	2	2	1	1	2	1	2	1	1	1	0	1	1	0	0	0	0	1	1	2	0	0	0	0	2	0	0	0	1	1	2	1
AX-107943760	2	1	2	1	0	0	1	1	0	1	1	1	1	0	1	1	1	2	2	1	1	2	1	2	1	1	1	0	1	1	0	0	0	0	1	1	2	0	0	0	0	2	0	0	0	1	1	2	1
AX-108049002	2	1	2	1	0	0	1	1	0	1	1	1	1	0	1	1	1	2	2	1	1	2	1	2	1	1	1	0	1	1	0	0	0	0	1	1	2	0	0	0	0	2	0	0	0	1	1	2	1
AX-108055987	2	1	2	1	0	0	1	1	0	1	1	1	1	0	1	1	1	2	2	1	1	2	1	2	1	1	1	0	1	1	0	0	0	0	1	1	2	0	0	0	0	2	0	0	0	1	1	2	1
AX-108077896	2	1	2	1	0	0	1	1	0	1	1	1	1	0	1	1	1	2	2	1	1	2	1	2	1	1	1	0	1	1	0	0	0	0	1	1	2	0	0	0	0	2	0	0	0	1	1	2	1
AX-108079267	2	1	2	1	0	-1	1	1	0	1	1	1	1	0	1	1	1	2	2	1	1	2	1	2	1	1	1	0	1	1	0	0	0	0	1	1	2	0	0	0	0	2	0	0	0	1	1	2	1
AX-108103518	2	1	2	1	0	0	1	1	0	1	1	1	1	0	1	1	1	2	2	1	1	2	1	2	1	1	1	0	1	1	0	0	0	0	1	1	2	0	0	0	0	2	0	0	0	1	1	2	1
AX-90829531	2	1	2	1	0	0	1	1	0	1	1	1	1	0	1	1	1	2	2	1	1	2	1	2	1	1	1	0	1	1	0	0	0	0	1	1	2	0	0	0	0	2	0	0	0	1	1	2	1
AX-108055855	2	1	2	1	0	0	1	1	0	1	0	1	1	0	1	1	1	2	2	1	1	2	1	2	1	1	1	0	1	1	0	0	0	0	1	1	2	0	0	0	0	2	0	0	0	1	1	2	1
AX-108072169	2	1	2	1	0	0	1	1	0	1	0	1	1	0	1	1	1	2	2	1	1	2	1	2	1	1	1	0	1	1	0	0	0	0	1	1	2	0	0	0	0	2	0	0	0	1	1	2	1
AX-86268922	2	1	2	1	0	0	1	1	0	1	0	1	1	0	1	1	1	2	2	1	1	2	1	2	1	1	1	0	1	1	0	0	0	0	1	1	2	0	0	0	0	2	0	0	0	1	1	2	1
AX-108046853	2	1	2	1	0	0	1	1	0	1	0	1	1	0	1	1	1	2	2	1	1	2	1	2	1	1	1	1	1	1	0	0	-1	0	1	1	2	0	0	0	0	2	0	0	0	1	1	2	1
AX-107939306	2	1	2	1	0	0	1	1	0	1	0	1	1	0	1	1	1	2	2	1	1	2	1	2	1	1	1	0	1	1	0	0	0	0	1	1	2	0	0	0	0	2	0	0	0	1	1	2	1
AX-107942602	2	1	2	1	0	0	1	1	0	1	0	-1	1	0	1	1	1	2	2	1	1	2	1	2	1	1	1	0	1	1	0	0	0	0	1	1	2	0	0	0	0	2	0	0	0	1	1	2	1
AX-107944165	2	1	2	1	0	0	1	1	0	1	0	1	1	0	1	1	1	2	2	1	1	2	1	2	1	1	1	0	1	1	0	0	0	0	1	1	2	0	0	0	0	2	0	0	0	1	1	2	1
AX-107962168	2	1	2	1	0	0	1	1	0	1	0	1	1	0	1	1	1	2	2	1	1	2	1	2	1	1	1	0	1	1	0	0	0	0	1	1	2	0	0	0	0	2	0	0	0	1	1	2	1
AX-107969972	2	1	2	1	0	0	1	1	0	1	0	1	1	0	1	1	1	2	2	1	1	2	1	2	1	1	1	0	1	1	0	0	0	0	1	1	2	0	0	0	0	2	0	0	0	1	1	2	1
AX-107987629	2	1	2	1	0	0	1	1	0	1	0	1	1	0	1	1	1	2	2	1	1	2	1	2	1	1	1	0	1	1	0	0	0	0	1	-1	2	0	0	0	0	2	0	0	0	1	1	2	1
AX-107993557	2	1	2	1	0	0	1	1	0	1	0	1	1	0	1	1	1	2	2	1	1	2	1	2	1	1	1	0	1	1	0	0	0	0	1	1	2	0	0	0	0	2	0	0	0	1	1	2	1
AX-107995934	2	1	2	1	0	0	1	1	0	1	0	1	1	0	1	1	1	2	2	1	1	2	1	2	1	1	1	0	1	1	0	0	0	0	1	1	2	0	0	0	0	2	0	0	0	1	1	2	1
AX-108003817	2	1	2	1	0	0	1	1	0	1	0	1	1	0	1	1	1	2	2	1	1	2	1	2	1	1	1	0	1	1	0	0	0	0	1	1	2	0	0	0	0	2	0	0	0	1	1	2	1
AX-108013236	2	1	2	1	0	0	1	1	0	1	0	1	1	0	1	1	1	2	2	1	1	2	1	-1	1	1	1	0	1	1	0	0	0	0	1	1	2	0	0	0	0	2	0	0	0	1	1	2	1
AX-108032858	2	1	2	1	0	0	1	1	0	1	0	1	1	0	1	1	1	2	2	1	1	2	1	2	1	1	1	0	1	1	0	0	0	0	1	1	2	0	0	0	0	2	0	0	0	1	1	2	1
AX-108042192	2	1	2	1	0	0	1	1	0	1	0	1	1	0	1	1	1	2	2	1	1	2	1	2	1	1	1	0	1	1	0	0	0	0	1	1	2	0	0	0	0	2	0	0	0	1	1	2	1
AX-108077146	2	1	2	1	0	0	1	1	0	1	0	1	1	0	1	1	1	2	2	1	1	2	1	2	1	1	1	0	1	1	0	0	0	0	1	1	2	0	0	0	0	2	0	0	0	1	1	2	1
AX-108096956	2	1	2	1	0	0	1	1	0	1	0	1	1	0	1	1	1	2	2	1	1	2	1	2	1	1	1	0	1	1	0	0	0	0	1	1	2	0	0	0	0	2	0	0	0	1	1	2	1
AX-108107540	2	1	2	1	0	0	1	1	0	1	0	1	1	0	1	1	1	2	2	1	1	2	1	2	1	1	1	0	1	1	0	0	0	0	1	1	2	0	0	0	0	2	0	0	0	1	1	2	1
AX-247235105	2	1	2	1	0	0	1	1	0	1	0	1	1	0	1	1	1	2	2	1	1	2	1	2	1	1	1	0	1	1	0	0	0	0	1	1	2	0	0	0	0	2	0	0	0	1	1	2	1
AX-86268972	2	1	2	1	0	0	1	1	0	1	0	1	1	0	1	1	1	2	2	1	1	2	1	2	1	1	1	0	1	1	0	0	0	0	1	1	2	0	0	0	0	2	0	0	0	1	1	2	1
AX-86311399	2	1	2	1	0	0	1	1	0	1	0	1	1	0	1	1	1	2	2	1	1	2	1	2	1	1	1	0	1	1	0	0	0	0	1	1	2	0	0	0	0	2	0	0	0	1	1	2	1
AX-89994604	2	1	2	1	0	0	1	1	0	1	0	1	1	0	1	1	1	2	2	1	1	2	1	2	1	1	1	0	1	1	0	0	0	0	1	1	2	0	0	0	0	2	0	0	0	1	1	2	1
AX-90828125	2	1	2	1	0	0	1	1	0	1	0	1	1	0	1	1	1	2	2	1	1	2	1	2	1	1	1	0	1	1	0	0	0	0	1	1	2	0	0	0	0	2	0	0	0	1	1	2	1
AX-90828362	2	1	2	1	0	0	1	1	0	1	0	1	1	0	1	1	1	2	2	1	1	2	1	2	1	1	1	0	1	1	0	0	0	0	1	1	2	0	0	0	0	2	0	0	0	1	1	2	1
AX-91578553	2	1	2	1	0	0	1	1	0	1	0	1	1	0	1	1	1	2	2	1	1	2	1	2	1	1	1	0	1	1	0	0	0	0	1	1	2	0	0	0	0	2	0	0	0	1	1	2	1
AX-108087603	2	1	2	1	0	0	1	1	0	1	0	1	1	0	1	1	1	2	1	1	1	2	1	2	1	1	1	0	1	1	0	0	0	0	1	1	2	0	0	0	0	2	0	0	0	1	1	2	1
AX-107937815	2	1	2	1	0	0	1	1	0	1	0	1	1	0	1	1	1	2	2	1	1	2	1	2	1	1	1	0	1	1	0	0	0	0	1	1	2	0	0	0	0	2	0	0	0	1	1	2	1
AX-107967294	2	1	2	1	0	0	1	1	0	1	0	1	1	0	1	1	1	2	2	1	1	2	1	2	1	1	1	0	1	1	0	0	0	0	1	1	2	0	0	0	0	2	0	0	0	1	1	2	1
AX-108000623	2	1	2	1	0	0	1	1	0	1	0	1	1	0	1	1	1	2	2	1	1	2	1	2	1	1	1	0	1	1	0	0	0	0	1	1	2	0	0	0	0	2	0	0	0	1	1	2	1
AX-108002017	2	1	2	1	0	0	1	1	0	1	0	1	1	0	1	1	1	2	2	1	1	2	1	2	1	1	1	0	1	1	0	0	0	0	1	1	2	0	0	0	0	2	0	0	0	1	1	2	1
AX-108018077	2	1	2	1	0	0	1	1	0	1	0	1	1	0	1	1	1	2	2	1	1	2	1	2	1	1	1	0	1	1	0	0	0	0	1	1	2	0	0	0	0	2	0	0	0	1	1	2	1
AX-108026288	2	1	2	1	0	0	1	1	0	1	0	1	1	0	1	1	1	2	2	1	1	2	1	2	1	1	1	0	1	1	0	0	0	0	1	1	2	0	0	0	0	2	0	0	0	1	1	2	1
AX-108076027	2	1	2	1	0	0	1	1	0	1	0	1	1	0	1	1	1	2	2	1	1	2	1	2	1	1	1	0	1	1	0	0	0	0	1	1	2	0	0	0	0	2	0	0	0	1	1	2	1
AX-108076178	2	1	2	1	0	0	1	1	0	1	0	1	1	0	1	1	1	2	2	1	1	2	1	2	1	1	1	0	1	1	0	0	0	0	1	1	2	0	0	0	0	2	0	0	0	1	1	2	1
AX-108086030	2	1	2	1	0	0	1	1	0	1	0	1	1	0	1	1	1	2	2	1	1	2	1	2	1	1	1	0	1	1	0	0	0	0	1	1	2	0	0	0	0	2	0	0	0	1	1	2	1
AX-108089286	2	1	2	1	0	0	1	1	0	1	0	1	1	0	1	1	1	2	2	1	1	2	1	2	1	1	1	0	1	1	0	0	0	0	1	1	2	0	0	0	0	2	0	0	0	1	1	2	1
AX-108100874	2	1	2	1	0	0	1	1	0	1	0	1	1	0	1	1	1	2	2	1	1	2	1	2	1	1	1	0	1	1	0	0	0	0	1	1	2	0	0	0	0	2	0	0	0	1	1	2	1
AX-108102291	2	1	2	1	0	0	1	1	0	1	0	1	1	0	1	1	1	2	2	1	1	2	1	2	1	1	1	0	1	1	0	0	0	0	1	1	2	0	0	0	0	2	0	0	0	1	1	2	1
AX-86262664	2	1	2	1	0	0	1	1	0	1	0	1	1	0	1	1	1	2	2	1	1	2	1	2	1	1	1	0	1	1	0	0	0	0	1	1	2	0	0	0	0	2	0	0	0	1	1	2	1
AX-86301027	2	1	2	1	0	0	1	1	0	1	0	1	1	0	1	1	1	2	2	1	1	2	1	2	1	1	1	0	1	1	0	0	0	0	1	1	2	0	0	0	0	2	0	0	0	1	1	2	1
AX-90590454	2	1	2	1	0	0	1	1	0	1	0	1	1	0	1	1	1	2	2	1	1	2	1	2	1	1	1	0	1	1	0	0	0	0	1	1	2	0	0	0	0	2	0	0	0	1	1	2	1
AX-91215319	2	1	2	1	0	0	1	1	0	1	0	1	1	0	1	1	1	2	2	1	1	2	1	2	1	1	1	0	1	1	0	0	0	0	1	1	2	0	0	0	0	2	0	0	0	1	1	2	1
AX-108070256	2	1	2	1	0	0	1	1	0	1	0	1	1	0	1	1	1	2	2	1	1	2	1	2	1	1	1	0	1	1	0	0	0	0	1	1	2	0	-1	0	0	2	0	0	0	1	1	2	1
AX-108046087	2	1	2	1	0	0	-1	1	-1	1	0	1	1	0	1	1	1	2	2	1	1	2	1	2	-1	1	1	0	-1	1	0	0	0	0	1	-1	2	0	1	0	0	2	0	0	0	1	1	2	1
AX-90827906	2	1	2	1	0	0	1	1	0	1	0	1	1	0	1	1	1	2	2	1	1	2	1	2	1	1	1	0	1	1	0	0	0	0	1	1	2	0	-1	0	0	2	0	0	0	1	1	2	1
AX-107944025	2	1	2	1	0	0	1	1	0	1	0	1	1	0	1	1	1	2	2	1	1	2	1	2	1	1	1	0	1	1	0	0	0	0	1	1	2	0	0	0	0	2	0	0	0	1	1	2	1
AX-107969520	2	1	2	1	0	0	1	1	0	1	0	1	1	0	1	1	1	2	2	1	1	2	1	2	1	1	1	0	1	1	0	0	0	0	1	1	2	0	0	0	0	2	0	0	0	1	1	2	1
AX-108003144	2	1	2	1	0	0	1	1	0	1	0	1	1	0	1	1	1	2	2	1	1	2	1	2	1	1	1	0	1	1	0	0	0	0	1	1	2	0	0	0	0	2	0	0	0	1	1	2	1
AX-108003889	2	1	2	1	0	0	1	1	0	1	0	1	1	0	1	1	1	2	2	1	1	2	1	2	1	1	1	0	1	1	0	0	0	0	1	1	2	0	0	0	0	2	0	0	0	1	1	2	1
AX-108072593	2	1	2	1	0	0	1	1	0	1	0	1	1	0	1	1	1	2	2	1	1	2	1	2	1	1	1	0	1	1	0	0	0	0	1	1	2	0	0	0	0	2	0	0	0	1	1	2	1
AX-108095432	2	1	2	1	0	0	1	1	0	1	0	1	1	0	1	1	1	2	2	1	1	2	1	2	1	1	1	0	1	1	0	0	0	0	1	1	2	0	0	0	0	2	0	0	0	1	1	2	1
AX-247235120	2	1	2	1	0	0	1	1	0	1	0	1	1	0	1	1	1	2	2	1	1	2	1	2	1	1	1	0	1	1	0	0	0	0	1	1	2	0	0	0	0	2	0	0	0	1	1	2	1
AX-247274405	2	1	2	1	0	0	1	1	0	1	0	1	1	0	1	1	1	2	2	1	1	2	1	2	1	1	1	0	1	1	0	0	0	0	1	1	2	0	0	0	0	2	0	0	0	1	1	2	1
AX-86268938	2	1	2	1	0	0	1	1	0	1	0	1	1	0	1	1	1	2	2	1	1	2	1	2	1	1	1	0	1	1	0	0	0	0	1	1	2	0	0	0	0	2	0	0	0	1	1	2	1
AX-86311378	2	1	2	1	0	0	1	1	0	1	0	1	1	0	1	1	1	2	2	1	1	2	1	2	1	1	1	0	1	1	0	0	0	0	1	1	2	0	0	0	0	2	0	0	0	1	1	2	1
AX-90828631	2	1	2	1	0	0	1	1	0	1	0	1	1	0	1	1	1	2	2	1	1	2	1	2	1	1	1	0	1	1	0	0	0	0	1	1	2	0	0	0	0	2	0	0	0	1	1	2	1
AX-91578935	2	1	2	1	0	0	1	1	0	1	0	1	1	0	1	1	1	2	2	1	1	2	1	2	1	1	1	0	1	1	0	0	0	0	1	1	2	0	0	0	0	2	0	0	0	1	1	2	1
AX-90827889	2	1	2	1	0	0	1	1	0	1	0	1	1	0	1	1	1	2	2	1	-1	2	1	2	1	1	1	0	1	1	0	0	0	0	1	1	2	0	0	0	0	2	0	0	0	1	1	2	1
AX-108059618	2	1	-1	1	0	0	1	1	0	1	0	1	1	0	1	1	1	2	2	1	1	2	1	2	1	1	1	0	1	1	0	0	0	0	1	1	2	0	0	0	0	2	0	0	0	1	1	2	1
AX-107977626	2	1	2	1	0	0	1	1	0	1	0	1	1	0	1	1	1	2	2	1	1	2	1	2	1	1	1	0	1	1	0	0	0	0	1	1	2	0	0	0	0	2	0	0	0	1	1	2	1
AX-108025992	2	1	2	1	0	0	1	1	0	1	0	1	1	0	1	1	1	2	2	1	1	2	1	2	1	1	1	0	1	1	0	0	0	0	1	1	2	0	0	0	0	2	0	0	0	1	1	2	1
AX-86311369	2	1	2	1	0	0	1	1	0	1	0	1	1	0	1	1	1	2	2	1	1	2	1	2	1	1	1	0	1	1	0	0	0	0	1	1	2	0	0	0	0	2	0	0	0	1	1	2	1
AX-108094569	2	1	2	-1	0	1	1	1	0	1	0	1	1	0	1	-1	1	2	2	1	1	2	1	2	1	1	1	0	1	1	0	0	-1	0	1	1	2	-1	0	0	0	2	0	0	0	1	1	2	1
AX-108012232	2	1	2	1	0	0	1	1	0	1	0	1	1	0	1	1	1	2	2	1	1	2	1	2	1	1	1	0	1	1	0	0	0	0	1	1	2	0	0	0	0	2	0	0	0	1	1	2	1
AX-108036259	2	1	2	1	0	0	1	1	0	1	0	1	1	0	1	1	1	2	2	1	1	2	1	2	1	1	1	0	1	1	0	-1	0	0	1	1	2	0	0	0	0	2	0	0	1	1	1	2	1
AX-107958365	2	1	2	1	0	-1	1	1	0	1	0	-1	-1	0	1	1	1	2	1	1	1	2	1	2	-1	1	1	0	1	1	0	0	0	-1	1	1	2	0	1	0	0	2	-1	0	1	1	1	2	1
AX-247235112	2	1	2	1	0	-1	1	1	0	1	0	1	1	0	1	1	1	2	-1	1	1	2	1	-1	1	1	1	0	0	1	0	0	0	0	1	1	2	-1	-1	-1	0	2	0	0	1	1	1	2	1
AX-108084634	-1	1	2	1	0	0	1	1	0	1	0	1	1	0	1	1	1	2	2	1	1	-1	1	2	1	1	1	0	1	1	0	0	0	0	1	1	2	0	0	0	0	2	0	0	0	1	1	2	1
AX-108077994	2	1	-1	1	0	0	1	1	0	2	0	1	1	0	1	-1	-1	2	2	1	1	2	1	2	-1	-1	1	0	1	1	0	0	0	0	1	1	-1	0	0	0	0	2	0	0	0	-1	2	-1	1
AX-108093545	2	1	2	1	0	0	1	1	0	1	0	1	1	0	1	1	1	2	2	1	1	2	1	2	1	1	1	0	1	2	0	0	0	-1	1	1	2	0	0	0	0	2	0	0	0	1	1	2	1
AX-108065965	2	1	2	1	0	0	1	1	0	1	0	1	1	0	1	1	1	2	2	1	1	2	1	2	1	1	1	0	1	1	0	0	0	0	1	1	2	0	0	0	0	2	0	0	0	1	1	2	1
AX-108061753	2	1	2	1	0	0	1	1	0	1	0	1	1	0	1	1	1	2	2	1	1	2	1	2	1	1	1	0	1	1	0	0	0	0	1	1	2	0	0	0	0	2	0	0	0	1	1	2	1
AX-108084906	2	1	2	1	0	0	1	1	0	1	0	1	1	0	1	1	1	2	2	1	1	2	1	-1	1	1	1	0	1	1	0	0	0	0	1	1	2	0	0	0	0	2	0	0	0	1	1	2	1
AX-247235145	2	1	2	1	0	0	1	1	0	1	0	-1	-1	0	1	1	-1	2	2	1	1	2	2	2	-1	-1	1	0	2	1	0	0	0	0	-1	1	2	0	0	0	0	2	0	0	0	1	1	2	-1
AX-247235093	2	1	2	1	0	0	1	1	0	1	0	1	1	0	1	1	1	2	2	1	1	2	1	2	1	1	1	0	1	1	0	0	0	0	1	1	2	0	0	1	0	2	0	0	0	1	1	2	1
AX-108057993	2	1	2	1	0	0	1	1	0	1	0	1	1	0	1	1	1	2	2	1	1	2	1	2	1	1	1	0	1	1	0	0	0	0	1	1	2	0	0	1	0	2	0	0	0	1	1	2	1
AX-179308126	2	1	2	1	0	0	1	1	0	1	0	1	1	0	1	1	1	2	2	1	1	2	1	2	1	1	1	0	1	1	0	0	0	0	1	1	2	0	0	1	0	2	0	0	0	1	1	2	1
AX-86311342	2	1	2	1	0	0	1	1	0	1	0	1	1	0	1	1	1	2	2	1	1	2	1	2	1	1	1	0	1	1	0	0	0	0	1	1	2	0	0	1	0	2	0	0	0	1	1	2	1
AX-90579182	2	1	2	1	0	0	1	1	0	1	0	1	1	0	1	1	1	2	2	1	1	2	1	2	1	1	1	0	1	1	0	0	0	0	1	1	2	0	0	1	0	2	0	0	0	1	1	2	1
AX-108057606	2	1	2	1	0	0	1	1	0	1	0	1	1	0	1	1	1	2	2	1	1	2	1	2	1	1	1	0	1	1	0	0	0	0	1	1	2	0	0	1	0	2	0	0	0	1	1	2	1
AX-107999315	2	1	2	1	0	0	1	1	0	1	0	1	1	0	1	1	1	2	2	1	1	2	1	2	1	1	1	0	1	1	0	0	0	0	1	1	2	0	0	1	0	2	0	0	0	1	1	2	1
AX-247235086	2	1	2	1	0	0	1	1	0	1	0	1	1	0	1	1	1	2	2	1	1	2	1	2	1	1	1	0	1	1	0	0	0	0	1	1	2	0	0	1	0	2	0	0	0	1	1	2	1
AX-108103645	2	1	2	1	0	0	1	1	0	1	0	1	1	0	1	1	1	2	2	1	1	2	1	2	1	1	1	0	1	1	0	0	0	0	1	1	2	1	0	1	0	2	0	0	0	-1	1	2	1
AX-107971487	2	1	2	1	0	0	1	1	0	1	0	1	1	1	1	1	1	2	2	1	1	2	1	2	1	1	1	0	1	1	0	0	0	0	1	0	2	0	0	1	0	2	0	0	0	1	1	2	1
AX-107980929	2	1	2	1	0	0	1	1	0	1	0	1	1	1	1	1	1	2	2	1	1	2	1	2	1	1	1	0	1	1	0	0	0	0	1	0	2	0	0	1	0	2	0	0	0	1	1	2	1
AX-86244711	2	1	2	1	0	0	1	1	0	1	0	1	1	1	1	1	1	2	2	1	1	2	1	2	1	1	1	0	1	1	0	0	0	0	1	0	2	0	0	1	0	2	0	0	0	1	1	2	1
AX-91215223	2	1	2	1	0	0	1	1	0	1	0	1	1	1	1	1	1	2	2	1	1	2	1	2	1	1	1	0	1	1	0	0	0	0	1	0	2	0	0	1	0	2	0	0	0	1	1	2	1
AX-91402577	2	1	2	1	0	0	1	1	0	1	0	1	1	1	1	1	1	2	2	1	1	2	1	2	1	1	1	0	1	1	0	0	0	0	1	0	2	0	0	1	0	2	0	0	0	1	1	2	1
AX-108103652	2	1	2	1	0	0	1	1	0	1	0	1	1	1	1	1	1	2	2	1	1	2	1	2	1	1	1	0	1	1	0	1	0	0	1	0	2	0	0	1	0	2	0	0	0	1	1	2	1
AX-86244709	2	1	2	1	0	0	1	1	0	1	0	1	1	1	1	1	1	2	2	1	1	2	1	2	1	1	1	0	1	1	0	1	0	0	1	0	2	0	0	1	0	2	0	0	0	1	1	2	1
AX-86311331	2	1	2	1	0	0	1	1	0	1	0	1	1	1	1	1	1	2	2	1	1	2	1	2	1	1	1	0	1	1	0	1	0	0	1	0	2	0	0	1	0	2	0	0	0	1	1	2	1
AX-247267519	2	1	2	1	0	-1	1	1	0	1	0	1	1	1	1	1	1	2	-1	1	1	2	1	2	1	1	1	0	1	1	0	1	0	0	1	0	2	0	1	1	0	2	0	0	-1	1	1	2	1
AX-107964563	2	1	2	1	0	0	1	1	0	1	0	1	0	1	1	1	1	2	2	-1	1	2	1	2	1	1	1	0	1	1	0	1	0	0	1	0	2	0	-1	1	0	2	0	0	0	1	1	2	1
AX-107952508	2	1	2	1	0	0	1	1	0	1	0	1	1	1	1	1	1	2	2	1	1	2	1	2	1	1	1	0	1	1	0	1	0	0	1	0	2	0	0	1	0	2	0	0	0	1	1	2	1
AX-107970560	2	1	2	1	0	0	1	1	0	1	0	1	1	1	1	1	1	2	2	1	1	2	1	2	1	1	1	0	1	1	0	1	0	0	1	0	2	0	0	1	0	2	0	0	0	1	1	2	1
AX-108007336	2	1	2	1	0	0	1	1	0	1	0	1	1	1	1	1	1	2	2	1	1	2	1	2	1	1	1	0	1	1	0	1	0	0	1	0	2	0	0	1	0	2	0	0	0	1	1	2	1
AX-108029272	2	1	2	1	0	0	1	1	0	1	0	1	1	1	1	1	1	2	2	1	1	2	1	2	1	1	1	0	1	1	0	1	0	0	1	0	2	0	0	1	0	2	0	0	0	1	1	2	1
AX-108038491	2	1	2	1	0	0	1	1	0	1	0	1	1	1	1	1	1	2	2	1	1	2	1	2	1	1	1	0	1	1	0	1	0	0	1	0	2	0	0	1	0	2	0	0	0	1	1	2	1
AX-108075595	2	1	2	1	0	0	1	1	0	1	0	1	1	1	1	1	1	2	2	1	1	2	1	2	1	1	1	0	1	1	0	1	0	0	1	0	2	0	0	1	0	2	0	0	0	1	1	2	1
AX-108081779	2	1	2	1	0	0	1	1	0	1	0	1	1	1	1	1	1	2	2	1	1	2	1	2	1	1	1	0	1	1	0	1	0	0	1	0	2	0	0	1	0	2	0	0	0	1	1	2	1
AX-86244707	-1	1	2	1	0	0	1	1	0	1	0	1	1	1	1	1	1	2	2	1	1	2	1	2	1	1	1	0	1	1	0	1	0	0	1	0	2	0	0	1	0	2	0	0	0	1	1	2	1
AX-107935693	2	1	2	1	0	0	1	1	0	1	0	1	1	1	1	1	1	2	2	1	1	2	1	2	1	1	1	0	1	1	0	1	0	0	1	0	2	0	0	1	0	2	0	0	0	1	1	2	1
AX-107955718	2	1	2	1	0	0	1	1	0	1	0	1	1	1	1	1	1	2	2	1	1	2	1	2	1	1	1	-1	1	1	0	1	0	0	1	0	2	0	0	1	0	2	0	0	-1	1	1	2	1
AX-108027162	2	1	2	1	0	0	1	1	0	1	0	1	1	1	1	1	1	2	2	1	1	2	1	2	1	1	1	0	1	1	0	1	0	0	1	0	2	0	0	1	0	2	0	0	0	1	1	2	1
AX-86311326	2	1	2	1	0	0	1	1	0	1	0	1	1	1	1	1	1	2	2	1	1	2	1	2	1	1	1	0	1	1	0	1	0	0	1	0	2	0	0	1	0	2	0	0	0	1	1	2	1
AX-108032853	2	1	2	1	0	0	1	1	0	1	0	1	1	1	1	1	1	2	2	1	1	2	1	2	1	1	1	0	1	1	0	1	0	0	1	0	2	0	0	1	0	2	0	0	0	1	1	2	1
AX-108054929	2	1	2	1	0	0	1	1	0	1	0	1	1	1	1	1	1	2	2	1	1	2	1	2	1	1	1	0	1	1	0	1	0	0	1	0	2	0	0	1	0	2	0	0	0	1	1	2	1
AX-108078070	2	1	2	1	0	0	1	1	0	1	0	1	1	1	1	1	1	2	2	1	1	2	1	2	1	1	1	0	1	1	0	1	0	0	1	0	2	0	0	1	0	2	0	0	0	1	1	2	1
AX-108083380	2	1	2	1	0	0	1	1	0	1	0	1	1	1	1	1	1	2	2	1	1	2	1	2	1	1	1	0	1	1	0	1	0	0	1	0	2	0	0	1	0	2	0	0	0	1	1	2	1
AX-107969969	2	1	2	1	0	0	1	1	0	1	0	1	1	1	1	1	1	2	2	1	1	2	1	2	1	1	1	0	1	1	0	1	0	0	1	0	2	0	0	1	0	2	0	0	0	1	1	2	1
AX-107982376	2	1	2	1	0	0	1	1	0	1	0	1	1	1	1	1	1	2	2	1	1	2	1	2	1	1	1	0	1	1	0	1	0	0	1	0	2	0	0	1	0	2	0	0	0	1	1	2	1
AX-108010780	2	1	2	1	0	0	1	1	0	1	0	1	1	1	1	1	1	2	2	1	1	2	1	2	1	1	1	0	1	1	0	1	0	0	1	0	2	0	0	1	0	2	0	0	0	1	1	2	1
AX-108032847	2	1	2	1	0	0	1	1	0	1	0	1	1	1	1	1	1	2	2	1	1	2	1	2	1	1	1	0	1	1	0	1	0	0	1	0	2	0	0	1	0	2	0	0	0	1	1	2	1
AX-108055142	2	1	2	1	0	0	1	1	0	1	0	1	1	1	1	1	1	2	2	1	1	2	1	2	1	1	1	0	1	1	0	1	0	0	1	0	2	0	0	1	0	2	0	0	0	1	1	2	1
AX-108073294	2	1	2	1	0	0	1	1	0	1	0	1	1	1	1	1	1	2	2	1	1	2	1	2	1	1	1	0	1	1	0	1	0	0	1	0	2	0	0	1	0	2	0	0	0	1	1	2	1
AX-90826344	2	1	2	1	0	0	1	1	0	1	0	1	1	1	1	1	1	2	2	1	1	2	1	2	1	1	1	0	1	1	0	1	0	0	1	0	2	0	0	1	0	2	0	0	0	1	1	2	1
AX-108031892	2	1	2	1	0	0	1	1	0	1	0	1	1	1	1	1	1	2	2	1	1	2	1	2	1	1	1	0	1	1	0	1	0	0	1	0	2	0	0	1	0	-1	0	0	0	1	1	2	1
AX-107947636	2	1	2	1	0	0	1	1	0	1	0	1	1	1	1	1	1	2	2	1	1	2	1	2	1	1	1	0	1	1	0	1	0	0	1	0	2	0	0	1	0	2	0	0	0	1	1	2	1
AX-108098938	2	1	2	1	0	0	1	1	0	1	0	1	1	1	1	1	1	2	2	1	1	2	1	2	1	1	1	0	1	1	0	1	0	0	1	0	2	0	0	1	0	2	0	0	0	1	1	2	1
AX-86268882	2	1	2	1	0	0	1	1	0	1	0	1	1	1	1	1	1	2	2	1	1	2	1	2	1	1	1	0	1	1	0	1	0	0	1	0	2	0	0	1	0	2	0	0	0	1	1	2	1
AX-86311283	2	1	2	1	0	0	1	1	0	1	0	1	1	1	1	1	1	2	2	1	1	2	1	2	1	1	1	0	1	1	0	1	0	0	1	0	2	0	0	1	0	2	0	0	0	1	1	2	1
AX-108049550	2	1	2	1	0	0	1	1	0	1	0	1	1	1	1	1	1	2	2	1	1	2	1	2	1	1	1	0	1	1	0	1	0	0	1	0	2	0	0	1	0	2	0	0	0	1	1	2	1
AX-107969609	2	1	2	1	0	-1	1	1	0	1	0	1	1	1	1	1	1	2	2	1	1	2	1	2	1	1	1	1	1	1	0	1	0	0	1	0	2	-1	-1	1	0	2	0	0	0	1	1	2	1
AX-108004246	2	1	2	1	0	0	1	1	0	1	1	1	1	1	1	1	1	2	2	1	1	2	1	2	1	1	1	0	1	1	0	1	-1	0	1	0	2	0	0	1	0	2	0	0	0	1	1	2	1
AX-108002485	2	1	2	1	0	0	1	1	0	1	0	1	1	1	1	1	1	2	2	1	1	2	1	2	1	1	1	0	1	1	0	1	0	0	1	0	2	-1	0	1	0	2	0	0	0	1	1	2	1
AX-107957351	2	1	2	1	0	0	1	1	0	1	0	1	1	1	1	1	1	2	2	1	1	2	1	2	1	1	1	0	1	1	0	1	0	0	1	0	2	0	0	1	0	2	0	0	0	1	1	2	1
AX-107963740	2	1	2	1	0	0	1	1	0	1	0	1	1	1	1	1	1	2	2	1	1	2	1	2	1	1	1	0	1	1	0	1	0	0	1	0	2	0	0	1	0	2	0	0	0	1	1	2	1
AX-107964704	2	1	2	1	0	0	1	1	0	1	0	1	1	1	1	1	1	2	2	1	1	2	1	2	1	1	1	0	1	1	0	1	0	0	1	0	2	0	0	1	0	2	0	0	0	1	1	2	1
AX-107966291	2	1	2	1	0	0	1	1	0	1	0	1	1	1	1	1	1	2	2	1	1	2	1	2	1	1	1	0	1	1	0	1	0	0	1	0	2	0	0	1	0	2	0	0	0	1	1	2	1
AX-107984602	2	1	2	1	0	0	1	1	0	1	0	1	1	1	1	1	1	2	2	1	1	2	1	2	1	1	1	0	1	1	0	1	0	0	1	0	2	0	0	1	0	2	0	0	0	1	1	2	1
AX-108031173	2	1	2	1	0	0	1	1	0	1	0	1	1	1	1	1	1	2	2	1	1	2	1	2	1	1	1	0	1	1	0	1	0	0	1	0	2	0	0	1	0	2	0	0	0	1	1	2	1
AX-108094514	2	1	2	1	0	0	1	1	0	1	0	1	1	1	1	1	1	2	2	1	1	2	1	2	1	1	1	0	1	1	0	1	0	0	1	0	2	0	0	1	0	2	0	0	0	1	1	2	1
AX-86268891	2	1	2	1	0	0	1	1	0	1	0	1	1	1	1	1	1	2	2	1	1	2	1	2	1	1	1	0	1	1	0	1	0	0	1	0	2	0	0	1	0	2	0	0	0	1	1	2	1
AX-90826673	2	1	2	1	0	0	1	1	0	1	0	1	1	1	1	1	1	2	2	1	1	2	1	2	1	1	1	0	1	1	0	1	0	0	1	0	2	0	0	1	0	2	0	0	0	1	1	2	1
AX-107975561	2	1	2	1	0	0	1	1	0	1	0	1	1	1	1	1	1	2	2	1	1	2	1	2	1	1	1	0	1	1	0	1	0	0	1	0	2	0	1	1	0	2	0	0	0	1	1	2	1
AX-86268841	2	1	2	1	0	0	1	1	0	1	0	1	1	1	1	1	1	2	2	1	1	2	1	2	1	1	1	0	1	1	0	1	0	0	1	0	2	0	1	1	0	2	0	0	0	1	1	2	1
AX-108040351	2	1	2	1	0	0	1	1	0	1	0	1	1	1	1	1	1	2	2	1	1	2	1	2	1	1	1	0	1	1	0	1	0	0	1	0	2	0	0	1	0	2	0	0	0	1	1	2	1
AX-108061058	2	1	2	1	0	0	1	1	0	1	0	1	1	1	1	1	1	2	2	1	1	2	1	2	1	1	1	0	1	1	0	1	0	0	1	0	2	0	0	1	0	2	0	0	0	1	1	2	1
AX-86280803	2	1	2	1	0	0	1	1	0	1	0	1	1	1	1	1	1	2	2	1	1	2	1	2	1	1	1	0	1	1	0	1	0	0	1	0	2	0	0	1	0	2	0	0	0	1	1	2	1
AX-247235011	2	1	2	1	0	0	1	1	0	1	0	1	1	1	1	1	1	2	1	1	1	2	1	2	1	1	1	0	1	1	0	1	0	0	1	0	2	0	0	1	0	2	0	0	0	1	1	2	1
AX-108098234	2	1	2	1	0	0	1	1	0	1	0	1	1	1	1	1	1	2	2	1	1	2	1	2	1	1	1	0	1	1	0	1	0	0	1	0	2	0	0	1	0	2	0	0	0	1	1	2	1
AX-108093926	2	1	2	1	0	0	1	1	0	1	0	1	1	1	1	1	1	2	2	1	1	2	1	2	1	1	1	0	1	1	0	1	0	0	1	0	2	0	0	1	0	2	0	0	0	1	1	2	1
AX-108055848	2	1	2	1	0	0	1	1	0	1	0	1	1	1	1	1	1	2	2	1	1	2	1	2	1	1	1	0	1	1	0	1	0	0	1	0	2	0	0	1	0	2	0	0	0	1	1	2	1
AX-108041975	2	1	2	1	0	0	1	1	0	1	0	1	1	1	1	1	1	2	2	1	1	2	1	2	1	1	1	0	1	1	0	1	0	0	1	0	2	0	0	1	0	2	0	0	0	1	1	2	1
AX-108084331	2	1	2	1	0	0	1	1	0	1	0	1	1	1	1	1	1	2	2	1	1	2	1	2	1	1	1	0	1	1	0	1	0	0	1	0	2	0	0	1	0	2	0	0	0	-1	1	2	1
AX-108002339	2	1	2	1	0	0	1	1	0	1	0	1	1	1	1	1	1	2	2	1	1	2	1	2	1	1	1	0	1	1	0	1	0	0	1	0	2	0	0	1	0	2	0	0	0	1	1	2	1
AX-108104848	2	1	2	1	0	0	1	1	0	1	0	1	1	1	1	1	1	2	2	1	1	2	1	2	1	1	1	0	1	1	0	1	0	0	1	0	2	0	0	0	0	2	0	0	0	1	1	2	1
AX-108022052	2	1	2	1	0	0	1	1	0	1	0	1	1	1	1	1	1	2	2	1	1	2	1	2	1	1	1	0	1	1	0	1	0	0	1	0	2	0	0	1	0	2	0	0	0	1	1	2	1
AX-108091872	2	1	2	1	0	0	1	1	0	1	0	1	1	1	1	1	1	2	2	1	1	2	2	2	1	1	1	0	1	1	0	1	0	0	1	0	2	0	0	1	0	2	0	0	0	1	1	2	1
AX-108060190	2	1	2	1	0	0	1	1	0	1	0	1	1	1	1	1	1	2	-1	1	1	2	-1	2	1	1	1	0	1	1	0	1	0	0	1	0	2	0	0	1	0	2	0	0	0	1	1	2	1
AX-108053256	2	1	2	1	0	0	1	1	0	1	0	1	1	1	1	1	1	2	2	1	1	2	1	2	1	1	1	0	1	1	0	1	0	0	1	0	2	0	0	1	0	2	0	0	0	1	1	2	1
AX-90824436	-1	1	-1	1	0	0	1	1	0	1	0	1	1	1	1	1	1	2	2	1	1	2	1	2	1	1	1	0	1	1	0	1	0	0	1	0	2	-1	0	1	0	2	0	0	0	1	1	2	1
AX-108080260	2	1	2	1	0	0	1	1	0	1	0	1	1	1	1	1	1	2	2	1	1	2	1	2	1	1	1	0	1	1	0	1	0	0	1	0	2	0	0	1	0	2	0	0	0	1	1	2	1
AX-86311234	2	1	2	1	0	0	1	1	0	1	0	1	1	1	1	1	1	2	2	1	1	2	1	2	1	1	1	0	1	1	0	1	0	0	1	0	2	0	0	1	0	2	0	0	0	1	1	2	1
AX-108004201	2	1	2	1	0	0	1	1	0	1	0	1	1	1	1	1	1	2	2	1	1	2	1	2	1	1	1	0	1	1	0	1	0	0	1	0	2	0	-1	1	0	2	0	0	0	1	1	2	1
AX-107960870	2	1	2	1	0	0	1	1	0	1	0	1	1	1	1	1	1	2	2	1	1	2	1	2	1	1	1	0	1	1	0	1	0	0	1	0	2	0	0	1	0	2	0	0	0	1	1	2	1
AX-107964615	2	1	2	1	0	0	1	1	0	1	0	1	1	1	1	1	1	2	2	1	1	2	1	2	1	1	1	0	1	1	0	1	0	0	1	0	2	0	0	1	0	2	0	0	0	1	1	2	1
AX-107997912	2	1	2	1	0	0	1	1	0	1	0	1	1	1	1	1	1	2	2	1	1	2	1	2	1	1	1	0	1	1	0	1	0	0	1	0	2	0	0	1	0	2	0	0	0	1	1	2	1
AX-108013969	2	1	2	1	0	0	1	1	0	1	0	1	1	1	1	1	1	2	2	1	1	2	1	2	1	1	1	0	1	1	0	1	0	0	1	0	2	0	0	1	0	2	0	0	0	1	1	2	1
AX-108017633	2	1	2	1	0	0	1	1	0	1	0	1	1	1	1	1	1	2	2	1	1	2	1	2	1	1	1	0	1	1	0	1	0	0	1	0	2	0	0	1	0	2	0	0	0	1	1	2	1
AX-108019452	2	1	2	1	0	0	1	1	0	1	0	1	1	1	1	1	1	2	2	1	1	2	1	2	1	1	1	0	1	1	0	1	0	0	1	0	2	0	0	1	0	2	0	0	0	1	1	2	1
AX-108026611	2	1	2	1	0	0	-1	1	0	1	0	1	1	1	1	1	1	2	2	1	1	2	1	2	1	1	1	0	1	1	0	1	0	0	1	0	2	-1	0	1	0	2	0	-1	0	1	1	2	1
AX-108030821	2	1	2	1	0	0	1	1	0	1	0	1	1	1	1	1	1	2	2	1	1	2	1	2	1	1	1	0	1	1	0	1	0	0	1	0	2	0	0	1	0	2	0	0	0	1	1	2	1
AX-108042938	2	1	2	1	0	0	1	1	0	1	0	1	1	1	1	1	1	2	2	1	1	2	1	2	1	1	1	0	1	1	0	1	0	0	1	0	2	0	0	1	0	2	0	0	0	1	1	2	1
AX-108055661	2	1	2	1	0	0	1	1	0	1	0	1	1	1	1	1	1	2	2	1	1	2	1	2	1	1	1	0	1	1	0	1	0	0	1	0	2	0	0	1	0	2	0	0	0	1	1	2	1
AX-108059073	2	1	2	1	0	0	1	1	0	1	0	1	1	1	1	1	1	2	2	1	1	2	1	2	1	1	1	0	1	1	0	1	0	0	1	0	2	0	0	1	0	2	0	0	0	1	1	2	1
AX-108070575	2	1	2	1	0	0	1	1	0	1	0	1	1	1	1	1	1	2	2	1	1	2	1	2	1	1	1	0	1	1	0	1	0	0	1	0	2	0	0	1	0	2	0	0	0	1	1	2	1
AX-108079416	2	1	2	1	0	0	1	1	0	1	0	1	1	1	1	1	1	2	2	1	1	2	1	2	1	1	1	0	1	1	0	1	0	0	1	0	2	0	0	1	0	2	0	0	0	1	1	2	1
AX-108086135	2	1	2	1	0	0	1	1	0	1	0	1	1	1	1	1	1	2	2	1	1	2	1	2	1	1	1	0	1	1	0	1	0	0	1	0	2	0	0	1	0	2	0	0	0	1	1	2	1
AX-108102936	2	1	2	1	0	0	1	1	0	1	0	1	1	1	1	1	1	2	2	1	1	2	1	2	1	1	1	0	1	1	0	1	0	0	1	0	2	0	0	1	0	2	0	0	0	1	1	2	1
AX-247285687	2	1	2	1	0	0	1	1	0	1	0	1	1	1	1	1	1	2	2	1	1	2	1	2	1	1	1	0	1	1	0	1	0	0	1	0	2	0	0	1	0	2	0	0	0	1	1	2	1
AX-86268804	2	1	2	1	0	0	1	1	0	1	0	1	1	1	1	1	1	2	2	1	1	2	1	2	1	1	1	0	1	1	0	1	0	0	1	0	2	0	0	1	0	2	0	0	0	1	1	2	1
AX-90824515	2	1	2	1	0	0	1	1	0	1	0	1	1	1	1	1	1	2	2	1	1	2	1	2	1	1	1	0	1	1	0	1	0	0	1	0	2	0	0	1	0	2	0	0	0	1	1	2	1
AX-90824633	2	1	2	1	0	0	1	1	0	1	0	1	1	1	1	1	1	2	2	1	1	2	1	2	1	1	1	0	1	1	0	1	0	0	1	0	2	0	0	1	0	2	0	0	0	1	1	2	1
AX-90825324	2	1	2	1	0	0	1	1	0	1	0	1	1	1	1	1	1	2	2	1	1	2	1	2	1	1	1	0	1	1	0	1	0	0	1	0	2	0	0	1	0	2	0	0	0	1	1	2	1
AX-107946438	2	1	2	1	0	0	1	1	0	1	0	1	1	1	1	1	1	2	2	1	1	2	1	2	1	1	1	0	1	1	0	1	0	0	1	0	2	0	0	1	0	2	0	0	0	1	1	2	1
AX-108001594	2	1	2	1	0	0	1	1	0	1	0	1	1	1	1	1	1	2	2	1	1	2	1	2	1	1	1	0	1	1	0	1	0	0	1	0	2	0	0	1	0	2	0	0	0	1	1	2	1
AX-108086340	-1	1	2	1	0	0	2	1	0	1	0	1	1	1	1	1	1	2	2	1	1	2	1	2	1	1	1	0	1	1	0	1	-1	0	-1	0	2	0	0	1	0	2	0	0	0	1	1	2	1
AX-108086146	2	1	2	1	0	0	1	1	0	1	0	1	1	1	-1	1	1	2	2	1	1	2	-1	2	1	1	1	0	1	1	-1	1	0	0	1	0	2	0	0	1	0	2	0	0	0	1	1	2	1
AX-108007199	2	1	2	1	0	0	1	1	0	1	0	1	1	1	1	1	1	2	2	1	1	2	1	2	1	1	1	0	1	1	0	1	0	0	1	0	2	0	0	1	0	2	0	0	0	1	1	2	1
AX-107972004	2	1	2	1	0	0	1	1	0	-1	0	1	1	1	1	1	1	2	2	1	1	2	1	2	1	1	1	0	1	1	0	1	0	0	1	0	2	0	0	1	0	2	0	0	0	1	1	2	1
AX-90824228	2	1	2	1	0	0	1	1	0	1	0	1	1	1	1	1	1	2	2	1	1	2	1	2	1	1	1	0	1	1	0	1	0	0	1	0	2	0	0	1	0	2	0	0	0	1	1	2	1
AX-108048532	2	1	2	1	0	0	1	1	0	1	0	1	1	1	1	1	1	2	2	1	1	2	1	2	1	1	1	0	1	1	0	1	0	0	1	0	2	0	0	1	0	2	0	0	0	1	1	2	1
AX-86268801	2	1	2	1	0	0	1	1	0	1	0	1	1	1	1	1	1	2	2	1	1	2	1	2	1	1	1	0	1	1	0	1	0	0	1	0	2	0	0	1	0	2	0	0	0	1	1	2	1
AX-108009558	2	1	2	1	0	0	1	1	0	1	0	1	1	1	1	1	1	2	2	1	1	2	1	2	1	1	1	0	1	1	0	1	0	0	1	0	2	0	0	1	0	2	0	0	0	1	1	2	1
AX-86244597	2	1	2	1	0	0	1	1	0	1	0	1	1	1	1	1	1	2	2	1	1	2	1	2	1	1	1	0	1	1	0	1	0	0	1	0	2	0	0	1	0	2	0	0	0	1	1	2	1
AX-107979759	2	1	2	1	0	0	1	1	0	1	0	1	1	1	1	1	1	2	2	1	1	2	1	2	1	1	1	0	1	1	1	1	0	0	1	0	2	0	0	1	0	2	0	0	0	1	1	2	1
AX-107988378	2	1	2	1	0	0	1	1	0	1	0	1	1	1	1	1	1	2	-1	1	1	2	1	2	1	1	1	0	1	1	1	1	0	0	1	0	2	0	0	1	0	2	0	0	0	1	1	2	1
AX-108018062	2	1	2	1	0	0	1	1	0	1	0	1	1	1	1	1	1	2	2	1	1	2	1	2	1	1	1	0	1	1	1	1	0	0	1	0	2	0	0	1	0	2	0	0	0	1	1	2	1
AX-108019437	2	1	2	1	0	0	1	1	0	1	0	1	1	1	1	1	1	2	2	1	1	2	1	2	1	1	1	0	1	1	1	1	0	0	1	0	2	0	0	1	0	2	0	0	0	1	1	2	1
AX-108032837	2	1	2	1	0	0	1	1	0	1	0	1	1	1	1	1	1	2	2	1	1	2	1	2	1	1	1	0	1	1	1	1	0	0	1	0	2	0	0	1	0	2	0	0	0	1	1	2	1
AX-108051380	2	1	2	1	0	0	1	1	0	1	0	1	1	1	1	1	1	2	2	1	1	2	1	2	1	1	1	0	1	1	1	1	0	0	1	0	2	0	0	1	0	2	0	0	0	1	1	2	1
AX-108062759	2	1	2	1	0	0	1	1	0	1	0	1	1	1	1	1	1	2	2	1	1	2	1	2	1	1	1	0	1	1	1	1	0	0	1	0	2	0	0	1	0	2	0	0	0	1	1	2	1
AX-108083528	2	1	2	1	0	0	1	1	0	1	0	1	1	1	1	1	1	2	2	1	1	2	1	2	1	1	1	0	1	1	1	1	0	0	1	0	2	0	0	1	0	2	0	0	0	1	1	2	1
AX-108085724	2	1	2	1	0	0	1	1	0	1	0	1	1	1	1	1	1	2	2	1	1	2	1	2	1	1	1	0	1	1	1	1	0	0	1	0	2	0	0	1	0	2	0	0	0	1	1	2	1
AX-108090145	2	1	2	1	0	0	1	1	0	1	0	1	1	1	1	1	1	2	2	1	1	2	1	2	1	1	1	0	1	1	1	1	0	0	1	0	2	0	0	1	0	2	0	0	0	1	1	2	1
AX-86244573	2	1	2	1	0	0	1	1	0	1	0	1	1	1	1	1	1	2	2	1	1	2	1	2	1	1	1	0	1	1	1	1	0	0	1	0	2	0	0	1	0	2	0	0	0	1	1	2	1
AX-86289158	2	1	2	1	0	0	1	1	0	1	0	1	1	1	1	1	1	2	2	1	1	2	1	2	1	1	1	0	1	1	1	1	0	0	1	0	2	0	0	1	0	2	0	0	0	1	1	2	1
AX-86311189	2	1	2	1	0	0	1	1	0	1	0	1	1	1	1	1	1	2	2	1	1	2	1	2	1	1	1	0	1	1	1	1	0	0	1	0	2	0	0	1	0	2	0	0	0	1	1	2	1
AX-90823727	2	1	2	1	0	0	1	1	0	1	0	1	1	1	1	1	1	2	2	1	1	2	1	2	1	1	1	0	1	1	1	1	0	0	1	0	2	0	0	1	0	2	0	0	0	1	1	2	1
AX-107982963	2	1	2	1	0	0	1	1	0	1	0	1	-1	1	1	-1	1	2	2	1	1	2	1	2	1	1	1	0	1	1	1	1	0	0	1	0	2	0	0	1	0	2	0	0	0	1	1	2	1
AX-86289165	2	1	2	1	0	0	1	1	0	1	0	1	1	1	1	1	1	2	2	1	1	2	1	2	1	1	1	0	1	1	1	1	0	0	1	0	2	0	0	1	0	2	0	0	0	1	1	2	1
AX-107977707	2	1	2	1	0	0	1	1	0	1	0	1	1	1	1	1	1	2	2	1	1	2	1	2	1	1	1	0	1	1	1	1	0	0	1	0	2	0	0	1	0	2	0	0	0	1	1	2	1
AX-108041111	2	1	2	1	0	0	1	1	0	1	0	1	1	1	1	1	1	2	2	1	1	2	1	2	1	1	1	0	1	1	1	1	0	0	1	0	2	0	0	1	0	2	0	0	0	1	1	2	1
AX-108072399	2	1	2	1	0	0	1	1	0	1	0	1	1	1	1	1	1	2	2	1	1	2	1	2	1	1	1	0	1	1	1	1	0	0	1	0	2	0	0	1	0	2	0	0	0	1	1	2	1
AX-108106641	2	1	2	1	0	0	1	1	0	1	0	1	1	1	1	1	1	2	2	1	1	2	1	2	1	1	1	0	1	1	1	1	0	0	1	0	2	0	0	1	0	2	0	0	0	1	1	2	1
AX-90816187	2	1	2	1	0	0	1	1	0	1	0	1	1	1	1	1	1	2	2	1	1	2	1	2	1	1	1	0	1	1	1	1	0	0	1	0	2	0	0	1	0	2	0	0	0	1	1	2	1
AX-91575515	2	1	2	1	0	0	1	1	0	1	0	1	1	1	1	1	1	2	2	1	1	2	1	2	1	1	1	0	1	1	1	1	0	0	1	0	2	0	0	1	0	2	0	0	0	1	1	2	1
AX-108048342	2	1	2	1	0	0	1	1	0	1	0	1	1	1	1	1	1	2	2	1	1	2	1	2	1	1	1	0	1	1	1	1	0	0	1	0	2	0	0	1	0	2	0	0	0	0	1	2	1
AX-107973493	2	1	2	1	0	0	1	1	0	1	0	1	1	1	1	1	1	2	2	1	1	2	1	2	1	1	1	0	1	1	1	1	0	0	1	0	2	0	-1	1	0	2	0	0	0	1	1	2	1
AX-91215057	2	1	2	1	0	0	1	1	0	1	0	1	1	1	1	1	1	2	2	1	-1	2	1	2	1	1	1	0	1	1	1	1	0	0	1	0	2	0	0	1	0	2	0	0	0	1	1	2	1
AX-108060077	2	1	2	1	0	0	1	1	0	1	0	1	1	1	1	1	1	2	2	1	1	2	1	2	1	1	1	0	1	1	1	1	0	0	1	0	2	0	0	1	0	2	0	0	0	1	1	2	1
AX-108060225	2	1	2	1	0	0	1	1	0	1	0	1	1	1	1	1	1	2	2	1	1	2	1	2	1	1	1	0	1	1	1	1	0	0	1	0	2	0	0	1	0	2	0	0	0	1	1	2	1
AX-108060362	2	1	2	1	0	0	1	1	0	1	0	1	1	1	1	1	1	2	2	1	1	2	1	2	1	1	1	0	1	1	1	1	0	0	1	0	2	0	0	1	0	2	0	0	0	1	1	2	1
AX-108065795	2	1	2	1	0	0	1	1	0	1	0	1	1	1	1	1	1	2	2	1	1	2	1	2	1	1	1	0	1	1	1	1	0	0	1	0	2	0	0	1	0	2	0	0	0	1	1	2	1
AX-86268784	2	1	2	1	0	0	1	1	0	1	0	1	1	1	1	1	1	2	2	1	1	2	1	2	1	1	1	0	1	1	1	1	0	0	1	0	2	0	0	1	0	2	0	0	0	1	1	2	1
AX-90816241	2	1	2	1	0	0	1	1	0	1	0	1	1	1	1	1	1	2	2	1	1	2	1	2	1	1	1	0	1	1	1	1	0	0	1	0	2	0	0	1	0	2	0	0	0	1	1	2	1
AX-108074356	2	1	2	1	0	0	1	1	0	1	0	1	1	1	1	1	1	2	2	1	1	2	1	2	1	1	1	0	1	1	1	1	0	0	1	0	2	0	0	1	0	2	0	0	0	1	1	2	1
AX-108011008	2	1	2	1	0	0	1	1	0	1	0	1	1	1	1	1	1	2	2	1	1	2	1	2	1	1	1	0	1	1	1	1	0	0	1	0	2	0	0	1	0	2	0	0	0	1	1	-1	1
AX-247261794	2	1	2	1	0	0	1	1	0	1	0	1	1	1	1	1	1	2	2	1	1	2	1	2	1	1	1	0	1	1	1	1	0	0	1	0	2	0	0	1	0	2	0	0	0	1	1	2	1
AX-107966182	2	1	2	1	0	0	1	1	0	1	0	1	1	1	1	1	1	2	2	1	1	2	1	2	1	1	1	0	1	1	1	1	0	0	1	0	2	0	0	1	0	2	0	0	0	1	1	2	1
AX-107990683	2	1	2	1	0	0	1	1	0	1	0	1	1	1	1	1	1	2	2	1	1	2	1	2	1	1	1	0	1	1	1	1	0	0	1	0	2	0	0	1	0	2	0	0	0	1	1	2	1
AX-108058196	2	1	2	1	0	0	1	1	0	1	0	1	1	1	1	1	1	2	2	1	1	2	1	2	1	1	1	0	1	1	1	1	0	0	1	0	2	0	0	1	0	2	0	0	0	1	1	2	1
AX-90823731	2	1	2	1	0	0	1	1	0	1	0	1	1	1	1	1	1	2	2	1	1	2	1	2	1	1	1	0	1	1	1	1	0	0	1	0	2	0	0	1	0	2	0	0	0	1	1	2	1
AX-91575059	2	1	2	1	0	0	1	1	0	1	0	1	1	1	1	1	1	2	2	1	1	2	1	2	1	1	1	0	1	1	1	1	0	0	1	0	2	0	0	1	0	2	0	0	0	1	1	2	1
AX-91575130	2	1	2	1	0	0	1	1	0	1	0	1	1	1	1	1	1	2	2	1	1	2	1	2	1	1	1	0	1	1	1	1	0	0	1	0	2	0	0	1	0	2	0	0	0	1	1	2	1
AX-108049878	2	1	2	1	0	0	1	1	0	1	0	1	1	1	1	1	1	2	2	1	1	2	1	2	-1	1	1	0	1	1	1	1	0	0	1	0	2	0	0	1	0	2	0	0	0	1	1	2	1
AX-108100944	2	1	2	1	0	0	1	1	0	1	0	1	1	1	1	1	1	2	2	1	1	2	1	2	1	1	1	0	1	1	1	1	0	0	1	0	2	0	0	1	0	2	0	0	0	1	1	2	1
AX-108107851	2	1	2	1	0	0	1	1	0	1	0	1	1	1	1	1	1	2	2	1	1	2	1	2	1	1	1	0	1	1	1	1	0	0	1	0	2	0	0	1	0	2	0	0	0	1	1	2	1
AX-107965485	2	1	2	1	0	0	1	1	0	1	0	1	1	1	1	1	1	2	2	1	1	2	1	2	1	1	1	0	1	1	0	1	0	0	1	0	2	0	0	1	0	2	0	0	0	1	1	2	1
AX-107998312	2	1	2	1	0	0	1	1	0	1	0	1	1	1	1	1	1	2	2	1	1	2	1	2	1	1	1	0	1	1	0	1	0	0	1	0	2	0	0	1	0	2	0	0	0	1	1	2	1
AX-108065156	2	1	2	1	0	0	1	1	0	1	0	1	1	1	1	1	1	2	2	1	1	2	1	2	1	1	1	0	1	1	0	1	0	0	1	0	2	0	0	1	0	2	0	0	0	1	1	2	1
AX-108067912	2	1	2	1	0	0	1	1	0	1	0	1	1	1	1	1	1	2	2	1	1	2	1	2	1	1	1	0	1	1	0	1	0	0	1	0	2	0	0	1	0	2	0	0	0	1	1	2	1
AX-108070948	2	1	2	1	0	0	1	1	0	1	0	1	1	1	1	1	1	2	2	1	1	2	1	2	1	1	1	0	1	1	0	1	0	0	1	0	2	0	0	1	0	2	0	0	0	1	1	2	1
AX-108107538	2	1	2	1	0	0	1	1	0	1	0	1	1	1	1	1	1	2	2	1	1	2	1	2	1	1	1	0	1	1	0	1	0	0	1	0	2	0	0	1	0	2	0	0	0	1	1	2	1
AX-86244602	2	1	2	1	0	0	1	1	0	1	0	1	1	1	1	1	1	2	2	1	1	2	1	2	1	1	1	0	1	1	0	1	0	0	1	0	2	0	0	1	0	2	0	0	0	1	1	2	1
AX-108007130	2	1	2	1	0	0	1	1	0	1	0	1	1	1	1	1	1	2	2	-1	1	2	1	2	1	1	1	0	1	1	0	1	0	0	1	0	2	0	0	1	0	2	0	0	0	1	1	2	1
AX-107961377	2	1	2	1	0	0	1	1	0	1	0	1	1	1	1	1	1	2	2	1	1	2	1	2	1	1	1	0	1	1	1	1	0	0	1	0	2	0	0	1	0	2	0	0	0	1	1	2	1
AX-108061908	2	1	2	1	0	0	1	1	0	1	0	1	1	1	1	1	1	2	2	1	1	2	1	2	1	1	1	0	1	1	1	1	0	0	1	0	2	0	0	1	0	2	0	0	0	1	1	2	1
AX-107973819	2	1	2	1	0	0	1	1	0	1	0	1	1	1	1	1	1	2	2	1	1	2	1	2	1	1	1	0	1	1	1	1	0	0	1	0	2	0	0	1	0	2	0	0	0	1	1	2	1
AX-108018193	2	1	2	1	0	0	1	1	0	1	0	1	1	1	1	1	1	2	2	1	1	2	1	2	1	1	1	0	1	1	1	1	0	0	1	0	2	0	0	1	0	2	0	0	0	1	1	2	1
AX-108046764	2	1	2	1	0	0	1	1	0	1	0	1	1	1	1	1	1	2	2	1	1	2	1	2	1	1	1	0	1	1	1	1	0	0	1	0	2	0	0	1	0	2	0	0	0	1	1	2	1
AX-108104635	2	1	2	1	0	0	1	1	0	1	0	1	1	1	1	1	1	2	2	1	1	2	1	2	1	1	1	0	1	1	1	1	0	0	1	0	-1	0	0	-1	0	2	0	0	0	1	1	2	1
AX-86326111	2	1	2	1	0	0	1	1	0	1	0	1	1	1	1	1	1	2	2	1	1	2	1	2	1	1	1	0	1	1	1	1	0	0	1	0	2	0	0	1	0	2	0	0	0	1	1	2	1
AX-90823913	2	1	2	1	0	0	1	1	0	1	0	1	1	1	1	1	1	2	2	1	1	2	1	2	1	1	1	0	1	1	1	1	0	0	1	0	2	0	0	1	0	2	0	0	0	1	1	2	1
AX-91575136	2	1	2	1	0	0	1	1	0	1	0	1	1	1	1	1	1	2	2	1	1	2	1	2	1	1	1	0	1	1	1	1	0	0	1	0	2	0	0	1	0	2	0	0	0	1	1	2	1
AX-108010826	2	1	-1	1	0	0	1	1	0	1	0	1	1	1	1	1	1	-1	2	1	1	2	1	2	1	1	1	-1	1	-1	1	1	0	0	1	0	2	-1	-1	-1	0	2	0	0	0	1	1	2	-1
AX-108069404	2	1	2	1	0	0	1	1	1	1	0	-1	-1	1	1	1	1	2	1	-1	1	-1	-1	2	1	-1	-1	0	1	0	1	1	0	0	-1	0	2	0	0	1	0	2	0	0	0	1	-1	-1	1
AX-107946586	-1	1	2	1	0	0	1	1	1	1	0	1	1	1	1	1	1	2	1	1	1	2	1	2	-1	1	1	0	1	0	1	1	0	0	1	0	2	0	0	1	0	2	0	0	0	1	1	1	1
AX-107992004	2	1	2	1	0	0	1	1	1	1	0	1	1	1	1	1	1	2	2	1	1	2	1	2	0	1	1	0	1	0	1	1	0	0	1	0	2	0	0	1	0	2	0	0	0	1	1	0	1
AX-107971131	2	1	2	1	0	0	1	1	1	1	0	1	0	1	1	1	1	2	2	1	1	2	1	2	-1	1	1	0	1	0	1	1	0	0	1	0	2	0	0	1	0	2	0	0	0	1	1	1	1
AX-107944357	2	1	2	1	0	0	1	1	1	1	0	1	1	1	1	1	1	2	2	1	1	2	1	2	1	1	1	0	1	0	1	1	0	0	1	0	2	0	0	1	0	2	0	0	0	1	1	1	1
AX-107996064	2	1	2	1	0	0	1	1	1	1	0	1	1	1	1	1	1	2	2	1	1	2	1	2	1	1	1	0	1	0	1	1	0	0	1	0	2	0	0	1	0	2	0	0	0	1	1	1	1
AX-107997108	2	1	2	1	0	0	1	1	1	1	0	1	1	1	1	1	1	2	2	1	1	2	1	2	1	1	1	0	1	0	1	1	0	0	1	0	2	0	0	1	0	2	0	0	0	1	1	1	1
AX-108089218	2	1	2	1	0	0	1	1	1	1	0	1	1	1	1	1	1	2	2	1	1	2	1	2	1	1	1	0	1	0	1	1	0	0	1	0	2	0	0	1	0	2	0	0	0	1	1	1	1
AX-86289020	2	1	2	1	0	0	1	1	1	1	0	1	1	1	1	1	1	2	2	1	1	2	1	2	1	1	1	0	1	0	1	1	0	0	1	0	2	0	0	1	0	2	0	0	0	1	1	1	1
AX-108015070	2	1	2	1	0	0	1	1	1	1	0	1	1	1	1	1	1	2	2	1	1	2	1	2	1	1	1	-1	1	0	1	1	0	0	1	1	2	0	0	1	0	2	0	0	0	1	1	1	1
AX-107942131	2	1	2	1	0	0	1	1	1	1	0	1	1	1	1	1	1	2	2	1	1	2	1	2	1	1	1	0	1	0	1	1	0	0	1	0	2	0	0	1	0	2	0	0	0	1	1	1	1
AX-107953997	2	1	2	1	0	0	1	1	1	1	0	1	1	1	1	1	1	2	2	1	1	2	1	2	1	1	1	0	1	0	1	1	0	0	1	0	2	0	0	1	0	2	0	0	0	1	1	1	1
AX-108077053	2	1	2	1	0	0	1	1	1	1	0	1	1	1	1	1	1	2	2	1	1	2	1	2	1	1	1	0	1	0	1	1	0	0	1	0	2	0	0	1	0	2	0	0	0	1	1	1	1
AX-247234858	2	1	2	1	0	0	1	1	1	1	0	1	1	1	1	1	1	2	2	1	1	2	1	2	1	1	1	0	1	0	1	1	0	0	1	0	2	0	0	1	0	2	0	0	0	1	1	1	1
AX-90811887	2	1	2	1	0	0	1	1	1	1	0	1	1	1	1	1	1	2	2	1	1	2	1	2	1	1	1	0	1	0	1	1	0	0	1	0	2	0	0	1	0	2	0	0	0	1	1	1	1
AX-91566663	2	1	2	1	0	0	1	1	1	1	0	1	1	1	1	1	1	2	2	1	1	2	1	2	1	1	1	0	1	0	1	1	0	0	1	0	2	0	0	1	0	2	0	0	0	1	1	1	1
AX-108009215	2	1	2	1	0	0	1	1	1	1	0	1	1	1	1	1	1	2	2	1	1	2	1	2	1	1	1	0	1	0	1	1	0	0	1	0	2	0	0	1	0	2	0	0	0	1	1	1	1
AX-108014124	2	1	2	1	0	0	1	1	1	1	0	1	1	1	1	1	1	2	2	1	1	2	1	2	1	1	1	0	1	0	1	1	0	0	1	0	2	0	0	1	0	2	0	0	0	1	1	1	1
AX-91847823	2	1	2	1	0	0	1	1	1	1	0	1	1	1	1	1	1	2	2	1	1	2	1	2	1	1	1	0	1	0	1	1	0	0	1	0	2	0	0	1	0	2	0	0	0	1	1	1	1
AX-107964339	2	1	2	1	0	0	1	1	1	1	0	1	1	1	1	1	1	2	2	1	1	2	1	2	1	1	1	0	1	0	1	1	0	0	1	0	2	-1	0	1	0	2	0	0	0	1	1	1	1
AX-107979794	2	1	2	1	0	0	1	1	1	1	0	1	1	1	1	1	1	2	2	1	1	2	1	2	1	1	1	0	1	0	1	1	0	0	1	0	2	0	0	1	0	2	0	0	0	1	1	1	1
AX-107998564	2	1	2	1	0	0	1	1	1	1	0	1	1	1	1	1	1	2	2	1	1	2	1	2	1	1	1	0	1	0	1	1	0	0	1	0	2	0	0	1	0	2	0	0	0	1	1	1	1
AX-108007895	2	1	2	1	0	0	1	1	1	1	0	1	1	1	1	1	1	2	2	1	1	2	1	2	1	1	1	0	1	0	1	1	0	0	1	0	2	0	0	1	0	2	0	0	0	1	1	1	1
AX-108017447	2	1	2	1	0	0	1	1	2	1	0	1	1	1	1	1	1	2	2	1	1	2	1	2	1	1	1	0	-1	0	1	1	0	0	1	0	2	0	-1	1	0	2	0	0	0	1	1	1	1
AX-108051136	2	1	2	1	0	0	1	2	1	1	0	1	1	1	1	1	1	2	2	-1	1	2	1	2	1	1	1	0	1	0	1	1	0	0	1	0	2	0	1	1	0	2	0	0	0	1	1	1	1
AX-107984696	2	1	2	1	0	0	1	1	1	1	0	1	1	1	1	1	1	2	2	1	1	2	1	2	1	1	1	0	1	0	1	1	0	0	1	0	2	0	-1	1	0	2	0	0	0	1	1	1	1
AX-107940044	2	1	2	1	0	0	1	1	1	1	0	1	1	1	1	1	1	2	2	1	1	2	1	2	1	1	1	0	1	0	1	1	0	0	1	0	2	0	0	1	0	2	0	0	0	1	1	1	1
AX-107956103	2	1	2	1	0	-1	1	1	1	1	0	1	1	1	1	1	1	2	2	1	1	2	1	2	1	1	1	0	1	0	1	1	0	0	1	0	2	0	0	1	0	2	0	0	0	1	1	1	1
AX-247234880	2	1	2	1	0	0	1	1	1	1	0	1	1	1	1	1	1	2	2	1	1	2	1	2	1	1	1	0	1	0	1	1	0	0	1	0	2	0	0	1	0	2	0	0	0	1	1	1	1
AX-91573551	2	1	2	1	0	0	1	1	1	1	0	1	1	1	1	1	1	2	2	1	1	2	1	2	1	1	1	0	1	0	1	1	0	0	1	0	2	0	0	1	0	2	0	0	0	1	1	1	1
AX-91848151	2	1	2	1	0	0	1	1	1	1	0	1	1	1	1	1	1	2	2	1	1	2	1	2	1	1	1	0	1	0	1	1	0	0	1	0	2	0	0	1	0	2	0	0	0	1	1	1	1
AX-108031434	2	1	2	1	0	0	-1	1	1	1	0	1	1	1	1	1	1	-1	2	1	1	2	1	2	-1	1	1	0	1	0	1	1	0	0	0	0	2	0	0	1	0	2	0	0	0	1	1	1	1
AX-108105536	2	1	2	1	0	0	1	1	1	1	0	1	1	1	1	1	1	2	2	1	1	2	1	2	1	1	1	0	1	0	1	1	0	0	-1	0	2	0	0	1	0	2	0	0	0	1	1	1	1
AX-107980598	2	1	2	1	0	0	1	1	1	1	0	1	1	1	1	1	1	2	2	1	1	2	1	2	1	1	1	0	1	0	1	1	0	0	1	0	2	0	0	1	0	2	0	0	0	1	1	1	1
AX-107989136	2	1	2	1	0	0	1	1	1	1	0	1	1	1	1	1	1	2	2	1	1	2	1	2	1	1	1	0	1	0	1	1	0	0	1	0	2	0	0	1	0	2	0	0	0	1	1	1	1
AX-108016147	2	1	2	1	0	0	1	1	1	1	0	1	1	1	1	1	1	2	2	1	1	2	1	2	1	1	1	0	1	0	1	1	0	0	1	0	2	0	0	1	0	2	0	0	0	1	1	1	1
AX-108042519	2	1	2	1	0	0	1	1	1	1	0	1	1	1	1	1	1	2	2	1	1	2	1	2	1	1	1	0	1	0	1	1	0	0	1	0	2	0	0	1	0	2	0	0	0	1	1	1	1
AX-108054569	2	1	2	1	0	0	1	1	1	1	0	1	1	1	1	1	1	2	2	1	1	2	1	2	1	1	1	0	1	0	1	1	0	0	1	0	2	0	0	1	0	2	0	0	0	1	1	1	1
AX-108059174	2	1	2	1	0	0	1	1	1	1	0	1	1	1	1	1	1	2	2	1	1	2	1	2	1	1	1	0	1	0	1	1	0	0	1	0	2	0	0	1	0	2	0	0	0	1	1	1	1
AX-108062545	2	1	2	1	0	0	1	1	1	1	0	1	1	1	1	1	1	2	2	1	1	2	1	2	1	1	1	0	1	0	1	1	0	0	1	0	2	0	0	1	0	2	0	0	0	1	1	1	1
AX-108071133	2	1	2	1	0	0	1	1	1	1	0	1	1	1	1	1	1	2	2	1	1	2	1	2	1	1	1	0	1	0	1	1	0	0	1	0	2	0	0	1	0	2	0	0	0	1	1	1	1
AX-108074876	2	1	2	1	0	0	1	1	1	1	0	1	1	1	1	1	1	2	2	1	1	2	1	2	1	1	1	0	1	0	1	1	0	0	1	0	2	0	0	1	0	2	0	0	0	1	1	1	1
AX-108088091	2	1	2	1	0	0	1	1	1	1	0	1	1	1	1	1	1	2	2	1	1	2	1	2	1	1	1	0	1	0	1	1	0	0	1	0	2	0	0	1	0	2	0	0	0	1	1	1	1
AX-90811721	2	1	2	1	0	0	1	1	1	1	0	1	1	1	1	1	1	2	2	1	1	2	1	2	1	1	1	0	1	0	1	1	0	0	1	0	2	0	0	1	0	2	0	0	0	1	1	1	1
AX-90811923	2	1	2	1	0	0	1	1	1	1	0	1	1	1	1	1	1	2	2	1	1	2	1	2	1	1	1	0	1	0	1	1	0	0	1	0	2	0	0	1	0	2	0	0	0	1	1	1	1
AX-90821101	2	1	2	1	0	0	1	1	1	1	0	1	1	1	1	1	1	2	2	1	1	2	1	2	1	1	1	0	1	0	1	1	0	0	1	0	2	0	0	1	0	2	0	0	0	1	1	1	1
AX-90821311	2	1	2	1	0	0	1	1	1	1	0	1	1	1	1	1	1	2	2	1	1	2	1	2	1	1	1	0	1	0	1	1	0	0	1	0	2	0	0	1	0	2	0	0	0	1	1	1	1
AX-108010871	2	1	2	1	0	0	1	1	1	1	0	1	1	1	1	1	1	2	2	1	1	2	1	2	1	1	1	0	1	0	1	1	0	0	1	0	2	0	0	1	0	2	0	0	0	1	1	1	1
AX-108043530	2	1	2	1	0	0	1	1	1	1	0	1	1	1	1	1	1	2	2	1	1	2	1	2	1	1	1	0	1	0	1	1	0	0	1	0	2	0	0	1	0	2	0	0	0	1	1	1	1
AX-108076461	2	1	2	1	0	0	1	1	1	1	0	1	1	1	1	1	1	2	2	1	1	2	1	2	1	1	1	0	1	0	1	1	0	0	1	0	2	0	0	1	0	2	0	0	0	1	1	1	1
AX-108071675	2	1	2	1	0	0	1	1	1	1	0	1	1	1	1	1	1	2	2	1	1	2	1	2	1	1	1	0	1	0	1	1	0	0	1	0	2	0	0	1	0	2	0	0	0	1	1	1	1
AX-107988711	2	1	2	1	0	0	1	1	1	1	0	1	1	1	1	1	1	2	2	1	1	2	1	2	1	1	1	0	1	0	1	1	0	0	1	0	2	0	0	1	0	2	0	0	0	1	1	1	1
AX-107997122	2	1	2	1	0	0	1	1	1	1	0	1	1	1	1	1	1	2	2	1	1	2	1	2	1	1	1	0	1	0	1	1	0	0	1	0	2	0	0	1	0	2	0	0	0	1	1	1	1
AX-108021854	2	1	2	1	0	0	1	1	1	1	0	1	1	1	1	1	1	2	2	1	1	2	1	2	1	1	1	0	1	0	1	1	0	0	1	0	2	0	0	1	0	2	0	0	0	1	1	1	1
AX-86262816	2	1	2	1	0	0	1	1	1	1	0	1	1	1	1	1	1	2	2	1	1	2	1	2	1	1	1	0	1	0	1	1	0	0	1	0	2	0	0	1	0	2	0	0	0	1	1	1	1
AX-107983770	2	1	2	1	0	0	1	1	1	1	0	1	1	1	1	1	1	2	2	1	1	2	2	2	1	1	1	0	1	0	1	1	0	0	1	0	2	0	0	1	0	2	0	0	0	1	1	1	1
AX-107961934	2	1	2	1	0	0	1	1	1	1	0	1	1	1	1	1	1	2	2	1	1	2	1	2	1	1	1	0	1	0	1	1	0	0	1	0	2	0	0	1	0	2	0	0	0	1	1	1	1
AX-107968305	2	1	2	1	0	0	1	1	1	1	0	1	1	1	1	1	1	2	2	1	1	2	1	2	1	1	1	0	1	0	1	1	0	0	1	0	2	0	0	1	0	2	0	0	0	1	1	1	1
AX-107993106	2	1	2	1	0	0	1	1	1	1	0	1	1	1	1	1	1	2	2	1	1	2	1	2	1	1	1	0	1	0	1	1	0	0	1	0	2	0	0	1	0	2	0	0	0	1	1	1	1
AX-108014153	2	1	2	1	0	0	1	1	1	1	0	1	1	1	1	1	1	2	2	1	1	2	1	2	1	1	1	0	1	0	1	1	0	0	1	0	2	0	0	1	0	2	0	0	0	1	1	1	1
AX-108042269	2	1	2	1	0	0	1	1	1	-1	0	1	1	1	1	1	1	2	2	1	1	2	1	2	1	1	1	0	1	0	1	1	0	0	1	0	2	0	0	-1	0	2	0	0	0	1	1	1	1
AX-108050484	2	1	2	1	0	0	1	1	1	1	0	1	1	1	1	1	1	2	2	1	1	2	1	2	1	1	1	0	1	0	1	1	0	0	1	0	2	0	0	1	0	2	0	0	0	1	1	1	1
AX-108056025	2	1	2	1	0	0	1	1	1	1	0	1	1	1	1	1	1	2	2	1	1	2	1	2	1	1	1	0	1	0	1	1	0	0	1	0	2	0	0	1	0	2	0	0	0	1	1	1	1
AX-108072084	2	1	2	1	0	0	1	1	1	1	0	1	1	1	1	1	1	2	2	1	1	2	1	2	1	1	1	0	1	0	1	1	0	0	1	0	2	0	0	1	0	2	0	0	0	1	1	1	1
AX-90821063	2	1	2	1	0	0	1	1	1	1	0	1	1	1	1	1	1	2	2	1	1	2	1	2	1	1	1	0	1	0	1	1	0	0	1	0	2	0	0	1	0	2	0	0	0	1	1	1	1
AX-90821372	2	1	2	1	0	0	1	1	1	1	0	1	1	1	1	1	1	2	2	1	1	2	1	2	1	1	1	0	-1	0	1	1	0	0	1	0	2	0	0	1	0	2	0	0	0	1	1	1	1
AX-108013383	2	1	2	1	0	0	1	1	1	1	0	1	1	1	1	1	1	2	2	1	1	2	1	2	1	1	1	0	1	0	1	1	0	0	1	0	-1	0	0	1	0	2	0	0	0	1	1	1	1
AX-108032799	2	1	2	1	0	0	1	1	1	1	0	1	1	1	1	1	1	2	2	1	1	2	1	2	1	1	1	0	1	0	1	1	0	0	1	0	2	-1	0	1	0	2	0	0	-1	1	1	1	1
AX-108016312	2	1	2	1	0	0	1	1	1	1	0	1	1	1	1	1	1	2	2	1	1	2	1	2	1	1	1	0	1	0	1	1	0	0	1	0	2	0	0	1	0	2	0	0	1	1	1	1	1
AX-107935886	2	1	2	1	0	0	1	1	1	1	0	1	1	1	1	1	1	2	2	1	1	2	1	2	1	1	1	0	1	0	1	1	0	0	1	0	2	0	0	1	0	2	0	0	1	1	1	1	1
AX-107949018	2	1	2	1	0	0	1	1	1	1	0	1	1	1	1	1	1	2	2	1	1	2	1	2	1	1	1	0	1	0	1	1	0	0	1	0	2	0	0	1	0	2	0	0	0	1	1	1	1
AX-107940748	2	1	2	1	0	0	1	1	1	1	0	-1	1	1	1	1	1	2	2	-1	1	-1	1	-1	1	1	1	0	1	0	1	1	0	-1	1	0	2	0	0	1	0	-1	0	0	0	1	1	1	1
AX-108063352	2	1	2	1	0	0	1	1	1	1	0	1	1	1	1	1	1	2	2	1	1	2	1	1	1	1	1	0	1	0	1	1	0	0	1	0	2	0	0	1	0	2	0	0	0	1	1	1	1
AX-107941057	2	1	2	1	0	0	1	1	0	1	0	1	1	1	1	1	1	2	2	1	1	2	1	2	1	1	1	0	1	0	1	1	0	0	1	0	2	0	0	1	0	2	0	0	0	1	1	1	1
AX-107949795	2	1	2	1	0	0	1	1	0	1	0	1	1	1	1	1	1	2	2	1	1	2	1	2	1	1	1	0	1	0	1	1	0	0	1	0	2	0	0	1	0	2	0	0	0	1	1	1	1
AX-107985739	2	1	2	1	0	0	1	1	0	1	0	1	1	1	1	1	1	2	2	1	1	2	1	2	1	1	1	0	1	0	1	1	0	0	1	0	2	0	0	1	0	2	0	0	0	1	1	1	1
AX-108001639	2	1	2	1	0	0	1	1	0	1	0	1	1	1	1	1	1	2	2	1	1	2	1	2	1	1	1	0	1	0	1	1	0	0	1	0	2	0	0	1	0	2	0	0	0	1	1	1	1
AX-108102207	2	1	2	1	0	0	1	1	0	1	0	1	1	1	1	1	1	2	2	1	1	2	1	2	1	1	1	0	1	0	1	1	0	0	1	0	2	0	0	1	0	2	0	0	0	1	1	1	1
AX-108048222	2	1	2	1	0	0	1	1	0	1	0	1	1	1	1	1	1	2	2	1	1	2	1	2	1	1	1	0	1	0	1	1	0	0	1	0	2	0	0	1	0	2	0	0	0	1	1	1	1
AX-108015441	2	1	2	1	0	0	1	1	0	1	0	1	1	1	1	1	1	2	2	1	1	2	1	2	1	1	1	0	1	0	1	1	0	0	1	0	2	0	0	1	0	2	0	0	0	1	1	1	1
AX-108024220	2	1	2	1	0	0	1	1	0	1	0	1	1	1	1	1	1	2	2	1	1	2	1	2	1	1	1	0	1	0	1	1	0	0	1	0	2	0	0	1	0	2	0	0	0	1	1	1	1
AX-108052735	2	1	2	1	0	0	1	1	0	1	0	1	1	1	1	1	1	2	2	1	1	2	1	2	1	1	1	0	1	0	1	1	0	0	1	0	2	0	0	1	0	2	0	0	0	1	1	1	1
AX-108072683	2	1	2	1	0	0	1	1	0	1	0	1	1	1	1	1	1	2	2	1	1	2	1	2	1	1	1	0	1	0	1	1	0	0	1	0	2	0	0	1	0	2	0	0	0	1	1	1	1
AX-108105368	2	1	2	1	0	0	1	1	0	1	0	1	1	1	1	1	1	2	-1	1	1	2	1	2	1	1	1	0	1	0	1	1	0	0	1	0	2	0	0	1	0	2	0	0	0	1	1	1	1
AX-86268748	2	1	2	1	0	0	1	1	0	1	0	1	1	1	1	1	1	2	2	1	1	2	1	2	1	1	1	0	1	0	1	1	0	0	1	0	2	0	0	1	0	2	0	0	0	1	1	1	1
AX-90816634	2	1	2	1	0	0	1	1	0	1	0	1	1	1	1	1	1	2	2	1	1	2	1	2	1	1	1	0	1	0	1	1	0	0	1	0	2	0	0	1	0	2	0	0	0	1	1	1	1
AX-90816744	2	1	2	1	0	0	1	1	0	1	0	1	1	1	1	1	1	2	2	1	1	2	1	2	1	1	1	0	1	0	1	1	0	0	1	0	2	0	0	1	0	2	0	0	0	1	1	1	1
AX-91570100	2	1	2	1	0	0	1	1	0	1	0	1	1	1	1	1	1	2	2	1	1	2	1	2	1	1	1	0	1	0	1	1	0	0	1	0	2	0	0	1	0	2	0	0	0	1	1	1	1
AX-107942396	2	1	2	1	0	0	1	1	0	1	0	1	1	1	1	1	1	2	2	1	1	2	1	2	1	1	1	0	1	1	1	1	0	0	1	0	2	0	0	1	0	2	0	0	0	1	1	1	1
AX-90816484	2	1	2	1	0	0	1	1	0	1	0	1	1	1	1	1	1	2	2	1	1	2	1	2	1	1	1	0	1	1	1	1	0	0	1	0	2	0	0	1	0	2	0	0	0	1	1	1	1
AX-107973502	2	1	2	1	0	-1	1	1	0	1	0	1	1	1	1	1	1	2	2	1	1	2	1	2	1	1	1	0	1	1	1	1	0	0	1	0	2	0	0	1	0	2	0	0	0	1	1	1	1
AX-107980075	2	1	2	1	0	0	1	1	0	1	0	1	1	1	1	1	1	2	2	1	1	2	1	2	1	1	1	0	1	1	1	1	0	0	1	0	2	0	0	1	0	2	0	0	0	1	1	1	1
AX-108048332	2	1	2	1	0	0	1	1	0	1	0	1	1	1	1	1	1	2	2	1	1	2	1	2	1	1	1	0	1	1	1	1	0	0	1	0	2	0	0	1	0	2	0	0	0	1	1	1	1
AX-107944019	2	1	2	1	0	0	1	1	0	1	0	1	1	1	1	1	1	2	2	1	1	2	1	2	1	1	1	0	1	1	1	1	0	0	1	0	2	0	0	1	0	2	0	0	0	1	1	1	1
AX-108008295	2	1	2	1	0	0	1	1	0	1	0	1	1	1	1	1	1	2	2	1	1	2	1	2	1	1	1	0	1	1	1	1	0	0	1	0	2	0	1	1	0	2	0	0	0	1	1	1	1
AX-107989656	2	1	2	1	0	-1	1	1	0	1	0	1	1	1	1	1	1	2	2	1	1	2	1	2	1	1	1	0	1	1	1	1	0	0	1	0	2	0	0	1	0	2	0	0	0	1	1	1	1
AX-108074233	2	1	2	1	0	0	1	1	0	1	0	1	1	1	1	1	1	2	2	1	1	2	1	2	1	1	1	0	1	1	1	1	0	0	1	0	2	0	0	1	0	2	0	0	0	1	1	1	1
AX-108086521	2	1	2	1	0	0	1	1	0	1	0	1	1	1	1	1	1	2	2	1	1	2	1	2	1	1	1	0	1	1	1	1	0	0	1	0	2	0	0	1	0	2	0	0	0	1	1	1	1
AX-86303452	2	1	2	1	0	0	1	1	0	1	0	1	1	1	1	1	1	2	2	1	1	2	1	2	1	1	1	0	1	1	1	1	0	0	1	0	2	0	0	1	0	2	0	0	0	1	1	1	1
AX-91214567	2	1	2	1	0	0	1	1	0	1	0	1	1	1	1	1	1	2	1	1	1	2	1	2	1	1	1	0	1	1	1	1	0	0	1	0	2	0	0	1	0	2	0	0	0	1	1	1	1
AX-108069868	2	1	2	1	0	0	1	1	0	1	0	1	1	1	1	1	1	2	2	1	1	2	1	2	1	1	1	0	1	1	1	1	0	0	1	0	2	0	0	1	0	2	0	0	0	1	1	1	1
AX-107977597	2	1	2	1	0	0	1	1	0	1	0	1	1	1	1	1	1	2	2	1	1	2	1	2	1	1	1	0	1	1	1	1	0	0	1	0	2	0	0	1	0	2	0	0	0	1	1	1	1
AX-107986720	2	1	2	1	0	0	1	1	0	1	0	1	1	1	1	1	1	2	2	1	1	2	1	2	1	1	1	0	1	1	1	1	0	0	1	0	2	0	0	1	0	2	0	0	0	1	1	1	1
AX-90816373	2	1	2	1	0	0	1	1	0	1	0	1	1	1	1	1	1	2	2	1	1	2	1	2	1	1	1	0	1	1	1	1	0	0	1	0	2	0	0	1	0	2	0	0	0	1	1	1	1
AX-90816405	2	1	2	1	0	0	1	1	0	1	0	1	1	1	1	1	1	2	2	1	1	2	1	2	1	1	1	0	1	1	1	1	0	0	1	0	2	0	0	1	0	2	0	0	0	1	1	1	1
AX-107952987	2	1	2	1	0	0	1	1	0	1	0	1	1	1	1	1	1	2	2	1	1	2	1	2	1	1	1	0	1	1	1	1	0	0	1	0	2	0	0	1	0	2	0	0	0	1	1	2	1
AX-107939890	2	1	2	1	0	0	1	1	0	1	0	1	1	1	1	1	1	2	2	1	1	2	1	2	1	1	1	0	1	1	1	1	0	0	1	0	2	0	0	1	0	2	0	0	0	1	1	2	1
AX-107958703	2	1	2	1	0	0	1	1	0	-1	0	1	1	1	1	1	1	2	2	1	1	2	1	2	1	1	1	0	1	1	1	1	0	0	1	0	2	0	0	-1	0	2	0	0	0	1	1	2	1
AX-108007133	2	1	2	1	0	0	1	1	0	1	0	1	1	1	1	1	1	2	2	1	1	2	1	2	1	1	1	0	1	1	1	1	0	0	1	0	2	0	0	1	0	2	0	0	0	1	1	2	1
AX-108081222	2	1	2	1	0	0	1	1	0	1	0	1	1	1	1	1	1	2	2	1	1	2	1	2	1	1	1	0	1	1	1	1	0	0	1	0	2	0	0	1	0	2	0	0	0	1	1	2	1
AX-90823870	2	1	2	1	0	0	1	1	0	1	0	1	1	1	1	1	1	2	2	1	1	2	1	2	1	1	1	0	1	1	1	1	0	0	1	0	2	0	0	1	0	2	0	0	0	1	1	2	1
AX-108094135	2	1	2	1	0	0	1	1	0	1	0	1	1	1	1	1	1	2	2	1	1	2	1	2	1	1	1	0	1	1	1	1	0	0	1	0	2	0	0	1	0	2	0	0	0	1	2	2	1
AX-86289175	2	1	2	1	0	0	1	1	0	1	0	1	1	1	1	1	1	2	2	1	1	2	1	2	1	1	1	0	1	1	1	1	0	0	1	0	2	0	0	1	0	2	0	0	0	1	1	2	1
AX-90823617	2	1	2	1	0	0	1	1	0	1	0	1	1	1	1	1	1	2	2	1	1	2	1	2	1	1	1	0	1	1	1	1	0	0	1	0	2	0	0	1	0	2	0	0	0	1	1	2	1
AX-108012149	2	1	2	1	0	0	1	1	0	1	0	1	1	1	1	1	1	2	2	1	1	2	1	2	1	1	1	0	1	1	1	1	1	0	1	0	2	0	0	1	0	2	0	0	-1	1	1	2	1
AX-107940676	2	1	2	1	0	0	1	-1	0	1	0	1	-1	1	1	1	1	2	2	1	-1	2	-1	2	1	1	1	0	1	1	1	1	-1	0	-1	0	2	0	0	-1	-1	2	0	0	-1	1	1	2	1
AX-108065691	2	1	2	1	0	0	1	1	-1	1	0	1	1	1	1	1	1	2	2	1	1	2	1	2	1	1	1	0	1	1	1	1	0	0	1	0	2	0	0	1	0	2	0	0	0	1	1	2	1
AX-107974040	2	1	2	1	-1	-1	1	-1	-1	-1	0	1	1	1	1	-1	1	2	2	0	1	2	1	2	1	-1	1	0	1	1	1	1	0	0	1	0	2	0	0	1	0	2	0	0	-1	1	-1	2	1
AX-108084561	2	1	2	-1	1	1	1	-1	-1	1	-1	1	1	1	1	1	1	2	2	1	0	2	-1	2	1	1	1	1	-1	1	1	-1	1	0	1	0	2	1	-1	1	0	2	0	0	0	1	1	2	1
AX-107967217	2	1	2	1	0	0	-1	1	0	1	-1	1	1	1	1	1	1	2	1	1	1	2	1	2	-1	1	1	0	1	1	1	1	1	0	1	0	2	1	-1	1	0	2	0	0	0	1	1	2	1
AX-108052238	2	1	2	1	0	0	1	1	0	1	-1	1	1	1	1	1	1	2	2	1	1	2	1	2	1	1	1	-1	1	1	0	1	1	-1	1	-1	2	1	1	-1	-1	2	0	0	0	1	1	2	1
AX-108094691	2	1	2	1	0	0	1	1	0	1	0	1	1	1	1	1	1	2	2	1	1	2	1	2	1	1	1	0	1	1	0	1	0	-1	1	0	2	1	-1	1	0	2	0	-1	0	1	1	2	1
AX-107950113	2	1	2	1	0	0	1	1	0	1	0	1	1	1	1	1	1	2	2	1	1	2	1	2	1	1	1	0	1	1	0	1	0	0	1	0	2	0	0	1	0	2	0	0	0	1	1	2	1
AX-107984894	2	1	2	1	0	0	1	1	0	1	0	1	1	1	1	1	1	2	2	1	1	2	1	2	1	1	1	0	1	1	0	1	0	0	1	0	2	0	0	1	0	2	0	0	0	1	1	2	1
AX-107988435	2	1	2	1	0	0	1	1	0	1	0	1	1	1	1	1	1	2	2	1	1	2	1	2	1	1	1	0	1	1	0	1	0	0	1	0	2	0	0	1	0	2	0	0	0	1	1	2	1
AX-108012740	2	1	2	1	0	0	1	1	0	1	0	1	1	1	1	1	1	2	2	1	1	2	1	2	1	1	1	0	1	1	0	1	0	0	1	0	2	0	0	1	0	2	0	0	0	1	1	2	1
AX-108021872	2	1	2	1	0	0	1	1	0	1	0	1	1	1	1	1	1	2	2	1	1	2	1	2	1	1	1	0	1	1	0	1	0	0	1	0	2	0	0	1	0	2	0	0	0	1	1	2	1
AX-247234977	2	1	2	1	0	0	1	1	0	1	0	1	1	1	1	1	1	2	2	1	1	2	1	2	1	1	1	0	1	1	0	1	0	0	1	0	2	0	0	1	0	2	0	0	0	1	1	2	1
AX-91848292	2	1	2	1	0	0	1	1	0	1	0	1	1	1	1	1	1	2	2	1	1	2	1	2	1	1	1	0	1	1	0	1	0	0	1	0	2	0	0	1	0	2	0	0	0	1	1	2	1
AX-107965693	2	1	2	1	0	0	1	1	0	1	0	1	1	1	1	1	1	2	2	1	1	2	1	2	1	1	1	0	1	1	0	1	0	0	1	0	2	0	0	1	0	2	0	0	0	1	1	2	1
AX-107998481	2	1	2	1	0	0	1	1	0	1	0	1	1	1	1	1	1	2	2	1	1	2	1	2	1	1	1	0	1	1	0	1	0	0	1	0	2	0	0	1	0	2	0	0	0	1	1	2	1
AX-86289196	2	1	2	1	0	0	1	1	0	1	0	1	1	1	1	1	1	2	2	1	1	2	1	2	1	1	1	0	1	1	0	1	0	0	1	0	2	0	0	1	0	2	0	0	0	1	1	2	1
AX-247234993	2	1	2	1	0	0	1	1	1	1	0	1	1	1	1	-1	1	2	2	1	1	2	-1	2	1	1	1	0	1	1	0	1	0	0	1	0	2	0	0	1	0	2	0	0	0	1	1	2	1
AX-108020993	2	1	2	1	0	0	1	1	0	1	0	1	1	1	1	1	1	2	2	1	1	2	1	2	1	1	1	0	1	1	0	1	0	0	1	0	2	0	0	1	0	2	0	0	0	1	1	2	1
AX-107995331	2	1	2	1	0	0	1	1	0	1	0	1	1	1	1	1	1	2	2	1	1	2	1	2	1	1	1	0	1	1	0	1	0	0	1	0	2	0	0	1	0	2	0	0	0	1	1	2	1
AX-108078485	2	1	2	1	0	0	1	1	0	1	0	1	1	1	1	1	1	2	2	1	1	2	1	2	1	1	1	0	1	1	0	1	1	0	1	0	2	0	0	-1	0	2	0	0	-1	1	1	2	1
AX-108024685	2	1	2	1	0	0	1	1	0	1	0	1	1	1	1	1	1	2	2	1	-1	2	-1	2	-1	1	1	-1	1	1	1	1	1	1	1	0	2	0	-1	1	0	2	0	0	1	2	1	2	1
AX-107970365	1	2	2	2	0	1	1	0	1	1	1	0	1	1	2	1	0	2	2	2	1	1	1	2	1	0	1	0	1	1	1	2	0	0	0	1	2	1	0	1	2	2	1	1	1	2	1	0	0
AX-107986554	1	2	2	2	0	1	1	0	1	1	1	0	1	1	2	1	0	2	2	2	1	1	1	2	1	0	1	0	1	1	1	2	0	0	0	1	2	1	0	1	2	2	1	1	1	2	1	0	0
AX-108077699	1	2	2	2	0	1	1	0	1	1	1	0	1	1	2	1	0	2	2	2	1	1	1	2	1	0	1	0	1	1	1	2	0	0	0	1	2	1	0	1	2	2	1	1	1	2	1	0	0
AX-108106663	1	2	2	2	0	1	1	0	1	1	1	0	1	1	2	1	0	2	2	2	1	1	1	2	1	0	1	0	1	1	1	2	0	0	0	1	2	1	0	1	2	2	1	1	1	2	1	0	0
AX-108041671	1	2	2	2	0	1	1	0	1	1	1	0	1	1	2	1	0	2	1	2	1	1	1	2	1	0	1	0	1	1	1	2	0	0	0	1	2	1	0	1	2	2	1	1	1	2	1	0	0
AX-90794667	1	2	2	2	0	1	1	0	1	1	1	0	1	1	2	1	0	2	2	2	1	1	1	2	1	0	1	0	1	1	1	2	0	0	0	1	2	1	0	1	2	2	1	1	1	2	1	0	0
AX-108001588	1	2	2	2	0	1	1	0	1	1	1	0	1	1	2	1	0	2	2	2	1	1	1	2	1	0	1	0	1	1	1	2	0	0	0	1	2	1	0	1	2	2	1	1	1	2	1	0	0
AX-108088804	1	2	2	2	0	1	1	0	1	1	1	0	1	1	2	1	0	2	2	2	1	1	1	2	1	0	1	0	1	1	1	2	0	0	0	1	2	1	0	1	2	2	1	1	1	2	1	0	0
AX-90794578	1	2	2	2	0	1	1	0	1	1	1	0	1	1	2	1	0	2	2	2	1	1	1	2	1	0	1	0	1	1	1	2	0	0	0	1	2	1	0	1	2	2	1	1	1	2	1	0	0
AX-86260144	1	2	2	2	0	1	1	0	1	1	1	0	1	1	2	1	0	2	2	2	1	1	1	2	1	0	0	0	1	1	0	2	0	0	0	1	2	1	0	1	2	2	1	1	1	2	1	1	0
AX-108061722	1	2	2	2	0	1	1	0	1	1	1	0	1	1	2	1	0	2	2	2	1	1	1	2	1	0	0	0	1	1	0	2	0	0	0	1	2	1	0	1	2	2	1	1	-1	2	1	1	0
AX-108090876	1	2	2	2	0	1	-1	0	1	1	1	0	1	1	2	1	0	2	2	2	1	1	1	2	1	-1	0	0	1	1	0	2	0	0	0	1	2	1	1	1	2	2	1	1	1	2	1	1	0
AX-108060688	1	2	2	2	0	1	1	0	1	1	1	0	1	1	2	1	0	2	2	2	1	1	1	2	1	0	0	0	1	1	0	2	0	0	0	1	2	1	0	1	2	2	1	1	1	2	1	1	0
AX-107949122	1	2	2	2	0	1	1	0	1	1	0	0	1	1	2	1	0	2	2	2	1	1	1	2	1	0	0	0	1	1	0	2	0	0	0	1	2	1	0	1	2	2	1	1	1	2	1	1	0
AX-107938872	1	2	2	2	0	1	1	0	1	1	0	0	1	1	2	1	0	2	2	2	1	2	1	2	1	0	0	0	1	1	0	2	0	0	0	1	2	1	0	1	2	2	1	1	1	2	1	1	0
AX-107961986	1	2	2	2	0	1	1	0	1	1	0	0	1	1	2	1	0	2	2	2	1	2	1	2	1	0	0	0	1	1	0	2	0	0	0	1	2	1	0	1	2	2	1	1	1	2	1	1	0
AX-107977846	1	2	2	2	0	1	1	0	1	1	0	0	1	1	2	1	0	2	2	2	1	2	1	2	1	0	0	0	1	1	0	2	0	0	0	1	2	1	0	1	2	2	1	1	1	2	1	1	0
AX-107978776	1	2	2	2	0	1	1	0	1	1	0	0	1	1	2	1	0	2	2	2	1	2	1	2	1	0	0	0	1	1	0	2	0	0	0	1	2	1	0	1	2	2	1	1	1	2	1	1	0
AX-107980236	1	2	2	2	0	1	1	0	1	1	0	0	1	1	2	1	0	2	2	2	1	2	1	2	1	0	0	0	1	1	0	2	0	0	0	1	2	1	0	1	2	2	1	1	1	2	1	1	0
AX-107988706	1	2	2	2	0	1	1	0	1	1	0	0	1	1	2	1	0	2	2	2	1	2	1	2	1	0	0	0	1	1	0	2	0	0	0	1	2	1	0	1	2	2	1	1	1	2	1	1	0
AX-108000647	1	2	2	2	0	1	1	0	1	1	0	0	1	1	2	1	0	2	2	2	1	2	1	2	1	0	0	0	1	1	0	2	0	0	0	1	2	1	0	1	2	2	1	1	1	2	1	1	0
AX-108012210	1	2	2	2	0	1	1	0	1	1	0	0	1	1	2	1	0	2	2	2	1	2	1	2	1	0	0	0	1	1	0	2	0	0	0	1	2	1	0	1	2	2	1	1	1	2	1	1	0
AX-108066600	1	2	2	2	0	1	1	0	1	1	0	0	1	1	2	1	0	2	2	2	1	2	1	2	1	0	0	0	1	1	0	2	0	0	0	1	2	1	0	1	2	2	1	1	1	2	1	1	0
AX-247233707	1	2	2	2	0	1	1	0	1	1	0	0	1	1	2	1	0	2	2	2	1	2	1	2	1	0	0	0	1	1	0	2	0	0	0	1	2	1	0	1	2	2	1	1	1	2	1	1	0
AX-90580070	1	2	2	2	0	1	1	0	1	1	0	0	1	1	2	1	0	2	2	2	1	2	1	2	1	0	0	0	1	1	0	2	0	0	0	1	2	1	0	1	2	2	1	1	1	2	1	1	0
AX-91213261	1	2	2	2	0	1	1	0	1	1	0	0	1	1	2	1	0	2	2	2	1	2	1	2	1	0	0	0	1	1	0	2	0	0	0	1	2	1	0	1	2	2	1	1	1	2	1	1	0
AX-107983507	1	2	2	2	0	1	1	0	1	1	0	0	1	1	2	1	0	-1	2	2	1	2	1	2	1	0	0	0	1	1	0	2	0	0	0	1	1	1	0	1	2	2	1	1	1	2	1	1	0
AX-86288421	1	2	2	2	0	1	1	0	1	1	0	0	1	1	2	1	0	2	2	2	1	2	1	2	1	0	0	0	1	1	0	2	0	0	0	1	2	1	0	1	2	2	1	1	1	2	1	1	0
AX-90794363	1	2	2	2	0	1	1	0	1	1	0	0	1	1	2	1	0	2	2	2	1	2	1	2	1	0	0	0	1	1	0	2	0	0	0	1	2	1	0	1	2	2	1	1	1	2	1	1	0
AX-108023231	1	2	2	2	0	0	0	-1	0	1	1	0	0	0	2	1	0	2	2	1	-1	2	0	2	2	0	0	0	0	1	0	2	0	0	0	1	2	1	1	1	2	2	-1	-1	1	2	1	1	0
AX-108043677	1	2	2	-1	0	1	-1	0	1	1	0	0	1	0	2	1	0	2	2	1	1	2	1	2	2	0	0	1	1	1	0	2	0	0	0	1	2	1	1	1	2	-1	1	0	1	2	1	1	0
AX-107980171	1	2	2	2	0	1	1	0	1	1	0	0	1	0	2	1	0	2	2	1	1	2	1	2	2	0	0	1	1	1	0	2	0	0	0	1	2	1	1	1	2	2	1	0	1	2	1	1	0
AX-107950604	1	2	2	2	0	1	1	0	1	1	0	0	1	0	2	1	0	2	2	1	1	2	1	2	2	0	0	1	1	1	0	2	0	0	0	1	2	1	0	1	2	2	1	0	1	2	1	1	0
AX-108046438	1	2	2	2	0	1	1	0	1	1	0	0	1	0	2	1	0	2	2	1	1	2	1	2	2	0	0	1	1	1	0	2	0	0	0	1	2	1	1	1	2	2	1	0	1	2	1	1	0
AX-90612957	1	2	1	0	1	1	1	0	2	1	0	0	1	0	2	1	0	2	2	1	1	2	1	2	2	0	0	1	1	1	0	2	0	0	0	1	2	1	1	1	2	2	1	0	1	2	1	1	0
AX-90794098	1	2	1	0	1	1	1	0	2	1	0	0	1	0	2	1	0	2	2	1	1	2	1	2	2	0	0	1	1	1	0	2	0	0	0	1	2	1	1	1	2	2	1	0	1	2	1	1	0
AX-107942143	1	2	1	0	1	1	1	0	2	1	0	0	1	0	2	1	0	2	2	1	1	2	1	2	2	0	0	1	1	1	0	2	0	0	0	1	2	1	1	1	2	2	1	0	1	2	1	1	0
AX-107954649	1	2	1	0	1	1	1	0	2	1	0	0	1	0	2	1	0	2	2	1	1	2	1	2	2	0	0	1	1	1	0	2	0	0	0	1	2	1	1	1	2	2	1	0	1	2	1	1	0
AX-107966295	1	2	1	0	1	1	1	0	2	1	0	0	1	0	2	1	0	2	2	1	1	2	1	2	2	0	0	1	1	1	0	2	0	0	0	1	2	1	1	1	2	2	1	0	1	2	1	1	0
AX-108050676	1	2	1	0	1	1	1	0	2	1	0	0	1	0	2	1	0	2	2	1	1	2	1	2	2	0	0	1	1	1	0	2	0	0	0	1	2	1	1	1	2	2	1	0	1	2	1	1	0
AX-108088510	1	2	1	0	1	1	1	0	2	1	0	0	1	0	2	1	0	2	2	1	1	2	1	2	2	0	0	1	1	1	0	2	0	0	0	1	2	1	1	1	2	2	1	0	1	2	1	1	0
AX-247274379	1	2	1	0	1	1	1	0	2	1	0	0	1	0	2	1	0	2	2	1	1	2	1	2	2	0	0	1	1	1	0	2	0	0	0	1	2	1	1	1	2	2	1	0	1	2	1	1	0
AX-90794027	1	2	1	0	1	1	1	0	2	1	0	0	1	0	2	1	0	2	2	1	1	2	1	2	2	0	0	1	1	1	0	2	0	0	0	1	2	1	1	1	2	2	1	0	1	2	1	1	0
AX-91847032	1	2	1	0	1	1	1	0	2	1	0	0	1	0	2	1	0	2	2	1	1	2	1	2	2	0	0	1	1	1	0	2	0	0	0	1	2	1	1	1	2	2	1	0	1	2	1	1	0
AX-107973354	1	2	1	0	1	1	1	0	2	-1	0	0	1	0	2	1	0	2	2	1	1	2	1	2	-1	0	0	1	1	1	0	2	0	0	0	1	2	1	1	2	2	2	1	0	1	2	1	1	0
AX-108108318	1	2	1	0	1	1	-1	0	2	1	0	0	1	0	2	1	0	2	2	1	1	2	1	2	2	0	0	1	1	1	0	2	0	0	0	1	2	1	1	1	2	2	1	0	1	2	1	1	0
AX-108009244	1	2	1	0	1	1	1	0	2	1	0	0	1	0	2	1	-1	2	2	1	1	2	1	2	2	0	0	1	1	1	0	2	0	0	0	1	2	1	1	1	2	2	1	0	1	2	1	1	0
AX-247265025	1	2	1	0	1	1	1	0	2	1	0	0	1	0	2	1	0	2	2	1	1	2	1	2	2	0	0	1	1	1	0	2	0	0	0	1	2	1	1	1	2	2	1	0	1	2	1	1	0
AX-90794068	1	2	1	0	1	1	1	0	2	1	0	0	1	0	2	1	0	2	2	1	1	2	1	2	2	0	0	1	1	1	0	2	0	0	0	1	2	1	1	1	2	2	1	0	1	2	1	1	0
AX-107957311	1	2	1	0	1	1	1	0	2	1	0	0	1	0	2	1	0	2	2	1	1	2	1	2	2	0	0	1	1	1	0	2	0	0	0	1	2	1	1	1	2	1	1	0	1	2	1	1	0
AX-108077074	1	2	1	1	1	0	1	1	1	2	0	2	0	1	2	1	0	2	2	2	2	2	0	2	2	1	2	2	-1	1	0	1	0	1	1	1	1	1	1	1	1	1	1	1	1	0	1	1	0
AX-108108780	1	2	1	1	1	0	1	1	1	2	0	2	0	1	2	1	0	2	2	2	2	2	0	2	2	1	2	2	0	1	0	1	0	1	1	1	1	1	1	1	1	1	1	1	1	0	1	1	0
AX-247236770	1	2	1	1	1	0	1	1	1	2	0	2	0	1	2	1	0	2	2	2	2	2	0	2	2	1	2	2	0	1	0	1	0	1	1	1	1	1	1	1	1	1	1	1	1	0	1	1	0
AX-247278717	1	2	1	1	1	0	1	1	1	2	0	2	0	1	2	1	0	2	2	2	2	2	0	2	2	1	2	2	0	1	0	1	0	1	1	1	1	1	1	1	1	1	1	1	1	0	1	1	0
AX-86290146	1	2	1	1	1	0	1	1	1	2	0	2	0	1	2	1	0	2	2	2	2	2	0	2	2	1	2	2	0	1	0	1	0	1	1	1	1	1	1	1	1	1	1	1	1	0	1	1	0
AX-108021583	0	2	1	1	1	1	1	1	1	2	0	2	1	1	2	1	0	2	2	2	2	1	0	2	2	1	2	2	0	1	1	1	0	1	1	1	1	1	1	1	1	1	1	1	1	0	1	1	0
AX-247236764	0	2	1	1	1	1	1	1	1	2	0	2	1	1	2	1	0	2	2	2	2	1	0	2	2	1	2	2	0	1	1	1	0	1	1	1	1	1	1	1	1	1	1	1	1	0	1	1	0
AX-90855737	0	2	1	1	1	1	1	1	1	2	0	2	1	1	2	1	0	2	2	2	2	1	0	2	2	1	2	2	0	1	1	1	0	1	1	1	1	1	1	1	1	1	1	1	1	0	1	1	0
AX-108007273	0	2	1	1	1	1	1	1	1	2	0	2	1	1	2	1	0	2	-1	1	2	1	0	2	2	1	2	-1	0	1	1	1	0	1	1	1	1	1	1	1	1	1	1	1	1	0	1	1	0
AX-108097488	0	2	1	1	1	1	1	1	1	2	0	2	1	1	2	1	0	2	2	1	2	1	0	2	2	1	2	2	0	1	1	1	0	1	1	1	1	1	1	1	1	1	1	1	1	1	1	1	0
AX-107998947	0	2	1	1	1	1	1	1	1	2	0	2	1	1	2	1	0	2	2	1	2	1	0	2	2	1	2	2	0	1	1	1	0	1	1	1	1	1	1	1	1	1	1	1	1	1	1	1	0
AX-247236780	0	2	1	1	1	1	1	1	1	2	0	2	1	1	2	1	0	2	2	1	2	1	0	2	2	1	2	2	0	1	1	1	0	1	1	1	1	1	1	1	1	1	1	1	1	1	1	1	0
AX-86284242	0	2	1	1	1	1	1	1	1	2	0	2	1	1	2	1	0	2	2	1	2	1	0	2	2	1	2	2	0	1	1	1	0	1	1	1	1	1	1	1	1	1	1	1	1	1	1	1	0
AX-108068314	0	2	1	1	1	1	1	1	1	2	0	2	1	1	2	1	0	2	2	1	2	1	0	2	2	1	2	2	0	1	1	1	0	1	1	1	1	1	1	1	1	1	1	1	1	1	1	1	0
AX-107954811	0	2	1	1	1	1	1	1	1	2	0	2	1	1	2	0	0	2	2	1	2	1	0	2	2	1	2	2	0	1	1	1	0	1	1	1	1	1	1	1	1	1	1	1	1	1	1	1	0
AX-108007412	0	2	1	1	1	1	1	1	1	2	0	2	1	1	2	0	0	2	2	1	2	1	0	2	2	1	2	2	0	1	1	1	0	1	1	1	1	1	1	1	1	1	1	1	1	1	1	1	0
AX-90855859	0	2	1	1	1	1	1	1	1	2	0	2	1	1	2	0	0	2	2	1	2	1	0	2	2	1	2	2	0	1	1	1	0	1	1	1	1	1	1	1	1	1	1	1	1	1	1	1	0
AX-107952199	0	2	1	1	1	1	1	1	1	2	0	2	1	1	2	0	0	2	1	1	2	1	0	2	2	1	2	2	0	1	1	1	0	1	1	1	1	1	1	1	1	1	1	1	1	1	1	1	0
AX-247236778	0	2	1	1	1	1	1	1	1	2	0	2	1	1	2	0	0	2	1	1	2	1	0	2	2	1	2	2	0	1	1	1	0	1	1	1	1	1	1	1	1	1	1	1	1	1	1	1	0
AX-90598411	0	2	1	1	1	1	1	1	1	2	0	2	1	1	2	0	0	2	1	1	2	1	0	2	2	1	2	2	0	1	1	1	0	1	1	1	1	1	1	1	1	1	1	1	1	1	1	1	0
AX-86269659	0	-1	1	1	1	1	1	1	1	2	0	2	1	1	2	0	0	-1	1	1	2	1	0	2	2	1	2	2	0	1	1	1	0	1	1	1	1	1	1	1	1	1	1	1	1	1	1	1	0
AX-91405552	0	2	1	1	1	1	1	1	1	-1	0	2	1	1	-1	0	0	2	1	1	-1	1	0	2	-1	1	2	2	0	1	1	1	0	1	1	1	1	1	1	1	1	1	1	1	1	1	1	1	0
AX-108073037	0	2	1	1	1	1	1	1	1	2	0	2	1	1	2	0	0	2	1	1	2	1	0	2	2	1	2	2	0	1	1	1	0	1	1	1	1	1	1	1	1	1	1	1	1	1	1	1	0
AX-108059132	0	2	1	1	1	1	1	1	1	1	0	2	1	1	2	0	0	2	1	1	2	1	0	2	2	1	2	2	0	1	1	1	0	1	1	1	1	1	1	1	1	1	1	1	1	1	1	1	0
AX-108073567	0	2	1	1	1	1	1	1	1	2	0	2	-1	1	2	0	0	2	1	-1	2	1	0	2	2	1	2	2	-1	1	1	1	0	-1	1	1	1	1	1	-1	1	1	1	1	-1	1	1	1	0
AX-108021789	0	2	1	1	1	1	1	1	1	2	0	2	1	1	2	0	0	2	1	1	2	1	0	2	2	1	2	2	0	1	1	1	0	1	1	1	1	1	1	1	1	1	1	1	1	1	1	1	0
AX-108039667	0	2	1	1	1	1	1	1	1	2	0	2	1	1	2	0	0	2	1	1	2	1	0	2	2	1	2	2	0	1	1	1	0	1	1	1	1	1	1	1	1	1	1	1	1	1	1	1	1
AX-107996715	1	2	1	1	1	1	1	1	1	2	0	2	1	1	2	0	0	2	1	1	2	1	0	2	2	1	2	2	0	1	1	1	0	1	1	1	1	1	1	1	1	1	1	1	1	1	1	1	1
AX-91597184	1	2	1	1	1	1	1	1	1	2	0	2	1	1	2	0	0	2	1	1	2	1	0	2	1	1	2	2	0	1	1	1	0	1	1	1	1	1	1	1	1	1	1	1	1	1	1	1	1
AX-90855970	1	2	1	1	1	1	1	1	1	2	0	2	1	1	2	0	0	2	1	1	2	1	0	2	1	1	2	2	0	1	1	1	0	1	1	1	1	1	1	1	1	1	1	1	1	1	1	1	1
AX-108062321	1	2	1	1	1	1	1	1	1	2	0	2	1	1	2	0	0	2	1	1	2	1	0	2	1	1	2	2	0	1	1	1	0	1	1	1	1	1	1	1	1	1	1	1	1	1	1	1	1
AX-247236787	1	2	1	1	1	1	1	1	1	2	0	2	1	1	2	0	0	2	1	1	2	1	0	2	1	1	2	2	0	1	1	1	0	1	1	1	1	1	1	1	1	1	1	1	1	1	1	1	1
AX-108102373	1	2	1	1	1	1	1	1	1	2	0	2	1	1	2	0	0	2	0	1	2	1	0	2	1	1	2	2	0	1	1	1	0	1	1	1	1	1	1	1	1	1	1	1	1	1	1	1	1
AX-108085060	1	2	1	1	1	1	1	1	1	2	0	2	1	1	2	0	0	2	0	1	2	1	0	2	1	1	2	2	0	1	1	1	0	1	1	1	1	1	1	1	1	1	1	1	1	1	1	1	1
AX-90856047	1	2	1	1	1	1	1	1	1	2	0	2	1	1	2	0	0	2	0	1	2	1	0	2	1	1	2	2	0	1	1	1	0	1	1	1	1	1	1	1	1	1	1	1	1	1	1	1	1
AX-108033018	1	2	1	1	1	1	1	2	1	-1	1	2	-1	0	2	0	0	2	0	1	2	1	0	2	1	1	-1	1	0	1	1	1	-1	1	1	1	1	1	1	1	-1	1	0	1	1	-1	1	1	1
AX-108062171	1	2	1	1	1	1	-1	2	1	2	1	2	1	0	2	0	0	2	0	1	2	-1	0	2	1	1	2	2	0	1	1	-1	1	1	1	1	1	-1	1	1	2	1	0	1	1	2	1	1	1
AX-107984948	1	2	1	1	1	1	1	2	1	2	1	2	1	0	2	0	0	2	0	1	-1	1	0	2	1	1	2	2	0	1	1	1	1	1	1	1	1	1	1	1	2	1	0	1	1	2	1	1	1
AX-90634352	1	2	1	1	1	1	1	2	1	2	1	2	1	0	2	0	0	2	0	1	2	1	0	2	1	1	2	2	0	1	1	1	1	1	1	1	1	1	1	1	2	1	0	1	1	2	2	1	1
AX-90856106	1	2	1	1	1	1	1	2	1	2	1	2	1	0	2	0	0	2	0	1	2	1	0	2	1	1	2	2	0	1	1	1	1	1	1	1	1	1	1	1	2	1	0	1	1	2	2	1	1
AX-108002446	1	2	1	1	1	1	1	2	1	2	1	2	1	0	2	0	0	2	0	1	2	1	0	2	1	1	2	2	0	1	1	1	1	1	1	1	1	1	1	1	2	1	1	1	1	2	2	1	1
AX-90856164	1	2	1	1	1	1	1	2	1	2	1	2	1	0	2	-1	0	2	0	1	1	1	0	2	1	1	2	2	0	1	1	1	1	1	1	1	1	1	1	1	2	1	1	1	1	2	2	1	1
AX-86269665	1	2	1	1	1	1	1	2	1	2	1	1	1	0	2	0	0	2	0	1	1	1	1	2	1	1	2	2	0	1	1	1	1	1	1	2	1	1	2	0	2	1	1	1	1	2	2	1	1
AX-108038092	1	2	1	0	1	1	1	2	1	2	1	1	1	0	2	0	0	2	0	1	1	1	1	2	1	1	2	2	0	1	1	1	1	1	2	2	1	1	2	0	2	1	1	1	1	2	2	1	1
AX-86264001	1	2	1	0	1	1	1	2	1	2	1	1	1	0	2	0	0	2	0	1	1	1	1	2	1	1	2	2	0	1	1	1	1	1	2	2	1	1	2	0	2	1	1	1	1	2	2	1	1
AX-107945551	1	2	1	0	1	1	1	2	1	2	1	1	1	0	2	0	0	2	0	1	1	1	1	2	1	1	2	2	0	1	1	1	1	1	2	2	1	1	2	0	2	1	1	1	1	2	2	1	1
AX-247259316	-1	2	1	-1	1	0	2	2	0	-1	0	1	2	2	1	1	2	2	0	0	1	1	-1	1	1	2	1	1	-1	1	2	1	1	0	1	1	0	1	2	0	2	1	-1	0	1	1	2	0	1
AX-108006476	1	2	1	2	1	0	2	2	0	0	0	1	2	2	1	1	2	2	0	0	1	1	1	1	1	2	1	1	1	1	2	1	1	0	1	1	0	1	2	0	2	1	1	0	1	1	2	0	1
AX-108065729	1	2	1	2	1	0	2	2	0	0	0	1	2	2	1	1	2	2	0	0	1	1	1	1	1	2	1	1	1	1	2	1	1	0	1	1	0	1	2	0	2	1	1	0	0	1	2	0	1
AX-90977784	1	2	1	2	1	0	2	2	0	0	0	1	2	2	1	1	2	2	0	0	1	1	1	1	1	2	1	1	1	1	2	1	1	0	1	1	0	1	-1	0	2	1	1	0	0	1	2	0	1
AX-108002616	1	2	1	2	1	0	2	2	0	0	0	1	2	2	1	1	2	2	0	0	1	1	1	1	1	2	1	1	1	1	2	1	1	0	1	1	0	1	2	0	2	1	1	0	0	1	2	0	1
AX-86316290	1	2	1	2	1	0	2	2	0	0	0	1	2	2	1	1	2	2	0	0	1	1	1	1	1	2	1	1	1	1	2	1	1	0	1	1	0	1	2	0	2	1	1	0	0	1	2	0	1
AX-91439733	1	2	1	2	1	0	2	2	0	0	0	1	2	2	1	1	2	2	0	0	1	1	1	1	1	2	1	1	1	1	2	1	1	0	1	1	0	1	2	0	2	1	1	0	0	1	2	0	1
AX-108087363	1	2	1	2	1	0	2	2	0	0	0	1	2	2	1	1	2	2	0	0	1	1	1	1	1	2	1	1	1	1	2	1	1	0	1	1	0	1	2	0	2	1	1	0	0	1	2	0	1
AX-86316295	1	2	1	2	1	0	2	2	0	0	0	1	2	2	1	1	2	2	0	0	1	1	1	1	1	2	1	1	1	1	2	1	1	0	1	1	0	1	2	0	2	1	1	0	0	1	2	0	1
AX-107989634	1	2	1	2	1	0	2	2	0	0	0	1	2	2	1	1	2	2	0	0	1	1	1	1	1	2	1	1	1	1	2	1	1	0	1	1	0	1	2	0	2	1	1	0	0	1	2	0	1
AX-108099582	1	2	1	2	1	0	2	2	0	0	0	1	2	2	1	1	2	2	0	0	1	1	1	1	1	2	1	1	1	1	2	1	1	0	1	1	0	1	2	0	2	1	1	0	0	1	2	0	1
AX-108066503	1	2	1	2	1	0	2	2	0	0	0	1	2	2	1	1	2	2	0	0	1	1	1	1	1	2	1	1	1	1	2	1	1	0	1	1	0	1	2	0	2	1	1	0	0	1	2	0	1
AX-108108946	1	2	1	2	1	0	2	2	0	0	0	1	2	2	1	1	2	2	0	0	1	1	1	1	1	2	1	1	1	1	2	1	1	0	1	1	0	1	2	0	2	1	1	0	0	1	2	0	1
AX-108086559	1	2	1	2	1	0	2	2	0	0	0	1	2	2	1	1	2	2	0	0	1	1	1	1	1	2	1	1	1	1	2	1	1	0	1	1	0	1	2	0	2	1	1	0	0	1	2	0	1
AX-108007034	1	2	1	2	1	-1	2	2	0	0	0	1	2	2	1	1	2	2	0	0	1	1	1	1	1	2	1	1	1	1	2	1	1	0	1	1	0	1	2	0	2	1	1	0	0	1	2	0	1
AX-108055316	1	2	1	2	1	0	2	2	0	0	0	1	2	2	1	1	2	2	0	0	1	1	1	1	1	2	1	1	1	1	2	1	1	0	1	1	0	1	2	0	2	1	1	0	0	1	2	0	1
AX-107985106	1	2	1	2	1	0	2	2	0	0	0	1	2	2	1	1	2	2	0	0	1	1	1	1	1	2	1	1	1	1	2	1	1	0	1	1	0	1	2	0	2	1	1	0	0	1	2	0	1
AX-108077075	1	2	1	2	1	0	2	2	0	0	0	1	2	2	1	1	2	2	0	0	1	1	1	1	1	2	1	1	1	1	2	1	1	0	1	1	0	1	2	0	2	1	1	0	0	1	2	0	1
AX-108095799	1	2	1	2	1	0	2	2	0	0	0	1	2	2	1	1	2	2	0	0	1	1	1	1	1	2	1	1	1	1	2	1	1	0	1	1	0	1	2	0	2	1	1	0	0	1	2	0	1
AX-108096486	1	2	1	2	1	0	2	2	0	0	0	1	2	2	1	1	2	2	0	0	1	1	1	1	1	2	1	1	1	1	2	1	1	0	1	1	0	1	2	0	2	1	1	0	0	1	2	0	1
AX-91382725	1	2	1	2	1	0	2	2	0	0	0	1	2	2	1	1	2	2	0	0	1	1	1	1	1	2	1	1	1	1	2	1	1	0	1	1	0	1	2	0	2	1	1	0	0	1	2	0	1
AX-108037774	1	2	1	2	1	0	2	2	0	0	0	1	2	2	1	1	2	2	0	0	1	1	1	1	1	2	1	1	1	1	2	1	1	0	1	1	0	1	2	0	2	1	1	0	0	1	2	0	1
AX-108040898	1	2	1	2	1	0	2	2	0	0	0	1	2	2	1	1	2	2	0	0	1	1	1	1	1	2	1	1	1	1	2	1	1	0	1	1	0	1	2	0	2	1	1	0	0	1	2	0	1
AX-107944773	1	2	1	2	1	0	2	2	0	0	0	1	2	2	1	1	2	2	0	0	1	1	1	1	1	2	1	1	1	1	2	1	1	0	1	1	0	1	2	0	2	1	1	0	0	1	2	0	1
AX-107964501	1	2	1	2	1	0	2	2	0	0	0	1	2	2	1	1	2	2	0	0	1	1	1	1	1	2	1	1	1	1	2	1	1	0	1	1	0	1	2	0	2	1	1	-1	0	1	2	0	1
AX-90587263	1	2	1	2	1	0	2	2	0	0	0	1	2	2	1	1	2	2	0	0	1	1	1	1	1	2	1	1	1	1	2	1	1	0	1	1	0	1	2	0	2	1	1	0	0	1	2	0	1
AX-108033537	1	2	1	2	1	0	2	2	0	0	0	1	2	2	1	1	2	2	0	0	1	1	1	1	1	2	1	1	1	1	2	1	1	0	1	1	0	1	2	0	2	1	1	0	0	1	2	0	1
AX-108083057	1	2	1	2	1	0	2	2	0	0	0	1	2	2	1	1	2	2	0	0	1	1	1	1	1	2	1	1	1	1	2	1	1	0	1	1	0	1	2	0	2	1	1	0	0	1	2	0	1
AX-247267774	1	2	1	2	1	0	2	2	0	0	0	1	2	2	1	1	2	2	0	0	1	1	1	1	1	2	1	1	1	1	2	1	1	0	1	1	0	1	2	0	2	1	1	0	0	1	2	0	1
AX-108005739	1	2	1	2	1	0	2	2	0	0	0	1	2	2	1	1	2	2	1	0	1	1	1	1	1	2	1	1	1	1	2	1	1	0	1	1	0	1	2	0	2	1	1	0	0	1	2	0	1
AX-107937222	1	2	1	2	1	1	2	2	0	0	-1	1	2	2	1	1	2	-1	1	1	1	1	1	1	1	2	1	1	1	1	2	1	1	0	-1	1	0	1	2	-1	2	1	1	0	0	1	2	-1	1
AX-107986672	1	2	1	2	1	0	2	2	0	0	0	1	2	2	1	1	2	2	1	0	1	1	0	1	1	2	1	1	1	1	2	1	1	-1	1	1	0	1	2	0	2	1	1	0	0	1	2	0	1
AX-108102211	1	2	1	2	1	0	2	2	0	0	0	1	2	2	1	1	2	2	0	0	1	1	0	1	1	2	1	1	1	1	2	1	1	0	1	1	0	1	2	0	2	1	1	0	0	1	2	0	1
AX-86249680	1	2	1	2	1	0	2	2	0	0	1	1	2	2	1	1	2	2	0	0	1	1	0	1	1	2	1	1	1	1	2	1	1	0	1	1	0	1	2	0	2	1	1	0	0	1	2	0	1
AX-108055292	1	2	1	2	1	0	2	2	0	0	0	1	2	2	1	1	2	2	0	0	1	1	0	1	1	2	1	1	1	1	2	1	1	0	1	1	0	1	2	0	2	1	1	0	0	1	2	0	1
AX-108091776	1	2	1	2	1	0	2	2	0	0	0	1	2	2	1	1	2	2	0	0	1	1	0	1	1	2	1	1	1	1	2	1	1	0	1	1	0	1	2	0	2	1	1	0	0	1	2	0	1
AX-107982073	1	2	1	2	1	0	2	2	0	0	0	1	2	2	1	1	2	2	0	0	1	1	0	1	1	2	1	1	1	1	2	1	1	0	1	1	0	1	2	0	2	1	1	0	0	1	2	0	1
AX-108062041	1	2	1	2	1	0	2	2	0	0	0	1	2	2	1	1	2	2	0	1	1	1	0	1	1	2	1	1	0	1	2	1	1	0	1	1	0	1	2	0	2	1	1	0	0	1	2	0	1
AX-90977525	1	2	1	2	1	0	2	2	0	0	0	0	2	2	1	1	2	2	0	1	1	1	1	1	1	2	1	1	0	1	2	1	1	0	1	1	0	1	2	0	2	1	1	0	1	1	2	0	1
AX-90977524	1	2	1	2	1	0	2	2	0	0	0	0	2	2	1	1	2	2	0	1	1	1	1	1	1	2	1	1	0	1	2	1	1	0	1	1	0	1	2	0	2	1	1	0	1	1	2	0	1
AX-107986261	1	2	1	2	1	0	2	2	0	0	0	0	2	2	1	1	2	2	0	1	1	1	1	1	1	2	1	1	0	1	2	1	1	0	1	1	0	1	2	0	2	1	1	0	1	1	2	0	1
AX-86260986	1	2	1	2	1	0	2	2	0	0	0	0	2	2	1	1	2	2	0	1	1	1	1	1	1	2	1	1	0	1	2	1	1	0	1	1	0	1	2	0	2	1	1	0	1	1	2	0	1
AX-90977510	1	2	1	2	1	0	2	2	0	0	0	0	2	2	1	1	2	2	0	1	1	1	1	1	1	2	1	1	0	1	2	1	1	0	1	1	0	1	2	0	2	1	1	0	1	1	2	0	1
AX-108094827	1	2	1	2	1	0	2	2	0	0	0	0	2	2	1	1	2	2	0	1	1	1	1	1	1	2	1	1	0	1	2	1	1	0	1	1	0	1	2	0	2	1	1	0	1	1	2	0	1
AX-108064269	1	2	1	2	1	0	2	2	0	0	0	0	2	2	1	1	2	2	0	1	1	1	1	1	1	2	1	1	0	1	2	1	1	0	1	1	0	1	2	0	2	1	1	0	1	1	2	0	1
AX-108034561	1	2	1	2	1	0	2	2	0	0	0	0	2	2	1	1	2	2	0	1	1	1	1	1	1	2	1	1	0	1	2	1	1	0	1	1	0	1	2	0	2	1	1	0	1	1	2	0	1
AX-108023794	1	2	1	2	1	0	2	2	0	0	0	0	2	2	1	1	2	2	0	1	1	1	1	1	1	2	1	1	0	1	2	1	1	0	1	1	0	1	2	0	2	1	1	0	1	1	2	0	1
AX-86281352	1	2	1	2	1	0	2	2	0	0	0	0	2	2	1	1	2	2	0	1	1	1	1	1	1	2	1	1	0	1	2	1	1	0	1	1	0	1	2	0	2	1	1	0	1	1	2	0	1
AX-107968806	1	2	1	2	1	0	2	2	0	0	0	0	2	2	1	1	2	2	0	1	1	1	1	1	1	2	1	1	0	1	2	1	1	0	1	1	0	1	2	0	2	1	1	0	1	1	2	0	1
AX-107991654	1	2	1	2	1	0	2	2	0	0	0	0	2	2	1	1	2	2	0	1	1	1	1	1	1	2	1	1	0	1	2	1	1	0	1	1	0	1	2	0	2	1	1	0	1	1	2	0	1
AX-247266161	1	2	1	2	1	0	2	2	0	0	0	0	2	2	1	1	2	2	0	1	1	1	1	1	1	2	1	1	0	1	2	1	1	0	1	1	0	1	2	0	2	1	1	0	1	1	2	0	1
AX-90619595	1	2	1	2	1	0	2	2	0	0	0	0	2	2	1	1	2	2	0	1	1	1	1	1	1	2	1	1	0	1	2	1	1	0	1	1	0	1	2	0	2	1	1	0	1	1	2	0	1
AX-107937605	1	2	1	2	1	0	2	2	0	0	0	0	2	2	1	1	2	2	0	1	1	1	1	1	1	2	1	1	0	1	2	1	1	0	1	1	0	1	2	0	2	1	1	0	1	1	2	0	1
AX-107972462	1	2	1	2	1	0	2	2	0	0	0	0	2	2	1	1	2	2	0	1	1	1	1	1	1	2	1	1	0	1	2	1	1	0	1	1	0	1	2	0	2	1	1	0	1	1	2	0	1
AX-107998425	1	2	1	2	1	0	2	2	0	0	0	0	2	2	1	1	2	2	0	1	1	1	1	1	1	2	1	1	0	1	2	1	1	0	1	1	0	1	2	0	2	1	1	0	1	1	2	0	1
AX-107995825	1	2	1	2	1	0	2	2	0	0	0	0	2	2	1	1	2	2	0	1	1	1	1	1	1	2	1	1	0	1	2	1	1	0	1	1	0	1	-1	0	2	1	1	0	1	1	2	0	1
AX-108024193	2	2	1	2	1	0	2	2	0	0	0	0	2	2	1	1	2	2	0	1	1	1	1	1	1	2	1	1	0	1	2	1	1	0	1	1	0	1	1	0	2	1	1	0	1	1	2	1	1
AX-107951090	2	2	1	2	1	0	2	2	0	0	0	0	2	2	1	1	2	2	0	1	1	1	1	1	1	2	1	1	0	1	2	1	1	0	1	1	0	1	1	-1	2	1	1	0	1	1	2	1	1
AX-107938375	2	2	1	2	1	0	2	2	0	0	0	1	2	2	1	1	2	2	0	1	1	1	1	1	1	2	1	1	0	1	2	1	1	0	1	1	0	1	1	0	2	1	1	0	1	1	2	1	1
AX-90601962	2	2	1	2	1	0	2	2	0	0	0	1	2	2	1	1	2	2	0	1	1	1	1	1	1	2	1	1	0	1	2	1	1	0	1	1	0	1	1	0	2	1	1	0	1	1	2	1	1
AX-108074795	2	2	1	2	1	0	2	2	0	0	0	1	2	2	1	1	2	2	0	1	1	1	-1	1	1	2	1	1	0	0	2	1	1	0	1	1	0	1	1	0	2	1	1	0	1	1	2	1	1
AX-107974934	2	2	1	2	1	0	2	2	0	0	1	1	2	2	1	1	2	2	0	1	1	1	1	1	1	2	1	1	0	1	2	1	1	0	1	1	0	1	0	0	2	1	1	0	1	1	2	1	1
AX-247261918	2	2	1	2	1	0	2	2	0	0	1	1	2	2	1	1	2	2	0	1	1	1	1	1	1	2	1	1	0	1	2	1	1	0	1	1	0	1	1	0	2	1	1	0	1	1	2	1	1
AX-108028099	2	2	1	2	1	0	2	2	0	0	0	1	2	2	1	1	2	2	0	1	1	1	1	1	1	2	1	1	0	1	2	1	1	0	1	1	0	1	1	0	2	1	1	0	1	1	2	1	1
AX-108045033	2	2	1	2	1	0	2	2	-1	0	0	1	2	2	1	1	2	2	0	1	1	1	1	1	1	2	1	1	0	1	2	1	1	0	1	1	0	1	1	0	-1	1	1	0	1	1	2	1	1
AX-108096191	2	2	1	2	1	0	2	2	0	0	0	1	2	2	1	1	2	2	0	1	1	1	1	1	1	2	1	1	0	1	2	1	1	0	1	1	0	1	1	0	2	1	1	0	1	1	2	1	1
AX-108049237	2	2	1	2	1	0	2	2	0	0	0	1	2	2	1	1	2	2	0	1	1	1	1	1	1	2	1	1	0	1	2	1	1	0	1	1	0	1	1	0	2	1	1	0	1	1	2	1	1
AX-107979554	2	2	1	2	1	0	2	2	0	0	0	1	2	2	1	1	2	2	0	1	1	1	1	1	1	2	1	1	0	1	2	1	1	0	1	1	0	1	1	0	2	1	1	0	1	1	2	1	1
AX-107997852	2	2	1	2	1	0	2	2	0	0	1	1	2	2	1	1	2	2	0	1	1	1	1	1	1	2	1	1	0	1	2	1	1	0	1	1	0	1	1	0	2	1	1	0	1	1	2	1	1
AX-108084920	2	2	1	2	1	0	2	2	0	0	1	1	2	2	1	1	2	2	0	1	1	1	1	1	1	2	1	1	0	1	2	1	1	0	1	1	0	1	1	0	2	1	1	0	1	1	2	1	1
AX-108006234	2	2	1	2	1	0	2	2	0	0	1	1	2	2	1	1	2	2	0	1	1	1	1	1	1	2	1	1	0	1	2	1	1	1	1	1	0	1	1	0	2	1	1	0	1	1	2	1	1
AX-107975284	2	2	1	2	1	0	2	2	0	0	1	1	2	2	1	1	2	2	0	1	1	1	1	1	1	2	1	1	0	1	2	1	1	1	1	1	0	1	1	0	2	1	1	0	1	1	2	1	1
AX-247241965	2	2	1	2	1	0	2	2	0	0	1	1	2	2	1	1	2	2	0	1	1	1	1	1	1	2	1	1	0	1	2	1	1	1	1	1	0	1	1	0	2	1	1	0	1	1	2	1	1
AX-108033532	2	2	1	2	1	0	2	2	0	0	1	1	2	2	1	1	2	2	0	1	1	1	1	1	1	2	1	1	0	1	2	1	1	1	1	1	0	1	1	0	2	1	1	0	1	1	2	1	1
AX-107981707	2	2	1	2	1	0	2	2	0	0	1	0	2	2	1	2	2	2	0	1	1	1	1	1	1	2	1	1	1	1	2	0	1	2	1	1	0	1	1	0	2	1	1	0	1	1	2	1	1
AX-107974147	2	2	1	2	1	0	2	2	0	0	1	0	2	2	1	2	2	2	0	1	1	1	1	1	1	2	1	1	1	1	2	0	1	2	1	1	0	1	1	-1	2	1	1	0	1	1	2	1	1
AX-86323952	2	2	1	2	1	0	2	2	0	0	1	0	2	2	1	2	2	2	0	1	1	1	1	1	1	2	1	1	1	1	2	0	1	2	1	1	0	1	1	0	2	1	1	0	1	1	2	1	1
AX-107955007	2	2	1	2	1	0	2	2	0	0	1	0	2	2	1	2	2	2	0	1	0	1	1	1	1	2	1	1	1	1	2	0	1	2	1	1	0	1	1	0	2	1	1	0	1	1	2	1	1
AX-107980591	1	2	1	2	1	0	2	2	0	0	1	0	2	2	1	2	2	2	0	1	0	1	1	1	1	2	1	1	1	1	2	0	1	2	1	1	0	1	1	0	2	1	1	0	1	1	2	1	1
AX-107940242	1	2	1	2	1	0	2	1	0	0	1	0	2	2	1	2	2	2	0	1	0	1	1	1	1	2	1	1	1	1	2	0	1	2	1	1	0	1	1	0	2	1	1	0	1	1	2	1	1
AX-108019645	1	2	1	2	1	0	2	2	0	0	1	0	2	2	1	2	2	2	0	1	0	1	1	1	1	2	1	1	1	1	2	0	1	2	1	1	0	1	1	0	2	1	1	0	1	1	2	1	1
AX-108084374	1	2	1	2	1	0	2	2	0	0	1	0	2	2	1	2	2	2	0	1	0	1	1	1	1	2	1	1	1	1	2	0	1	2	1	1	0	1	1	0	2	1	1	0	1	1	2	1	1
AX-90976968	1	2	1	2	1	0	2	2	0	0	1	0	2	2	1	2	2	2	0	1	0	1	1	1	1	2	1	1	1	1	2	0	1	2	1	1	0	1	1	0	2	1	1	0	1	1	2	1	1
AX-108007190	1	2	1	2	1	0	2	2	0	0	1	0	2	2	1	2	2	2	0	1	0	1	1	1	1	2	1	1	1	1	2	0	1	2	1	1	0	1	1	0	2	1	1	0	1	1	2	1	1
AX-108053282	1	2	1	2	1	0	2	2	0	0	1	0	2	2	1	2	2	2	0	1	0	1	1	1	1	2	1	1	1	1	2	0	1	2	1	1	0	1	1	0	2	1	1	0	1	1	2	1	1
AX-107935902	1	2	1	2	-1	0	2	2	0	0	1	0	2	2	1	2	2	2	0	1	0	1	1	1	1	2	1	1	1	1	2	0	1	2	1	1	0	1	1	0	2	1	1	0	1	1	2	1	1
AX-108089795	1	2	1	2	1	0	2	2	0	0	1	0	2	2	1	2	2	2	0	1	0	1	1	1	1	2	1	1	1	1	2	0	1	2	1	1	0	1	1	0	2	1	1	0	1	1	2	1	1
AX-107988313	1	2	1	2	1	0	2	2	0	0	1	0	2	2	1	2	2	2	0	1	0	1	1	2	1	2	1	1	1	1	2	0	1	2	1	1	0	1	1	0	2	1	1	0	1	1	2	2	1
AX-107979361	1	2	1	2	1	0	2	2	0	0	1	0	2	2	1	2	2	2	0	1	0	1	1	2	1	2	1	1	1	1	2	0	1	2	1	1	0	1	1	0	2	1	1	0	1	1	2	2	1
AX-247241959	1	2	1	2	1	0	2	2	0	0	1	0	2	2	1	2	2	2	0	1	0	1	1	2	1	2	1	1	1	1	2	0	1	2	1	1	0	1	1	0	2	1	1	0	1	1	2	2	1
AX-108090572	1	2	1	2	1	0	2	2	0	0	1	0	2	2	1	2	2	2	0	1	0	1	1	2	1	2	1	1	1	1	2	0	1	2	1	1	0	1	1	0	2	1	1	0	1	1	2	2	1
AX-86303231	1	2	1	2	1	0	2	2	0	0	1	0	2	2	1	2	2	2	0	1	0	1	1	2	1	2	1	1	1	1	2	0	1	2	1	1	0	1	1	0	2	1	1	0	1	1	2	2	1
AX-107942468	1	2	1	2	1	0	2	2	0	0	1	0	2	2	1	2	2	2	0	2	0	0	1	2	1	2	2	1	1	1	2	0	1	2	1	0	0	1	1	0	2	1	1	0	1	1	2	2	1
AX-247241952	1	2	1	2	1	0	2	2	0	0	1	0	2	2	1	2	2	2	0	2	0	0	1	2	1	2	2	1	1	1	2	0	1	2	1	0	0	1	1	0	2	1	1	0	1	1	2	2	1
AX-108028574	1	2	1	2	1	0	2	2	0	0	1	0	2	2	1	2	2	2	0	2	0	0	1	2	1	2	2	1	1	1	2	0	1	2	1	0	0	1	1	0	2	1	1	0	1	1	2	2	1
AX-107984577	1	2	1	2	1	0	2	2	0	0	1	0	2	2	1	2	2	2	0	2	0	0	1	2	1	2	2	1	1	1	2	0	1	2	1	0	0	1	1	0	2	1	1	0	1	1	2	2	1
AX-108074391	1	2	1	2	1	0	2	2	0	0	1	0	2	2	1	2	2	2	0	2	0	0	1	2	1	2	2	1	1	1	2	0	1	2	1	0	0	1	1	0	2	1	1	0	1	1	2	2	1
AX-108045782	1	2	1	2	1	0	2	2	0	0	1	0	2	2	1	2	2	2	0	2	0	0	1	2	1	2	2	1	1	1	2	0	1	2	1	0	0	1	1	0	2	1	1	0	1	1	2	2	1
AX-247241945	1	2	1	2	1	0	2	2	0	0	1	0	2	2	0	2	2	2	0	2	0	0	1	2	1	2	2	1	1	1	2	0	1	2	1	0	0	1	1	0	2	1	1	0	1	1	2	2	1
AX-108065610	1	2	1	2	1	0	2	2	0	0	1	0	2	2	0	2	2	2	0	2	0	0	1	2	1	2	2	1	1	1	2	0	1	2	1	0	0	1	1	0	2	1	1	0	1	1	2	2	1
AX-86281662	1	2	1	2	1	0	2	2	0	0	1	0	2	2	0	2	2	2	0	2	0	0	1	2	1	2	2	1	1	1	2	0	1	2	1	0	0	1	1	0	2	1	1	0	1	1	2	2	1
AX-108043532	1	2	1	2	1	0	2	2	0	0	1	0	2	2	0	2	2	2	0	2	0	0	1	2	1	2	2	1	1	1	2	0	1	2	1	0	0	1	1	0	2	1	2	0	1	1	2	2	1
AX-108048387	1	2	1	2	1	0	2	2	0	0	1	0	2	2	0	2	2	2	0	2	0	0	1	2	1	2	2	1	1	1	2	0	1	2	1	0	0	1	1	0	2	1	2	0	1	1	2	2	1
AX-90976593	1	2	1	2	1	0	2	2	0	0	1	0	2	2	0	2	2	2	0	2	0	0	1	2	1	2	2	1	1	1	2	0	1	2	1	0	0	1	1	0	2	1	2	0	1	1	2	2	1
AX-107977912	1	2	1	2	1	0	2	2	0	0	1	0	2	2	0	2	2	2	0	2	0	0	1	2	1	2	2	1	1	1	2	0	1	2	1	0	0	1	1	0	2	1	2	0	1	1	2	2	1
AX-108012861	1	2	1	2	1	0	2	2	0	0	1	0	2	2	0	2	2	2	0	2	0	0	1	2	1	2	2	1	1	1	1	0	1	2	1	0	0	1	1	0	2	1	2	0	1	1	2	2	1
AX-107983769	1	2	1	2	1	0	2	2	0	0	1	0	2	2	0	2	2	2	0	2	0	0	1	2	1	2	2	1	1	1	-1	0	1	2	1	0	0	1	1	0	2	1	2	0	1	1	2	2	1
AX-107944523	1	2	1	2	1	0	2	2	0	0	1	0	2	2	0	2	2	2	0	2	0	0	1	2	1	2	2	1	1	1	0	0	1	2	1	0	0	1	1	0	2	1	2	0	1	1	2	2	1
AX-108082577	1	2	1	2	1	0	2	2	0	0	1	0	2	2	0	2	2	2	0	2	0	0	1	2	1	2	2	1	1	1	0	0	1	2	1	0	0	0	1	0	2	1	2	0	1	1	2	2	1
AX-90976451	1	2	1	2	1	0	2	2	-1	0	1	0	2	2	0	2	2	2	0	2	0	0	1	2	1	2	2	1	1	1	0	0	1	2	1	0	0	0	1	0	2	1	2	0	1	1	2	2	1
AX-108008011	1	2	1	2	1	0	2	2	0	0	1	0	2	2	0	2	2	2	0	2	0	0	1	2	1	2	2	1	1	1	0	0	1	2	1	0	0	0	1	0	2	1	2	0	1	1	2	2	1
AX-107996693	1	2	1	2	1	0	2	2	0	0	1	0	2	2	0	2	2	2	0	2	0	0	1	2	1	2	2	1	1	1	0	0	1	2	1	0	0	0	1	0	2	1	2	0	1	1	2	2	1
AX-108051842	1	2	1	2	1	0	2	2	0	0	1	0	2	2	0	2	2	2	0	2	0	0	1	2	1	2	2	1	1	1	0	0	1	2	1	0	0	0	1	0	2	1	2	0	1	1	2	2	1
AX-108077716	1	2	1	2	1	0	2	2	0	0	1	0	2	2	0	2	2	2	0	2	0	0	1	2	1	2	2	1	1	1	0	0	1	2	1	0	0	0	1	0	2	1	2	0	1	1	2	2	1
AX-108100376	1	2	1	2	1	0	2	2	0	0	1	0	2	2	0	2	2	2	0	2	0	0	1	2	1	2	2	1	1	1	0	0	1	2	1	0	0	0	1	0	2	1	2	0	1	1	2	2	1
AX-108087075	1	1	1	2	1	0	2	2	0	0	1	0	2	2	0	2	2	2	1	2	0	0	1	2	1	2	2	1	1	1	0	0	1	2	1	0	0	0	1	0	2	1	2	0	1	1	2	2	1
AX-108022474	1	1	1	2	1	0	2	2	0	0	1	0	2	2	0	-1	2	2	1	1	0	0	-1	2	1	2	2	1	1	1	0	0	1	2	1	0	0	0	1	0	-1	1	2	0	1	1	1	1	1
AX-91855346	1	1	1	2	1	0	2	2	0	0	-1	0	2	2	0	2	2	2	1	2	0	0	1	2	1	2	2	1	1	1	0	0	1	2	1	0	0	0	1	0	2	1	2	0	1	1	2	2	1
AX-108076486	1	1	1	2	1	1	2	2	0	0	1	0	2	2	0	2	2	2	1	2	0	0	1	2	1	2	2	1	1	1	0	0	1	2	1	0	1	0	1	0	2	1	2	0	1	1	2	2	1
AX-108031748	1	1	1	2	1	1	2	2	0	0	1	0	2	1	0	2	2	2	1	2	0	0	1	2	1	2	2	1	1	1	0	0	1	2	1	0	1	0	1	0	2	1	2	0	1	1	2	2	1
AX-107981631	1	1	2	2	1	1	1	1	1	0	1	0	2	1	0	2	2	2	2	1	0	-1	1	2	1	2	2	1	1	0	1	1	1	-1	1	0	1	0	1	1	1	1	1	0	1	0	1	2	0
AX-108064206	1	0	1	2	1	0	1	1	1	0	1	0	1	1	0	2	1	0	2	0	0	0	1	2	0	2	2	0	1	0	0	1	1	1	0	1	1	0	0	1	0	1	1	1	1	1	1	2	0
AX-107970956	1	0	1	2	1	0	1	1	1	0	1	0	1	1	0	2	1	0	2	0	0	0	1	2	0	2	2	0	1	0	0	1	1	1	0	0	1	0	0	1	0	1	1	1	1	1	1	2	0
AX-108109289	1	0	1	2	1	0	1	1	1	0	1	0	1	1	0	2	1	0	2	0	0	0	1	2	0	2	2	-1	1	0	0	1	1	1	0	0	1	0	0	1	0	1	1	1	1	1	1	2	0
AX-91426637	1	0	1	2	1	0	1	1	1	0	1	0	1	1	0	2	1	0	2	0	0	0	1	2	0	2	2	0	1	0	0	1	1	1	0	1	1	0	0	1	0	1	1	1	1	1	1	2	0
AX-108015638	1	0	1	2	1	0	1	1	1	0	1	0	1	1	0	2	1	0	2	0	0	0	1	2	0	2	2	0	1	0	0	1	1	1	0	1	1	0	0	1	0	1	1	1	1	1	1	2	0
AX-108081639	1	0	1	2	1	0	1	1	1	0	1	0	1	1	0	2	1	0	2	0	0	0	1	2	0	2	2	0	1	0	0	1	1	1	0	1	1	0	0	1	0	1	1	1	1	1	1	2	0
AX-108002449	1	0	1	2	1	0	1	1	1	0	1	0	1	1	0	2	1	0	2	0	0	0	1	2	0	2	2	0	1	0	0	1	1	1	0	1	1	0	0	1	0	1	1	1	1	1	1	2	0
AX-108057384	1	0	1	2	1	0	1	1	1	0	1	0	1	1	0	2	1	0	2	0	0	0	1	2	0	2	2	0	1	0	0	1	1	1	0	1	1	0	0	1	0	1	1	1	1	1	1	2	0
AX-107973618	1	0	1	2	1	0	1	1	1	0	1	0	1	1	0	2	1	0	2	0	0	0	1	2	0	2	2	0	1	0	0	1	1	1	0	1	1	0	0	1	0	1	1	1	1	1	1	2	0
AX-107959520	1	0	1	2	1	0	1	1	1	0	1	0	1	1	0	2	1	0	2	0	0	0	1	2	0	2	2	0	1	0	0	1	1	1	0	1	1	0	0	1	0	1	1	1	1	1	1	2	0
AX-108096381	1	0	1	2	1	0	1	1	1	0	1	0	1	1	0	2	1	0	2	0	1	0	1	2	0	2	2	0	1	0	0	1	1	1	0	1	1	0	0	1	0	1	1	1	1	1	1	2	0
AX-90971135	1	0	1	2	1	0	1	1	1	0	1	0	1	1	0	2	1	0	2	0	1	0	1	2	0	2	1	0	1	0	0	1	1	1	0	1	1	0	0	1	0	1	1	1	1	2	1	2	0
AX-107979927	1	0	1	2	1	0	1	1	1	0	1	0	1	1	0	2	1	0	2	0	-1	0	1	2	0	2	1	0	1	0	0	1	1	1	0	1	1	0	0	1	0	1	1	1	1	2	1	2	0
AX-108035438	1	0	1	2	1	0	1	1	1	0	1	0	1	1	0	2	1	0	2	0	0	0	1	2	0	2	1	0	1	0	0	1	1	1	0	1	1	0	0	1	0	1	1	1	1	2	1	2	0
AX-108039209	1	0	1	2	1	0	1	1	1	0	1	0	1	1	0	2	1	0	2	0	0	0	1	2	0	2	1	0	1	0	0	1	1	1	0	1	1	0	0	1	0	1	1	1	1	2	1	2	0
AX-91425505	1	0	1	2	1	0	1	1	1	0	1	0	1	1	0	2	1	0	2	0	0	0	1	2	0	2	1	0	1	0	0	1	1	1	0	1	1	0	0	1	0	1	1	1	1	2	1	2	0
AX-108086391	1	0	1	2	1	0	1	1	1	0	1	0	1	1	0	2	1	0	2	0	0	0	1	2	0	2	1	0	1	0	0	1	1	1	0	1	1	0	0	1	0	1	1	1	1	2	1	2	0
AX-108064413	1	0	1	2	1	0	1	1	1	0	1	0	1	1	0	2	1	0	2	0	0	0	1	2	0	2	1	0	1	0	0	1	1	1	0	1	1	0	0	1	0	1	1	1	1	2	1	2	0
AX-108085764	1	0	1	2	1	0	1	1	1	0	1	0	1	1	0	2	1	0	2	0	0	0	1	2	0	2	1	0	1	0	0	1	1	1	0	1	1	0	0	1	0	1	1	1	1	2	1	2	0
AX-107999726	1	0	1	2	1	0	1	1	1	0	1	0	1	1	0	2	1	0	2	0	0	0	1	2	0	2	1	0	1	0	0	1	1	1	0	1	1	0	0	1	0	1	1	1	1	2	1	2	0
AX-247241573	1	0	1	2	1	0	1	1	1	0	1	0	1	1	0	2	1	0	2	0	0	0	1	2	0	2	1	0	1	0	0	1	1	1	0	1	1	0	0	1	0	1	1	1	1	2	1	2	0
AX-107956857	1	0	1	2	1	0	1	1	1	0	1	0	1	1	0	2	1	0	2	0	0	0	1	2	0	2	1	0	1	0	0	1	1	1	0	1	1	0	0	1	0	1	1	1	1	2	1	2	0
AX-91677319	1	0	1	2	1	0	1	1	1	0	1	0	1	1	0	2	1	0	2	0	0	0	1	2	0	2	1	0	1	0	0	1	1	1	0	1	1	0	0	1	0	1	1	1	1	2	1	2	0
AX-107987244	1	0	1	2	1	0	1	1	1	0	1	0	1	1	0	2	1	0	1	0	0	0	1	2	0	2	1	0	1	0	0	1	1	1	0	1	1	0	0	1	0	1	1	1	1	2	1	2	0
AX-107953315	1	0	1	2	1	0	1	1	1	0	1	0	1	1	0	2	1	0	2	0	0	0	1	2	0	2	1	0	1	0	0	1	1	1	0	1	1	0	0	1	0	1	1	1	1	2	1	2	0
AX-86293366	1	0	1	2	1	0	1	1	1	0	1	0	1	1	0	2	1	0	2	0	0	0	1	2	0	2	1	0	1	0	0	1	1	-1	0	1	1	0	0	1	0	1	-1	1	1	2	2	2	0
AX-107999342	1	0	1	2	1	0	1	1	1	0	1	0	1	1	0	2	1	0	2	0	0	0	1	2	0	2	1	0	1	0	0	1	1	1	0	1	1	0	0	1	0	1	1	1	1	2	1	2	0
AX-247280880	1	0	-1	2	1	-1	0	1	1	0	1	1	1	1	1	2	-1	0	2	1	1	-1	-1	2	0	2	2	0	0	1	0	-1	1	1	-1	1	-1	1	1	1	-1	0	1	1	1	1	1	2	0
AX-90958859	1	0	1	1	0	0	1	2	1	1	1	1	1	1	1	1	2	0	1	1	1	1	1	2	0	2	1	0	1	0	1	0	0	1	1	1	1	0	0	2	1	1	1	1	2	1	1	0	1
AX-107961679	1	0	1	1	0	0	1	2	1	1	1	1	1	1	1	1	2	0	1	1	1	1	1	2	0	2	1	0	1	0	1	0	0	1	1	1	1	0	-1	2	1	1	1	1	2	1	1	0	1
AX-107975184	1	0	1	1	0	0	1	2	1	1	1	1	1	1	1	1	2	0	1	1	1	1	1	2	0	2	1	0	1	0	1	0	0	1	1	1	1	0	0	2	1	1	1	1	2	1	1	0	1
AX-107997526	1	0	1	1	0	0	1	2	1	1	1	1	1	1	1	1	2	0	1	1	1	1	1	2	0	2	1	0	1	0	1	0	0	1	1	1	1	0	0	2	1	1	1	1	2	1	1	0	1
AX-108035417	1	0	1	1	0	0	1	2	1	1	1	1	1	1	1	1	2	0	1	1	1	1	1	2	0	2	1	0	1	0	1	0	0	1	1	1	1	0	0	2	1	1	1	1	2	1	1	0	1
AX-247240920	1	0	1	1	0	0	1	2	1	1	1	1	1	1	1	1	2	0	1	1	1	1	1	2	0	2	1	0	1	0	1	0	0	1	1	1	1	0	0	2	1	1	1	1	2	1	1	0	1
AX-108000060	1	0	1	1	0	0	1	2	1	1	1	1	1	-1	1	1	2	0	1	1	1	1	1	2	0	2	1	0	1	0	1	0	0	1	1	1	1	0	0	2	1	1	1	1	2	1	1	0	1
AX-108014530	1	0	1	1	0	0	1	2	1	1	1	1	1	1	1	1	2	0	1	1	1	1	1	2	0	2	1	0	1	0	1	0	0	1	1	1	1	0	0	2	1	1	1	1	2	1	1	0	1
AX-108100163	1	0	1	1	0	0	1	2	1	1	1	1	1	1	1	1	2	0	1	1	1	1	1	2	0	2	1	0	1	0	1	0	0	1	1	1	1	0	0	2	1	1	1	1	2	1	1	0	1
AX-108105082	1	0	1	1	0	0	1	2	1	1	1	1	1	1	1	1	2	0	1	1	1	1	1	2	0	2	1	0	1	0	1	0	0	1	1	1	1	0	0	2	1	1	1	1	2	1	1	0	1
AX-108037591	1	0	1	1	0	0	1	2	1	1	1	1	1	1	1	1	2	0	1	1	1	1	1	2	0	2	1	0	1	0	1	0	0	1	1	1	1	0	0	2	1	1	1	1	2	1	1	0	1
AX-107972531	1	0	1	1	0	0	1	2	1	1	1	1	2	1	1	1	2	0	1	1	1	1	1	2	0	2	1	0	1	0	1	0	0	1	1	1	1	0	0	2	1	1	1	1	2	1	1	0	1
AX-107946193	1	0	1	1	0	0	1	2	1	1	1	1	2	1	1	1	2	0	1	1	1	1	1	2	0	2	1	0	1	0	1	0	0	1	1	1	1	0	0	2	1	1	1	1	2	1	1	0	1
AX-108025868	1	0	1	1	0	0	1	2	1	1	1	1	2	1	1	1	2	0	1	1	1	1	1	2	0	2	1	0	1	0	1	0	0	1	1	1	1	0	0	2	1	1	1	1	2	1	1	0	1
AX-108082864	1	0	1	1	0	0	1	2	1	1	1	1	2	1	1	1	2	0	1	1	1	1	1	-1	0	2	1	0	1	0	1	0	0	1	1	1	1	0	0	1	1	1	1	1	1	1	1	0	1
AX-107972180	1	0	1	1	0	0	1	2	1	1	1	1	2	1	1	1	2	0	1	1	1	1	1	2	0	2	1	0	1	0	1	0	0	1	1	1	1	0	0	2	1	1	1	1	2	1	1	0	1
AX-108035415	1	0	1	1	0	0	1	2	1	1	1	1	2	1	1	1	2	0	1	1	1	1	1	2	0	2	1	0	1	0	1	0	0	1	1	1	1	0	0	2	1	1	1	1	2	1	1	0	1
AX-107962764	1	0	1	1	0	0	1	2	1	1	1	1	2	1	1	1	2	0	1	1	1	1	1	2	0	2	1	0	1	0	1	0	0	1	1	1	1	0	0	2	1	1	1	1	2	1	1	0	1
AX-108042119	1	0	1	1	0	0	1	2	1	1	1	1	2	1	1	1	2	0	1	1	1	1	1	2	0	2	1	0	1	0	1	0	0	1	1	1	1	0	0	2	1	1	1	1	2	1	1	0	1
AX-108014977	1	0	1	1	0	0	1	2	1	1	1	1	2	1	1	1	2	0	1	1	1	1	1	2	0	2	1	0	1	0	1	0	0	1	1	1	1	0	0	2	1	1	1	1	2	1	1	0	1
AX-86293028	1	0	1	1	0	0	1	2	1	1	1	1	2	1	1	1	2	0	1	1	1	1	1	2	0	2	1	0	1	0	1	0	0	1	1	1	1	0	0	2	1	1	1	1	2	1	1	0	1
AX-107935318	1	0	1	1	0	0	1	2	1	1	1	1	2	1	1	1	2	0	1	1	1	1	1	2	0	2	1	0	1	0	1	0	0	1	1	1	1	0	1	2	1	1	1	1	2	1	1	0	1
AX-107999353	1	0	1	1	0	0	1	2	1	1	1	1	2	1	1	1	2	0	1	1	1	1	1	2	0	2	1	0	1	0	1	0	0	1	1	1	1	0	0	2	1	1	1	1	2	1	1	0	1
AX-90958326	1	0	1	1	0	0	1	2	1	1	1	1	2	1	1	1	2	0	1	1	1	1	1	2	0	2	1	0	1	0	1	0	0	1	1	1	1	0	0	2	1	1	1	1	2	1	1	0	1
AX-107988899	1	0	1	1	0	0	1	2	1	1	1	1	2	1	1	1	2	0	1	1	1	1	1	2	0	2	1	0	1	0	1	0	0	1	1	1	1	0	0	2	1	1	1	1	2	1	1	0	1
AX-107946468	1	0	1	1	0	0	1	2	1	1	1	1	2	1	1	1	2	0	1	1	1	1	1	2	0	2	1	0	1	0	1	0	0	1	1	1	1	0	0	2	1	1	1	1	2	1	1	0	1
AX-107983551	1	0	1	1	0	0	1	2	1	1	1	1	2	1	1	1	2	0	1	1	1	1	1	2	0	2	1	0	1	0	1	0	0	1	1	1	1	0	0	2	1	1	1	1	2	1	1	0	1
AX-108095086	1	0	1	1	0	0	1	2	1	1	1	1	2	1	1	1	2	0	1	1	1	1	1	2	0	2	1	0	1	0	1	0	0	1	1	1	1	0	0	2	1	1	1	1	2	1	1	0	1
AX-107958327	1	0	1	1	0	0	1	2	1	1	1	1	2	1	1	1	2	0	1	1	1	1	1	2	0	2	1	0	1	0	1	0	0	1	1	1	1	0	0	2	1	1	1	1	2	1	1	0	1
AX-90958184	1	0	1	1	0	0	1	2	1	1	1	1	2	1	1	1	2	0	1	1	1	1	1	2	0	2	1	0	1	0	1	0	0	1	1	1	1	0	0	2	1	1	1	1	2	1	1	0	1
AX-91668393	1	0	1	1	0	0	1	2	1	1	1	1	2	1	1	1	2	0	1	1	1	1	1	2	0	2	1	0	1	0	1	0	0	1	1	1	1	0	0	2	1	1	1	1	2	1	1	0	1
AX-108053677	1	0	1	1	0	0	1	2	1	1	1	1	2	1	1	1	2	0	1	1	1	1	1	2	0	2	1	0	1	0	1	0	0	1	1	1	1	0	0	2	1	1	1	1	2	1	1	0	1
AX-107994427	1	0	1	1	0	0	1	2	1	1	1	1	2	1	1	1	2	0	1	1	1	1	1	2	0	2	1	0	1	0	1	0	0	1	1	1	1	0	0	2	1	1	1	1	-1	1	1	0	1
AX-108102350	1	0	1	1	0	0	1	2	1	1	1	1	2	1	1	1	2	0	1	1	1	1	1	2	0	2	1	0	1	0	1	0	0	1	1	1	1	0	0	2	1	1	1	1	2	1	1	0	1
AX-247278218	1	0	1	1	0	0	1	2	1	1	1	1	2	1	1	1	2	0	1	1	1	1	1	2	0	2	1	0	1	0	1	0	0	1	1	1	1	0	0	2	1	1	1	1	2	-1	1	0	1
AX-86272311	1	0	1	1	0	0	1	2	1	1	1	1	2	1	1	1	2	0	1	1	1	1	1	2	0	2	1	0	1	0	1	0	0	1	1	1	1	0	0	2	1	1	1	1	2	1	1	0	1
AX-86249068	1	0	1	1	0	0	1	2	1	1	1	1	2	1	1	1	2	0	1	1	1	1	1	2	0	2	1	0	1	0	1	0	0	1	1	1	1	0	0	1	1	1	1	1	2	1	1	0	1
AX-86315653	1	0	2	1	0	0	1	2	1	1	1	1	2	1	1	1	2	0	1	1	1	1	1	2	0	2	1	0	1	0	1	0	0	1	1	1	1	0	0	2	1	1	1	1	2	1	1	0	1
AX-107976031	1	0	2	1	0	0	1	2	1	1	1	1	2	1	1	1	2	0	1	1	1	1	1	2	0	2	1	0	1	0	1	0	0	1	1	1	1	0	-1	2	1	1	1	1	2	1	1	0	1
AX-247285126	1	0	2	1	0	0	1	2	1	1	1	1	2	1	1	1	2	0	1	1	1	1	1	2	0	2	1	0	1	0	1	0	0	1	1	1	1	0	0	2	1	1	1	1	2	1	1	0	1
AX-108025851	1	0	2	1	0	0	1	2	1	1	1	1	-1	1	1	1	2	0	1	1	1	1	1	2	0	2	1	0	1	0	1	0	0	1	1	1	1	0	0	2	1	1	1	1	1	1	1	0	-1
AX-91223066	0	0	2	1	0	1	1	2	1	1	1	1	2	1	1	1	2	1	1	1	2	2	1	0	0	2	1	0	1	0	1	0	0	1	1	1	1	0	0	2	1	1	1	1	2	1	0	0	1
AX-86292324	0	0	2	1	1	1	1	2	1	1	1	1	2	1	1	1	2	1	1	1	2	2	1	0	0	2	1	0	1	0	1	0	0	1	1	1	1	0	0	2	1	1	1	1	2	1	0	0	1
AX-107968653	0	0	2	1	1	1	1	2	1	1	1	1	2	1	1	1	2	1	1	1	2	2	1	0	0	2	1	0	1	0	1	0	0	1	1	1	1	0	0	2	1	1	1	1	2	1	0	0	1
AX-90934039	0	0	2	1	1	1	1	2	1	1	1	1	2	1	1	1	2	1	1	1	2	2	1	0	0	2	1	0	1	0	1	0	0	1	1	1	1	0	0	2	1	1	1	1	2	1	0	0	1
AX-108064242	0	0	2	1	1	1	1	2	1	1	1	1	2	1	1	1	2	1	1	1	2	2	1	0	0	2	1	0	1	0	1	0	0	1	1	1	1	0	0	2	1	1	1	1	2	1	0	0	1
AX-108027574	0	0	2	1	1	1	1	2	1	1	1	1	2	1	1	1	2	1	1	1	2	2	1	0	0	2	1	0	1	0	1	0	0	1	1	1	1	0	0	2	1	1	1	1	2	1	0	0	1
AX-108045484	0	0	2	1	1	1	1	2	1	1	1	1	2	1	1	1	2	1	1	1	2	2	1	0	0	2	1	0	1	0	1	0	0	1	1	1	1	0	0	2	1	1	1	1	2	1	0	0	1
AX-86271678	0	0	2	1	1	1	1	2	1	1	1	1	2	1	1	1	2	1	1	1	2	2	1	0	0	2	1	0	1	0	1	0	0	1	1	1	1	0	0	2	1	1	1	1	2	1	0	0	1
AX-86248339	0	0	2	1	1	1	1	2	1	1	1	1	2	1	1	1	2	1	1	1	2	2	1	0	0	2	1	0	1	0	1	0	0	1	1	1	1	0	1	2	1	1	1	1	2	1	0	0	1
AX-86292321	0	0	2	1	1	1	1	2	1	1	1	1	2	1	1	1	2	1	1	1	2	2	1	0	0	2	1	0	1	0	1	0	0	1	1	1	1	0	0	2	1	1	1	1	2	1	0	0	1
AX-108081294	0	0	2	1	1	1	1	2	1	1	1	1	2	1	1	1	1	1	1	1	2	2	1	0	0	2	1	0	1	0	1	0	0	1	1	1	1	0	0	2	1	1	1	1	2	1	0	0	1
AX-86314807	0	0	2	1	1	1	1	2	1	1	1	1	2	1	1	1	1	1	1	1	2	2	1	0	0	2	1	0	1	0	1	0	0	1	1	1	1	0	0	2	1	2	1	1	2	1	0	0	1
AX-108085292	0	0	2	1	1	1	1	2	1	1	1	1	2	1	1	1	1	1	1	1	2	2	1	0	0	2	1	0	1	0	1	0	0	1	1	1	1	0	0	2	1	2	1	1	2	1	0	0	1
AX-107936085	0	0	2	1	1	1	1	2	1	1	1	1	2	1	1	1	1	1	1	1	2	2	1	0	0	2	1	0	1	0	1	0	0	1	1	1	1	0	0	2	1	2	1	1	2	1	0	0	1
AX-108011920	0	0	2	1	1	1	1	2	1	1	1	1	2	1	1	1	1	1	1	1	2	2	1	0	0	2	1	0	1	0	1	0	0	1	1	1	1	0	0	2	1	2	1	1	2	1	0	0	1
AX-108080159	0	0	2	1	1	1	1	2	1	1	1	1	2	1	1	1	1	1	1	1	2	2	1	0	0	2	1	0	1	0	1	0	0	1	1	1	1	0	0	2	1	2	1	1	2	1	0	0	1
AX-107939779	0	0	2	1	1	1	1	2	1	1	1	1	2	1	1	1	1	1	1	1	2	2	1	0	0	2	1	0	1	0	1	0	0	1	1	1	1	0	0	2	1	2	1	1	2	1	0	0	1
AX-247275786	0	0	2	1	1	1	1	2	1	1	1	1	2	1	1	1	1	1	1	1	2	2	1	0	0	2	1	0	1	0	1	0	0	1	1	1	1	0	0	2	1	2	1	1	2	1	0	0	1
AX-107952382	0	0	2	1	1	1	1	2	1	1	1	1	2	1	1	1	1	1	1	1	2	2	1	0	0	2	1	0	1	0	1	0	0	1	1	1	1	0	0	2	1	2	1	1	2	1	0	0	1
AX-90931622	0	0	2	1	1	1	1	2	1	1	1	1	2	1	1	1	1	1	1	1	2	2	1	0	0	2	1	0	1	0	1	0	0	1	1	1	1	0	0	2	1	2	1	1	2	1	0	0	1
AX-107949508	0	0	2	1	1	1	1	2	1	1	1	1	2	1	1	1	1	1	1	1	2	2	1	0	0	2	1	0	1	0	1	0	0	1	1	1	1	0	0	2	1	2	1	1	2	1	0	0	1
AX-108027975	0	0	2	1	1	1	1	2	1	1	1	1	2	1	1	1	1	1	1	1	2	2	1	0	0	2	1	0	1	0	1	0	0	1	1	1	1	0	0	2	1	2	1	1	2	1	0	0	1
AX-108013573	0	0	2	1	1	1	1	2	1	1	1	1	2	1	1	1	1	1	1	1	2	2	1	0	0	2	1	0	1	0	1	0	0	1	1	1	1	0	0	2	1	2	1	1	2	1	0	0	1
AX-108003991	0	0	2	1	1	1	1	2	1	1	1	1	2	1	1	1	1	1	1	1	2	2	1	0	0	2	1	0	1	0	1	0	0	1	1	1	1	0	0	2	1	2	1	1	2	1	0	0	1
AX-86314789	0	0	2	1	1	1	1	2	1	1	1	1	2	1	1	1	1	1	1	1	2	2	1	0	0	2	1	0	1	0	1	0	0	1	1	1	1	0	0	2	1	2	1	1	2	1	0	0	1
AX-108062097	0	0	2	1	1	1	1	2	1	1	1	1	2	1	1	1	1	1	1	1	2	2	1	0	0	2	1	0	1	0	1	0	0	1	1	1	1	0	0	2	1	2	1	1	2	1	0	0	1
AX-108038415	0	0	2	1	1	1	1	2	1	1	1	1	2	1	1	1	1	1	1	1	2	2	1	0	0	2	1	0	1	0	1	0	0	1	1	1	1	0	0	2	1	2	1	1	2	1	0	0	1
AX-91649551	0	0	2	1	1	1	1	2	1	1	1	1	2	1	1	1	1	1	1	1	2	2	1	0	0	2	1	0	1	0	1	0	0	1	1	1	1	0	0	2	1	2	1	1	2	1	0	0	1
AX-108042407	0	0	2	1	1	1	1	2	1	1	1	1	2	1	1	1	1	1	1	1	2	2	1	0	0	2	1	0	1	0	1	0	0	1	1	1	1	0	0	2	1	2	1	1	2	1	0	0	1
AX-90932082	0	0	2	1	1	1	1	2	1	1	1	1	2	1	1	1	1	1	1	1	2	2	1	0	0	2	1	0	1	0	1	0	0	1	1	1	1	0	0	2	1	2	1	1	2	1	0	0	1
AX-108103998	0	0	2	1	1	1	1	2	1	1	1	-1	2	1	1	1	1	1	1	1	2	2	1	0	0	2	1	0	1	0	1	0	0	1	1	1	1	0	0	2	1	2	1	1	2	1	0	0	1
AX-90931531	0	0	2	1	1	1	1	2	1	1	1	1	2	1	1	1	1	1	1	1	2	2	1	0	0	2	1	0	1	0	1	0	0	1	1	1	1	0	0	2	1	2	1	1	2	1	0	0	1
AX-108012417	0	0	2	1	1	1	1	2	1	1	1	1	2	1	1	1	1	1	1	1	2	2	1	0	0	2	1	0	1	0	1	0	0	1	1	1	1	0	0	2	1	2	1	1	2	1	0	0	1
AX-108068020	0	0	2	1	1	1	1	2	1	1	1	1	2	1	1	1	1	1	-1	1	2	2	1	0	0	2	1	0	1	0	1	0	0	1	1	1	1	0	0	2	1	2	1	1	2	1	0	0	1
AX-108064934	0	0	2	1	1	1	1	2	1	1	1	1	2	1	1	1	1	1	1	1	2	2	1	0	0	2	1	0	1	0	1	0	0	1	1	1	1	0	0	2	1	2	1	1	2	1	0	0	1
AX-107945622	0	0	2	1	1	1	1	2	1	1	1	1	2	1	1	1	1	1	1	1	2	2	1	0	0	2	1	0	1	0	1	0	0	1	1	1	1	0	0	1	1	2	1	1	2	1	0	0	1
AX-108091544	0	0	2	1	1	1	1	2	1	1	1	1	2	1	1	1	1	1	1	1	2	2	1	0	0	2	1	0	1	0	1	0	0	1	1	1	1	0	0	1	1	2	1	1	1	1	0	0	1
AX-107984686	0	0	2	1	1	1	1	2	1	1	1	1	-1	1	1	1	1	1	1	1	2	2	1	0	0	2	1	0	1	0	-1	0	0	1	1	1	1	0	0	2	1	2	1	1	2	1	0	0	1
AX-108011751	0	0	2	1	1	1	1	2	1	1	1	1	2	1	1	1	1	1	1	1	2	2	1	0	0	2	1	0	1	0	1	0	0	1	1	1	1	0	0	2	1	2	1	1	2	1	0	0	1
[truncated: 2,141 more rows]
[truncated: 141 more columns]
