# Supplementary material for: Identification of QTLs and their candidate genes for the number of maize tassel branches in F2 from two higher generation sister lines using QTL mapping and RNA-seq analysis
Source: Front Plant Sci. 2023 Aug 13;14:1202755. doi: 10.3389/fpls.2023.1202755 (PMC10460468; doi:10.3389/fpls.2023.1202755)
Supplement: Supplementary file 3 [file Table_2.xlsx]

## Sheet: Sheet1
Table S2: Annotation of candidate genes in two TBN-related QTLs
QTL name	Gene list	GO	KEGG
qTBN6.06-1	Zm00001d038463	GO:0003676;GO:0008270;GO:0016021;GO:0015074	-
qTBN6.06-1	Zm00001d038465	GO:0016021	-
qTBN6.06-1	Zm00001d038466	-	-
qTBN6.06-1	Zm00001d038467	GO:0009987	K02541
qTBN6.06-1	Zm00001d038469	GO:0005739;GO:0010052	-
qTBN6.06-1	Zm00001d038470	GO:0046983;GO:0003677	-
qTBN6.06-1	Zm00001d038471	-	-
qTBN6.06-1	Zm00001d001458	-	-
qTBN6.06-1	Zm00001d001459	-	-
qTBN6.06-1	Zm00001d038473	GO:0003677	-
qTBN6.06-1	Zm00001d038475	GO:0016926;GO:0016929;GO:0004175;GO:0000166;GO:0005634	K14572
qTBN6.06-1	Zm00001d038476	GO:0005576;GO:0005618;GO:0016020;GO:0009664	-
qTBN6.06-1	Zm00001d038477	-	-
qTBN6.06-1	Zm00001d038478	GO:0008270;GO:0016021	-
qTBN6.06-1	Zm00001d038479	-	-
qTBN6.06-1	Zm00001d038480	-	K04730
qTBN6.06-1	Zm00001d038481	GO:0005524;GO:0016021;GO:0006468;GO:0004672	-
qTBN6.06-1	Zm00001d038482	GO:0016021	-
qTBN6.06-1	Zm00001d038483	-	-
qTBN6.06-1	Zm00001d038484	GO:0004674;GO:0006468;GO:0016021;GO:0005524	-
qTBN6.06-1	Zm00001d038485	-	-
qTBN6.06-1	Zm00001d038486	GO:0016021	-
qTBN6.06-1	Zm00001d038487	-	-
qTBN6.06-1	Zm00001d038488	-	-
qTBN6.06-1	Zm00001d038489	-	-
qTBN6.06-1	Zm00001d038490	-	K02150
qTBN6.06-1	Zm00001d038491	-	-
qTBN6.06-1	Zm00001d038492	GO:0000184	K18734
qTBN6.06-1	Zm00001d038493	GO:0000166;GO:0043231;GO:0005507;GO:0043682;GO:0005887;GO:0035434	K17686
qTBN6.06-1	Zm00001d038494	-	-
qTBN6.06-1	Zm00001d038495	-	-
qTBN6.06-1	Zm00001d038496	-	-
qTBN6.06-1	Zm00001d038497	GO:0060255;GO:0080090;GO:0044260;GO:0031323	K15188
qTBN6.06-1	Zm00001d038498	GO:0016491;GO:0055114	-
qTBN6.06-1	Zm00001d038499	GO:0006259;GO:0004386;GO:0051276	-
qTBN6.06-1	Zm00001d038500	-	-
qTBN6.06-1	Zm00001d038501	GO:0006457;GO:0006950;GO:0005524;GO:0051082	K09487
qTBN6.06-1	Zm00001d038502	GO:0000166	K10406
qTBN6.06-1	Zm00001d038503	-	-
qTBN6.06-1	Zm00001d038504	GO:0050794;GO:0003676;GO:0016021	-
qTBN6.06-1	Zm00001d038505	GO:0044424	-
qTBN6.06-1	Zm00001d038506	-	K14945
qTBN6.06-1	Zm00001d038507	GO:0044424;GO:0003676	-
qTBN6.06-1	Zm00001d038508	GO:0005747;GO:0016021	K03945
qTBN6.06-1	Zm00001d038509	-	-
qTBN6.06-1	Zm00001d038510	-	-
qTBN6.06-1	Zm00001d038511	-	-
qTBN6.06-1	Zm00001d038512	GO:0080043;GO:0009813;GO:0080044;GO:0052696;GO:0043231	-
qTBN6.06-1	Zm00001d038513	-	-
qTBN6.06-1	Zm00001d038514	GO:0006952	-
qTBN6.06-1	Zm00001d038515	-	-
qTBN6.06-1	Zm00001d038517	GO:0012505;GO:1902600;GO:0016021;GO:0006885;GO:0005451	-
qTBN6.06-1	Zm00001d038518	GO:0006355;GO:0043565;GO:0003700;GO:0005634	-
qTBN6.06-1	Zm00001d038519	-	-
qTBN6.06-1	Zm00001d038520	GO:0006468;GO:0004674;GO:0005524	K04733
qTBN6.06-1	Zm00001d038521	GO:0009506;GO:0009505;GO:0055114;GO:0005507;GO:0016722	-
qTBN6.06-1	Zm00001d038522	GO:0016301	-
qTBN6.06-1	Zm00001d038523	-	-
qTBN6.06-1	Zm00001d038524	-	-
qTBN6.06-1	Zm00001d038525	-	K12605
qTBN6.06-1	Zm00001d038526	-	-
qTBN6.06-1	Zm00001d038527	GO:0005634;GO:0006355;GO:0003677	-
qTBN6.06-1	Zm00001d038528	GO:0016021;GO:0003735;GO:0008270;GO:0006412;GO:0042254;GO:0022625;GO:0003723	K11982
qTBN6.06-1	Zm00001d038529	-	K00326
qTBN6.06-1	Zm00001d038530	-	-
qTBN6.06-1	Zm00001d038531	GO:0016705;GO:0005506;GO:0031418;GO:0055114	K00472
qTBN6.06-1	Zm00001d038532	-	-
qTBN6.06-1	Zm00001d038533	-	-
qTBN6.06-1	Zm00001d038534	GO:0009987	-
qTBN6.06-1	Zm00001d038535	GO:0003723;GO:0022625;GO:0006412;GO:0003735	K02908
qTBN6.06-1	Zm00001d038536	-	K20367
qTBN6.06-1	Zm00001d038537	-	-
qTBN6.06-1	Zm00001d038538	GO:0016021	-
qTBN6.06-2	Zm00001d038542	-	-
qTBN6.06-2	Zm00001d038543	GO:0008152;GO:0016758	-
qTBN6.06-2	Zm00001d038544	GO:0016758;GO:0008152	-
qTBN6.06-2	Zm00001d038545	GO:0005509	K02183
qTBN6.06-2	Zm00001d038546	GO:0003677;GO:0006355;GO:0005634	-
qTBN6.06-2	Zm00001d038547	GO:0008483;GO:0030170;GO:0042286;GO:0033014	K01845
qTBN6.06-2	Zm00001d038548	GO:0043531	-
qTBN6.06-2	Zm00001d038549	GO:0005524;GO:0016021;GO:0006468;GO:0004672	-
qTBN6.06-2	Zm00001d038550	-	-
qTBN6.06-2	Zm00001d038551	-	-
qTBN6.06-2	Zm00001d038552	-	-
qTBN6.06-2	Zm00001d038553	GO:0008152;GO:0016758	-
qTBN6.06-2	Zm00001d001460	-	-
qTBN6.06-2	Zm00001d038554	-	-
