# Supplementary material for: Identification of QTLs and their candidate genes for the number of maize tassel branches in F2 from two higher generation sister lines using QTL mapping and RNA-seq analysis
Source: Front Plant Sci. 2023 Aug 13;14:1202755. doi: 10.3389/fpls.2023.1202755 (PMC10460468; doi:10.3389/fpls.2023.1202755)
Supplement: Supplementary file 4 [file Table_3.xlsx]

## Sheet: Common DEGs
Table S3 Common DEGs in the three stages
If log2FC is "inf", it means that one of the FPKM values is 0, so we use ±2 instead of ±"inf"
GENE ID	Stage I(PCU VS PCM)de	Stage I(PCU VS PCM)log2FC	Stage I(PCU VS PCM)pvalue	Stage II(PCU VS PCM)de	Stage IIPCU VS PCM)log2FC	Stage II(PCU VS PCM)pvalue	Stage III(PCU VS PCM)de	Stage IIIPCU VS PCM)log2FC	Stage III(PCU VS PCM)pvalue
Zm00001d011874	up	2.36924	4.27044e-06	up	1.78012	1.0968e-05	up	2.47062	1.68167e-07
Zm00001d041204	up	1.2604	0.00159022	up	1.12826	0.00480485	up	1.67346	0.0046954
Zm00001d014348	up	Inf	6.42864e-05	up	Inf	9.85023e-06	up	Inf	4.18927e-08
Zm00001d006004	down	-Inf	0.0019655	down	-Inf	0.00897179	down	-Inf	0.0277358
Zm00001d039265	down	-1.6045	8.99165e-09	down	-1.36725	1.3346e-09	down	-1.21183	2.53517e-05
Zm00001d044397	down	-6.58117	6.3243e-12	down	-Inf	3.55582e-20	down	-6.64885	5.57e-12
Zm00001d004505	up	2.83346	0.0414224	up	Inf	0.0407946	up	Inf	0.0220486
Zm00001d040842	up	3.24422	0.00049728	up	2.19674	9.56546e-07	up	3.1695	3.82242e-06
Zm00001d008234	down	-2.72965	0.00354239	down	-2.42803	0.00155256	down	-3.37057	0.0040304
Zm00001d042898	down	-1.44599	0.0200446	down	-1.6431	5.81605e-15	down	-1.92842	1.20136e-06
Zm00001d013098	up	1.07062	1.82381e-05	up	1.31088	5.23169e-12	up	1.24754	5.19186e-06
Zm00001d038928	up	1.48215	3.36196e-12	up	1.17313	8.8563e-14	up	1.00447	3.30268e-06
Zm00001d047841	down	-1.78914	0.0073804	down	-2.37846	0.00278386	down	-1.83431	0.000751699
Zm00001d025106	up	6.94459	1.43003e-09	up	3.86038	1.53793e-11	up	3.12349	0.000271689
Zm00001d043142	down	-2.49998	0.0185892	down	-2.90407	0.00262647	down	-3.07567	0.00218453
Zm00001d038546	down	-1.28017	0.000606344	down	-1.54317	1.0685e-16	down	-2.1101	0.00757205
Zm00001d035807	up	Inf	3.52443e-42	up	Inf	6.90312e-50	up	Inf	9.37517e-53
Zm00001d018511	up	1.29389	7.02668e-06	up	1.01204	0.00126628	up	1.16452	6.5108e-05
Zm00001d042473	up	1.6502	7.63444e-07	up	1.74183	1.60752e-11	up	2.032	7.71124e-10
Zm00001d032284	down	-2.61469	3.80814e-05	down	-3.84937	9.47811e-17	down	-4.69179	1.11519e-07
Zm00001d020595	down	-3.7659	2.51827e-67	down	-3.77121	1.29107e-134	down	-3.0392	3.21419e-45
Zm00001d048158	down	-1.8987	1.6252e-16	down	-1.90809	3.1376e-26	down	-1.97943	1.2694e-15
Zm00001d008878	down	-1.93454	0.000560107	down	-1.18427	3.31217e-07	down	-1.23488	0.00090859
Zm00001d008842	up	3.89164	4.12603e-15	up	2.51563	2.04442e-18	up	4.22756	1.01679e-23
Zm00001d041345	up	1.19313	0.0320468	up	1.17089	5.3523e-08	up	1.60089	5.73909e-06
Zm00001d018428	down	-1.0856	0.00257927	down	-1.08416	3.0725e-10	down	-1.15954	1.73512e-06
Zm00001d044157	down	-4.52362	0.0015445	down	-4.22318	1.86613e-11	down	-4.32181	0.000514281
Zm00001d005921	down	-4.40303	0.000100575	down	-3.4888	1.42375e-05	down	-2.84256	0.00136518
Zm00001d013713	down	-4.13178	1.26885e-38	down	-4.57248	1.87627e-61	down	-5.05101	8.6589e-40
Zm00001d013821	down	-2.78531	1.43185e-11	down	-2.21032	1.25616e-12	down	-2.89317	9.28747e-13
Zm00001d038853	down	-2.75359	0.000261405	down	-2.43823	7.91222e-06	down	-2.51814	0.00019806
Zm00001d044750	down	-1.46083	7.00635e-05	down	-2.17524	5.38047e-21	down	-3.22492	7.11958e-05
Zm00001d036234	down	-2.29416	1.91485e-22	down	-2.66379	1.08573e-18	down	-2.09298	0.000335482
Zm00001d048682	up	1.78499	1.68996e-08	up	1.98592	9.98927e-15	up	1.4257	2.69261e-05
Zm00001d009054	up	7.79633	1.01789e-43	up	8.77977	2.5581e-30	up	7.82871	1.49114e-51
Zm00001d042483	up	Inf	1.20449e-05	up	Inf	2.12266e-05	up	Inf	1.1537e-05
Zm00001d023664	down	-1.42063	0.00123292	down	-3.24579	3.31913e-61	down	-1.17378	0.00513697
Zm00001d039187	up	2.18475	0.0465013	up	4.81225	9.13255e-05	up	3.49765	0.00497194
Zm00001d009594	up	5.15135	8.58202e-108	up	5.219	3.17754e-204	up	5.49652	2.01346e-16
Zm00001d022272	down	-2.08346	5.48249e-12	down	-1.95099	9.75398e-16	down	-1.44654	5.25935e-07
Zm00001d038585	up	4.08026	2.04955e-32	up	3.6901	5.97621e-06	up	3.16356	6.19957e-09
Zm00001d035662	down	-5.81517	6.32008e-05	down	-4.0303	2.52591e-08	down	-3.5601	0.000758913
Zm00001d042900	down	-7.17215	7.11537e-22	down	-8.78703	1.94776e-69	down	-7.45028	1.0555e-14
Zm00001d011577	up	6.15968	1.13249e-15	up	Inf	2.89082e-16	up	6.69264	1.91841e-13
Zm00001d038795	up	1.05053	4.54901e-06	up	1.16732	4.84276e-12	up	1.06233	9.14383e-06
Zm00001d028241	down	-2.46047	0.000160059	down	-3.37599	5.41079e-08	down	-2.12203	1.37527e-05
Zm00001d045252	up	5.10633	1.02107e-05	up	Inf	8.60041e-12	up	3.98004	4.86533e-09
Zm00001d011219	down	-Inf	6.67094e-11	down	-Inf	5.63719e-14	down	-Inf	8.09391e-11
Zm00001d035879	down	-3.2517	9.11687e-20	down	-3.15617	3.38552e-28	down	-2.401	7.48854e-12
Zm00001d028274	down	-3.24219	1.45235e-09	down	-3.62742	1.46626e-15	down	-3.31599	3.32343e-08
Zm00001d032183	down	-2.24088	5.41406e-15	down	-2.66475	9.64232e-19	down	-2.31474	2.29197e-15
Zm00001d031322	up	4.27855	1.19629e-07	up	4.07724	6.66645e-07	up	5.95769	1.57832e-10
Zm00001d009549	up	2.62448	1.15936e-09	up	2.22524	1.02846e-12	up	3.12091	5.5275e-14
Zm00001d009629	up	Inf	0.0152417	up	Inf	0.000527132	up	4.07793	0.00407226
Zm00001d032131	down	-Inf	1.69229e-117	down	-Inf	2.13981e-178	down	-Inf	1.06822e-113
Zm00001d044136	down	-2.73943	6.117e-06	down	-3.38442	7.0251e-21	down	-2.02123	7.56709e-08
Zm00001d032407	up	1.43496	9.38003e-07	up	1.84785	0.00494221	up	2.25116	2.335e-11
Zm00001d032344	up	Inf	1.30805e-40	up	5.71787	9.14999e-09	up	4.74674	1.9356e-11
Zm00001d020614	down	-1.86878	1.62974e-08	down	-2.26339	3.14315e-35	down	-2.27309	2.22736e-12
Zm00001d035595	down	-1.28361	1.58896e-12	down	-1.26921	1.82502e-18	down	-1.35694	3.27783e-12
Zm00001d014460	up	Inf	4.35964e-31	up	5.01921	1.75907e-24	up	Inf	2.24663e-36
Zm00001d025407	up	Inf	6.38439e-18	up	5.1803	7.23746e-16	up	Inf	3.63854e-14
Zm00001d035859	down	-1.70193	0.00793819	up	2.15295	6.83792e-07	up	1.54335	5.47503e-05
Zm00001d039295	up	2.22728	0.000876576	up	2.77792	1.0423e-08	up	2.94101	5.69132e-08
Zm00001d038833	down	-4.45318	1.66133e-10	down	-1.59675	0.000583487	down	-1.50443	0.000905509
Zm00001d009600	up	5.60221	1.8141e-24	up	4.31923	3.15791e-28	up	4.86098	4.26861e-19
Zm00001d018257	up	5.50345	9.23406e-77	up	4.21617	5.3614e-85	up	5.41911	4.52283e-62
Zm00001d025249	up	1.01572	0.000564254	up	1.17696	5.56363e-07	up	1.01293	0.00851394
Zm00001d032399	down	-1.20509	8.13333e-06	down	-1.04937	5.24554e-07	down	-1.00733	0.000666875
Zm00001d032481	up	2.03381	4.17471e-06	up	2.14592	5.73255e-22	up	3.19243	3.3445e-05
Zm00001d003181	up	2.28765	2.08397e-10	up	1.55549	5.21651e-09	up	1.85392	1.67979e-10
Zm00001d039303	up	1.14159	0.00514479	up	1.22484	1.01719e-05	up	2.11751	7.03596e-09
Zm00001d030133	down	-1.09397	2.08658e-06	down	-1.05708	0.000146242	down	-1.0469	0.000436692
Zm00001d018383	up	2.22732	1.55215e-32	up	2.06211	1.48077e-55	up	1.91276	1.06259e-21
Zm00001d032040	up	1.90176	1.24447e-07	up	1.74939	1.15366e-10	up	1.53044	6.0164e-05
Zm00001d041827	up	Inf	2.1805e-05	up	6.11491	1.59733e-10	up	5.14218	0.000472137
Zm00001d020583	down	-1.19531	0.00234482	down	-1.32003	0.000105477	down	-1.83705	6.99961e-06
Zm00001d038589	up	1.34619	6.38933e-08	up	1.31037	4.99943e-12	up	1.30296	3.74312e-07
Zm00001d032209	up	1.25195	8.59816e-08	up	1.22834	4.83872e-12	up	1.16756	1.07418e-06
Zm00001d039261	down	-6.11921	9.1374e-09	down	-4.92047	0.000114123	down	-3.64218	0.000659275
Zm00001d018915	down	-Inf	9.26667e-11	down	-Inf	1.87527e-11	down	-Inf	3.86272e-05
Zm00001d038918	up	4.03479	9.70308e-26	up	3.01815	1.08142e-12	up	3.83823	3.72049e-17
Zm00001d021057	up	3.58077	0.000185655	up	1.33559	0.0472065	up	2.85793	0.0245838
Zm00001d052076	up	5.1195	1.01635e-35	up	3.5947	2.5124e-36	up	4.80526	8.66104e-34
Zm00001d024522	down	-3.16908	0.0148591	down	-1.07965	4.05032e-05	down	-3.6323	0.00785296
Zm00001d009596	up	1.09348	6.73149e-05	up	1.13718	3.45148e-08	up	1.3885	2.41144e-07
Zm00001d050640	down	-1.41933	0.0436686	down	-1.53467	0.0114425	down	-2.86501	0.00178946
Zm00001d032742	down	-2.18142	1.13069e-05	down	-1.54473	0.000373201	down	-1.19689	0.028165
Zm00001d009786	down	-5.6301	2.68661e-06	down	-4.66098	3.57936e-05	down	-Inf	3.95696e-06
Zm00001d031826	up	2.90217	0.000462992	up	3.30592	3.39002e-19	up	3.23726	1.49366e-08
Zm00001d009430	up	2.82809	2.07204e-08	up	2.53289	8.95605e-11	up	3.01824	2.80987e-09
Zm00001d038963	down	-1.50438	2.06032e-05	down	-1.01778	0.000123101	down	-1.02052	0.00211521
Zm00001d035875	down	-2.83157	2.6105e-05	down	-1.9469	3.51301e-07	down	-1.92101	3.89524e-06
Zm00001d035865	down	-2.27229	1.19299e-05	down	-1.7499	2.60473e-05	down	-2.39327	6.08498e-06
Zm00001d013199	up	Inf	1.09498e-13	up	6.58958	2.73777e-10	up	5.89073	1.50912e-13
Zm00001d020563	up	Inf	2.8669e-09	up	Inf	7.76808e-10	up	Inf	1.66161e-12
Zm00001d032175	up	1.07231	3.45901e-05	up	1.08191	8.2432e-06	up	1.00459	0.0459413
Zm00001d024894	up	Inf	9.2404e-13	up	6.44807	5.41291e-14	up	Inf	5.15477e-14
Zm00001d041890	down	-1.56884	0.00199186	down	-1.90111	0.00339897	down	-4.40655	0.00178107
Zm00001d004213	down	-Inf	0.0161541	down	-Inf	0.00290662	down	-Inf	0.0371719
Zm00001d018502	down	-1.91327	0.00242073	down	-1.38284	1.64256e-07	down	-1.3724	0.000406853
Zm00001d017279	down	-1.77285	0.00738853	down	-2.58325	1.01362e-05	down	-3.82792	9.75242e-12
Zm00001d009426	down	-1.25164	1.29904e-07	down	-1.40047	1.07667e-09	down	-1.34324	9.87167e-08
Zm00001d004162	up	7.95061	4.09166e-50	up	Inf	1.17447e-76	up	8.51265	1.29214e-67
Zm00001d009326	down	-4.51761	3.36937e-07	down	-5.73321	3.95778e-08	down	-4.77693	2.11997e-06
Zm00001d018902	up	1.32494	3.34222e-10	up	1.40067	7.17854e-19	up	1.21196	9.66689e-08
Zm00001d013664	up	Inf	2.8341e-84	up	6.45796	1.59048e-110	up	Inf	4.85788e-97
Zm00001d048089	up	Inf	2.35968e-64	up	5.24059	1.79188e-53	up	Inf	1.31963e-62
Zm00001d009597	up	1.30485	1.87833e-12	up	1.25662	8.17111e-22	up	1.057	1.3764e-07
Zm00001d035624	up	Inf	8.2601e-05	up	5.5064	2.56784e-07	up	Inf	2.46598e-09
Zm00001d028287	up	3.46336	0.00270466	up	3.23398	0.00128376	up	3.97229	0.00216309
Zm00001d033846	down	-2.06626	0.00292996	down	-1.70059	0.0298497	down	-1.48866	0.0456721
Zm00001d008913	up	Inf	0.000564967	up	Inf	9.76982e-06	up	5.35318	0.000329861
Zm00001d009642	up	Inf	7.00284e-05	up	Inf	0.000224821	up	Inf	0.000499526
Zm00001d011867	down	-5.31471	5.31785e-09	down	-Inf	6.63475e-13	down	-4.77654	7.36398e-09
Zm00001d030603	down	-Inf	0.0294589	down	-Inf	0.000272153	down	-Inf	0.0203011
Zm00001d031693	down	-4.95221	1.00033e-05	down	-4.22208	5.94813e-12	down	-5.53714	1.11923e-19
Zm00001d012795	down	-5.58711	5.36255e-11	down	-5.73873	4.70232e-16	down	-6.57123	1.85414e-06
Zm00001d013721	up	1.72469	2.3816e-15	up	2.09842	3.3103e-35	up	1.7706	1.13348e-14
Zm00001d039364	up	1.69184	0.0208133	up	1.24773	0.0429052	up	3.99421	0.00608552
Zm00001d048224	up	1.0665	0.00102244	up	1.38821	1.54827e-08	up	1.58323	1.29953e-07
Zm00001d003155	up	3.02483	0.0100352	up	3.497	0.000191112	up	4.59518	0.000278496
Zm00001d018929	up	1.41356	5.29078e-12	up	1.45014	4.08795e-23	up	1.69678	3.7374e-15
Zm00001d008911	down	-1.34352	0.0336108	down	-1.10182	0.000317618	down	-1.80047	0.000933002
Zm00001d009350	down	-1.21184	0.00195847	down	-1.66972	0.00754696	down	-2.86173	7.82363e-10
Zm00001d000208	down	-Inf	0.0205022	down	-Inf	0.0441521	down	-Inf	0.0483564
Zm00001d045421	up	1.09022	2.99595e-05	up	1.01501	3.4655e-05	up	1.07747	6.89904e-05
Zm00001d032375	down	-4.04251	1.75156e-31	down	-4.10595	3.74302e-23	down	-4.48412	2.20236e-31
Zm00001d022553	down	-1.26585	0.0311719	down	-1.88818	0.0119741	down	-2.31373	0.00198308
Zm00001d012292	down	-1.05519	0.0155526	down	-1.37662	2.5008e-07	down	-1.71243	0.00241023
Zm00001d007157	down	-4.83221	2.39028e-05	down	-2.50731	8.08766e-13	down	-2.30425	0.0107653
Zm00001d032475	down	-3.42638	0.013206	down	-2.53913	4.83868e-07	down	-1.49117	0.0460433
Zm00001d022589	down	-Inf	2.03403e-16	down	-Inf	2.09785e-21	down	-Inf	6.76783e-19
Zm00001d012807	up	5.22454	8.12278e-12	up	6.58841	1.24476e-14	up	Inf	6.95713e-11
Zm00001d015161	down	-Inf	1.07817e-05	down	-Inf	0.0153484	down	-Inf	0.000234831
Zm00001d043071	down	-Inf	1.54817e-63	down	-Inf	4.16566e-53	down	-Inf	3.91087e-56
Zm00001d035579	down	-1.65764	6.58505e-11	down	-1.67478	2.00621e-18	down	-1.60145	3.84017e-09
Zm00001d020033	up	4.0475	5.1493e-21	up	4.37157	2.99133e-16	up	6.19765	1.2621e-40
Zm00001d006944	up	1.91066	7.83701e-05	up	2.37457	1.44206e-10	up	2.81942	1.87967e-09
Zm00001d003185	down	-2.94178	3.08915e-07	down	-3.43792	4.43646e-14	down	-4.77161	1.85396e-09
Zm00001d009587	up	3.52998	1.10313e-18	up	3.71778	5.87014e-29	up	3.26089	8.91596e-16
Zm00001d013878	down	-8.02889	4.14652e-27	down	-Inf	2.79564e-44	down	-Inf	3.03228e-43
Zm00001d035962	up	1.35707	4.78346e-05	up	1.0035	0.000117325	up	1.23505	0.000407679
Zm00001d014128	down	-2.24603	1.05145e-13	down	-2.16056	1.56855e-39	down	-1.87901	9.27982e-17
Zm00001d039158	up	1.24838	4.77478e-08	up	1.34735	1.11639e-14	up	1.58142	3.13568e-11
Zm00001d034555	up	1.1307	0.00211332	up	1.27349	1.12234e-05	up	1.40495	8.40727e-05
Zm00001d039338	up	2.59677	3.94311e-05	up	2.9575	6.49514e-08	up	2.48767	9.99086e-05
Zm00001d022530	down	-1.57351	0.0020368	down	-1.70715	4.32801e-12	down	-1.8768	1.84407e-15
Zm00001d048665	down	-Inf	2.52104e-45	down	-Inf	3.16764e-50	down	-Inf	2.56282e-40
Zm00001d041746	down	-1.81427	6.37342e-15	down	-1.80653	1.78948e-10	down	-2.98826	5.11399e-30
Zm00001d038980	up	2.16321	3.90863e-20	up	1.75177	5.26961e-24	up	1.98827	2.35774e-16
Zm00001d009493	down	-1.92327	5.82511e-14	down	-2.02979	9.13344e-24	down	-1.9606	6.5517e-14
Zm00001d042857	down	-5.64657	2.0691e-11	down	-2.9733	1.13776e-10	down	-4.15331	1.35721e-11
Zm00001d036215	up	1.00849	1.31614e-06	up	1.08938	1.00559e-12	up	1.17246	3.18278e-07
Zm00001d038675	up	1.13613	8.17885e-09	up	1.44884	4.5623e-24	up	1.58529	9.06538e-14
Zm00001d013678	up	Inf	1.75309e-50	up	9.27931	3.13571e-86	up	Inf	2.11506e-76
Zm00001d049879	up	2.048	0.0405301	up	3.92148	5.05445e-06	up	3.23691	0.00117847
Zm00001d016194	up	5.07839	9.99957e-14	up	4.00149	2.56511e-14	up	7.567	7.53268e-23
Zm00001d012850	up	Inf	8.90722e-06	up	Inf	3.39348e-06	up	4.46064	7.75937e-05
Zm00001d041670	up	1.30234	0.000185436	up	1.26397	1.54607e-14	up	1.81876	5.4226e-08
Zm00001d009118	up	1.96079	1.00862e-15	up	1.4381	5.71038e-17	up	2.79133	2.73913e-10
Zm00001d039188	up	1.55909	0.0431882	up	2.02104	3.33251e-05	up	1.56256	0.043455
Zm00001d011465	up	1.0789	0.00570629	up	1.15099	0.00064623	up	1.77012	1.0678e-06
Zm00001d027847	up	3.13616	9.38759e-24	up	3.34164	1.08326e-45	up	3.04401	1.83664e-23
Zm00001d012110	down	-7.82322	2.70863e-26	down	-Inf	1.35834e-29	down	-7.53348	1.56093e-21
Zm00001d045295	up	1.37969	1.12034e-06	up	1.06802	3.61941e-07	up	1.18582	4.72217e-05
Zm00001d007073	up	1.94773	0.00372069	up	2.78723	2.02386e-06	up	1.94309	0.0186662
Zm00001d053398	up	Inf	2.20266e-21	up	5.92741	6.22063e-27	up	Inf	8.35675e-33
Zm00001d014365	up	Inf	0.00341253	up	Inf	0.0188052	up	Inf	0.00110242
Zm00001d014135	up	3.00786	5.61993e-11	up	3.11347	7.62351e-19	up	3.08534	2.70495e-14
Zm00001d043782	down	-1.03657	0.0205435	down	-1.24341	0.00020054	down	-1.48911	0.0105103
Zm00001d035628	up	7.54649	2.94053e-136	up	6.25776	3.55819e-194	up	7.4402	2.39102e-90
Zm00001d039325	down	-1.38285	0.000479673	down	-1.19318	2.91498e-14	down	-1.35832	0.000590659
Zm00001d022628	up	2.71749	8.80445e-15	up	1.66044	2.81118e-09	up	2.70306	3.81257e-12
Zm00001d039891	down	-2.4461	0.00331348	down	-2.84782	8.08683e-09	down	-3.15218	0.00208582
Zm00001d013736	up	1.3281	1.26909e-06	up	1.69822	2.07897e-26	up	1.81181	5.97395e-08
Zm00001d021133	down	-Inf	0.00104659	down	-Inf	2.43877e-09	down	-Inf	1.29183e-06
Zm00001d007315	down	-Inf	0.0214146	down	-Inf	0.00440916	down	-Inf	0.0369008
Zm00001d013894	up	Inf	3.69027e-07	up	Inf	5.69432e-12	up	Inf	3.55109e-12
Zm00001d039282	down	-6.28293	9.91279e-09	down	-4.39039	1.94798e-11	down	-6.62414	2.65969e-12
Zm00001d033050	down	-4.50876	0.00108608	down	-2.1867	1.8568e-07	down	-2.69844	0.0274769
Zm00001d026467	up	3.29661	7.08143e-09	up	1.95962	8.10304e-08	up	2.47508	4.78144e-05
Zm00001d032116	down	-2.92023	1.23179e-05	down	-2.39993	5.11483e-25	down	-2.79466	2.46837e-05
Zm00001d010149	down	-4.54074	1.20558e-20	down	-3.88842	1.04266e-21	down	-3.92245	6.82096e-19
Zm00001d003200	up	4.01033	8.40125e-31	up	3.53142	7.89431e-25	up	3.03123	0.000679199
Zm00001d041438	up	1.19384	6.94761e-05	up	1.00563	1.91831e-05	up	1.24024	0.000158353
Zm00001d022476	up	1.48675	0.00460647	up	1.33195	0.00449069	up	2.09303	0.000447662
Zm00001d018430	up	5.76447	6.79205e-27	up	5.12051	4.29211e-34	up	4.56171	3.98353e-26
Zm00001d010154	down	-Inf	6.65846e-06	down	-Inf	7.77893e-06	down	-Inf	1.43523e-07
Zm00001d013786	down	-2.37457	0.000385175	down	-1.89566	2.29458e-10	down	-1.61362	0.0130376
Zm00001d004819	down	-Inf	0.00876946	down	-3.90736	0.0157524	down	-Inf	5.90851e-05
Zm00001d014495	up	2.89527	3.4882e-38	up	2.65235	6.89e-24	up	2.69059	1.64046e-32
Zm00001d046200	down	-4.123	2.57776e-33	down	-4.75653	6.06641e-46	down	-4.05614	5.57991e-29
Zm00001d038336	up	1.60118	0.0275318	up	2.16621	0.00121523	up	2.27551	0.00201224
Zm00001d027875	down	-1.47428	0.00268516	down	-1.66769	1.34739e-07	down	-1.82326	5.87497e-08
Zm00001d018503	down	-Inf	0.0164459	down	-4.66415	0.00022715	down	-Inf	0.015922
Zm00001d044262	up	6.75901	1.1345e-14	up	Inf	2.50689e-23	up	6.87659	1.6775e-14
Zm00001d013945	down	-1.05099	0.00490574	down	-1.74617	1.82435e-12	down	-2.14383	0.000144507
Zm00001d051103	up	6.88535	1.8069e-25	up	7.85598	5.4025e-37	up	Inf	2.53864e-34
Zm00001d014758	down	-1.48129	0.000634393	down	-1.50275	4.2551e-06	down	-1.38775	0.00158841
Zm00001d033714	down	-1.58988	0.00191825	down	-3.13444	4.31005e-16	down	-1.71186	0.00036948
Zm00001d027993	up	2.06456	0.0176499	up	1.37444	0.0424136	up	1.73286	0.00610165
Zm00001d004333	down	-1.80022	0.00125666	down	-1.71216	0.000293652	down	-2.69392	6.81642e-05
Zm00001d038780	down	-2.53997	1.21193e-05	down	-1.80274	3.58644e-09	down	-1.68606	0.000183378
Zm00001d034411	up	Inf	3.4382e-11	up	6.7163	1.06304e-16	up	Inf	1.81773e-15
Zm00001d006437	up	Inf	5.84506e-53	up	5.94542	1.92176e-48	up	6.4362	1.28978e-38
Zm00001d031119	up	1.39258	2.26036e-07	up	1.14186	9.6596e-08	up	1.30048	4.57788e-09
Zm00001d045456	up	2.80289	6.05347e-15	up	3.8063	3.73938e-12	up	3.1082	6.8164e-07
Zm00001d031946	up	3.19438	0.0013898	up	3.92596	0.000367534	up	3.97576	0.000160648
Zm00001d013909	down	-5.12443	3.28855e-11	down	-2.17356	0.00215743	down	-2.95415	4.26699e-06
Zm00001d000345	down	-2.37596	1.35399e-25	down	-2.41275	3.2646e-40	down	-2.33341	6.30341e-19
Zm00001d013372	up	4.44252	0.00725062	up	Inf	0.0025676	up	Inf	7.98209e-06
Zm00001d037768	down	-2.71053	3.7974e-07	down	-2.65135	5.29826e-14	down	-2.88931	7.77417e-30
Zm00001d021444	up	1.49072	0.00993319	up	1.24948	0.0206666	up	1.50156	0.0468711
Zm00001d014165	up	1.62256	0.0127286	up	2.22417	1.50712e-05	up	1.95341	0.0346102
Zm00001d018372	up	Inf	0.0025479	up	Inf	0.00104049	up	Inf	0.000139619
Zm00001d027423	down	-1.36081	4.9411e-05	down	-2.24636	1.6147e-16	down	-1.82921	0.00680345
Zm00001d000437	down	-Inf	5.7447e-07	down	-Inf	7.79012e-07	down	-Inf	1.0928e-05
Zm00001d036200	down	-Inf	1.68844e-12	down	-Inf	3.0429e-07	down	-Inf	0.000986723
Zm00001d017547	down	-2.13147	0.00526372	down	-1.78173	0.000191411	down	-2.15986	0.0237897
Zm00001d035570	down	-3.47772	6.28835e-16	down	-3.86657	3.13125e-12	down	-3.83026	3.46094e-07
Zm00001d048166	down	-1.666	4.21056e-07	down	-2.52029	2.53149e-21	down	-2.19446	9.51566e-11
Zm00001d031785	up	Inf	0.00122593	up	7.38748	9.57903e-49	up	Inf	2.4154e-49
Zm00001d045322	up	1.83218	2.78599e-11	up	1.50165	3.90154e-12	up	1.86157	5.15263e-11
Zm00001d020780	up	1.16526	0.0421373	up	1.18393	0.00050732	up	1.51922	0.0061731
Zm00001d006695	up	Inf	5.39717e-10	up	Inf	3.7643e-09	up	Inf	2.89851e-07
Zm00001d031995	down	-2.71276	1.92275e-28	down	-2.35025	8.33937e-37	down	-2.43663	4.85095e-22
Zm00001d000027	up	Inf	2.57431e-20	up	Inf	3.93184e-24	up	7.8905	3.87328e-29
Zm00001d039292	down	-2.21825	0.00396018	down	-4.12202	6.38088e-14	down	-Inf	1.12566e-05
Zm00001d045386	up	Inf	6.9951e-54	up	8.77449	3.19289e-32	up	Inf	2.63663e-44
Zm00001d052333	down	-1.69665	0.0046787	down	-1.92621	2.76613e-08	down	-1.60463	0.00141491
Zm00001d027789	down	-7.09221	8.50808e-30	down	-Inf	3.18545e-28	down	-6.76124	2.60841e-25
Zm00001d016164	down	-1.6208	1.3867e-13	down	-1.38872	2.27363e-14	down	-1.35201	2.4021e-09
Zm00001d042794	up	1.5047	4.59726e-10	up	1.51688	4.63729e-17	up	1.74463	5.76066e-12
Zm00001d043156	up	1.60937	3.15498e-08	up	1.02814	1.51195e-05	up	1.11044	0.00118912
Zm00001d038122	down	-4.7879	1.68926e-21	down	-4.27989	9.98033e-21	down	-5.0216	3.5488e-62
Zm00001d038760	up	Inf	0.00100868	up	3.23404	0.0151266	up	Inf	0.0198245
Zm00001d038552	up	3.50467	0.0136909	up	4.00791	7.06891e-05	up	4.12929	0.00164457
Zm00001d022474	up	4.49011	2.36465e-81	up	4.22435	2.70558e-72	up	4.07654	1.42e-49
Zm00001d016176	down	-Inf	6.9755e-08	down	-Inf	1.7087e-08	down	-Inf	1.56036e-05
Zm00001d003920	down	-Inf	0.000123384	down	-Inf	0.000881884	down	-Inf	0.0028631
Zm00001d053835	up	7.56813	1.60075e-40	up	8.7072	3.26329e-62	up	7.10104	7.67887e-54
Zm00001d043141	down	-3.28125	2.52976e-18	down	-3.43281	9.01724e-28	down	-5.52335	9.42584e-27
Zm00001d017507	up	2.77468	6.91491e-07	up	4.15904	1.21525e-07	up	3.86142	5.39643e-08
Zm00001d008945	down	-Inf	0.0078236	down	-Inf	0.000857938	down	-Inf	0.0479111
Zm00001d029738	down	-2.17621	0.00609924	down	-2.7796	5.5909e-10	down	-1.73299	0.00542649
Zm00001d016167	up	Inf	0.00135601	up	Inf	0.000237445	up	4.88783	0.000612551
Zm00001d005278	up	7.6129	1.59005e-22	up	6.3054	4.41087e-18	up	7.41141	1.31554e-21
Zm00001d035659	down	-9.01346	2.27251e-14	down	-9.4225	2.48873e-126	down	-Inf	1.31564e-12
Zm00001d031773	up	5.55548	2.92202e-15	up	5.76028	1.03885e-09	up	4.24802	1.30223e-08
Zm00001d039771	down	-1.19664	1.8812e-07	down	-1.97737	2.663e-26	down	-1.11704	0.0482829
Zm00001d019469	up	1.39553	0.000257547	up	1.84993	9.14145e-06	up	2.05945	0.000517185
Zm00001d014523	up	Inf	0.00612282	up	Inf	0.000107115	up	Inf	0.00625144
Zm00001d006693	up	4.20574	0.000244972	up	2.48872	0.00357168	up	2.13979	0.0286069
Zm00001d050287	down	-6.12005	9.09474e-09	down	-Inf	1.71685e-10	down	-Inf	2.36034e-09
Zm00001d038607	up	1.19626	6.44552e-07	up	1.48339	1.807e-14	up	1.04444	0.00134139
Zm00001d009676	down	-Inf	0.00243565	down	-Inf	1.56563e-23	down	-Inf	0.0405307
Zm00001d031875	up	1.12523	8.34545e-05	up	2.19784	5.44006e-12	up	2.1766	0.00259046
Zm00001d041300	up	Inf	9.52198e-40	up	Inf	2.97293e-65	up	Inf	1.12198e-23
Zm00001d029385	up	Inf	2.18677e-12	up	Inf	5.16048e-10	up	Inf	3.4025e-14
Zm00001d041791	up	1.08911	3.53982e-06	up	1.19762	9.33047e-09	up	1.26025	2.10465e-09
Zm00001d039091	down	-1.68676	9.496e-07	down	-1.69301	3.09041e-36	down	-1.47878	9.5962e-06
Zm00001d031951	up	2.79934	1.16044e-06	up	3.63472	1.0957e-13	up	3.88275	3.36255e-11
Zm00001d031093	up	Inf	9.62491e-29	up	6.04539	2.06874e-31	up	Inf	3.60756e-46
Zm00001d007682	up	1.24155	1.42343e-07	up	1.13892	1.21376e-10	up	1.29704	5.01233e-07
Zm00001d006880	down	-Inf	0.00178215	down	-Inf	5.32919e-05	down	-Inf	0.00219087
Zm00001d002263	down	-5.94505	9.6264e-08	down	-2.86348	0.000158107	down	-3.76067	0.00261083
Zm00001d029542	up	3.72522	2.21611e-05	up	5.15878	1.57044e-05	up	3.03433	0.00125875
Zm00001d040920	up	1.44369	1.12898e-09	up	1.20068	6.52987e-12	up	1.7945	6.96293e-13
Zm00001d019825	down	-2.41844	3.4684e-11	down	-3.32999	6.20934e-12	down	-3.85298	1.2706e-11
Zm00001d053895	down	-2.94316	4.91728e-05	down	-2.31214	0.00196658	down	-2.02911	0.0171657
Zm00001d013857	down	-4.58429	0.00019739	down	-5.94755	4.08512e-36	down	-5.56994	0.00144668
Zm00001d004603	up	Inf	0.0209416	up	Inf	0.000767361	up	Inf	0.00615191
Zm00001d048681	up	1.41559	0.00106871	up	1.69421	6.2743e-07	up	2.09807	1.16256e-06
Zm00001d038651	up	1.77464	4.28376e-10	up	1.67416	1.80661e-13	up	1.45961	8.71814e-07
Zm00001d008211	up	Inf	3.9219e-18	up	6.73096	4.40407e-07	up	Inf	1.98216e-06
Zm00001d038271	up	1.99775	9.98832e-07	up	2.33232	2.01198e-11	up	2.09639	1.00266e-07
Zm00001d032148	down	-5.04887	4.74457e-05	down	-3.53241	1.05073e-21	down	-3.61239	0.00143871
Zm00001d025288	down	-4.00531	6.88549e-23	down	-5.13403	2.83698e-39	down	-4.75879	1.82691e-30
Zm00001d045279	up	Inf	0.000311976	up	Inf	0.000773619	up	4.9375	0.00821768
Zm00001d031099	up	1.11348	0.000126469	up	1.61067	5.68372e-12	up	1.69868	7.52084e-08
Zm00001d038184	down	-Inf	0.00037903	down	-Inf	1.19479e-05	down	-Inf	0.00642359
Zm00001d004347	up	4.10991	0.0274566	up	Inf	0.00848556	up	Inf	0.0324263
Zm00001d018534	down	-2.071	1.42325e-19	down	-2.1163	3.79587e-13	down	-2.34654	1.86483e-23
Zm00001d025901	up	4.20189	1.23779e-13	up	4.29667	8.2731e-14	up	5.52635	0.000239989
Zm00001d022454	up	Inf	2.89767e-36	up	7.08533	9.95854e-38	up	8.31163	5.94131e-36
Zm00001d045384	up	3.25044	2.86621e-12	up	3.34426	1.69134e-18	up	4.56471	1.17638e-19
Zm00001d009603	up	3.06206	4.57928e-06	up	2.19427	1.52344e-06	up	2.95603	7.55327e-07
Zm00001d019131	up	5.93768	1.08549e-33	up	8.28723	2.08029e-46	up	8.48264	5.64349e-49
Zm00001d025920	up	1.70063	0.00196074	up	2.17921	5.96491e-11	up	1.0653	0.0222866
Zm00001d027899	down	-4.55391	0.00140489	down	-2.21502	8.21555e-09	down	-3.94215	2.86471e-05
Zm00001d048263	down	-2.26479	0.00810437	down	-1.09869	0.000850178	down	-2.07742	0.0201653
Zm00001d038283	up	1.95262	7.21902e-10	up	2.09204	5.45552e-09	up	2.67366	2.42287e-22
Zm00001d013794	down	-2.66699	0.0033942	down	-2.87249	3.89918e-19	down	-2.67739	0.00229232
Zm00001d039102	down	-4.67097	4.29461e-21	down	-4.16615	5.05648e-69	down	-3.79437	9.41594e-24
Zm00001d041553	up	1.07776	1.88561e-08	up	1.2965	1.61737e-06	up	1.79942	3.3774e-15
Zm00001d052201	up	4.62069	0.00420631	up	Inf	0.00172083	up	Inf	0.00403171
Zm00001d019612	up	1.55881	0.00503589	up	1.71939	0.000276244	up	1.75434	0.00315276
Zm00001d014133	down	-Inf	0.00328306	down	-Inf	1.71453e-05	down	-Inf	0.0016326
Zm00001d018084	down	-Inf	0.015805	down	-Inf	0.0369695	down	-Inf	0.012052
Zm00001d018417	down	-2.4232	0.010593	down	-2.44885	7.01313e-13	down	-2.11044	1.29622e-05
Zm00001d039099	down	-1.45196	0.0371476	down	-1.74499	0.0186153	down	-2.25284	0.00165089
Zm00001d039300	down	-2.57503	1.89295e-07	down	-1.97372	1.15294e-29	down	-1.34977	0.0136376
Zm00001d043194	down	-5.50001	3.82961e-13	down	-3.82124	1.66398e-12	down	-4.55942	1.27248e-09
Zm00001d038618	up	1.68784	4.26438e-20	up	1.4396	2.07425e-08	up	1.67545	7.52815e-06
Zm00001d028288	up	Inf	0.000172925	up	Inf	0.000779615	up	Inf	0.00263063
Zm00001d000364	up	7.82729	1.01016e-25	up	Inf	4.74683e-31	up	7.38428	2.49932e-20
Zm00001d009347	up	Inf	1.58961e-05	up	Inf	5.36301e-12	up	Inf	6.5041e-10
Zm00001d022244	up	1.1388	2.07466e-06	up	1.38913	6.93842e-14	up	1.21127	9.11625e-07
Zm00001d038149	up	1.50376	5.25295e-14	up	1.48305	1.46686e-24	up	1.45683	1.01438e-11
Zm00001d036086	up	7.2714	3.76316e-18	up	Inf	3.59918e-21	up	7.22534	2.52291e-18
Zm00001d038917	up	1.48898	9.10914e-09	up	1.29389	6.71059e-10	up	1.38086	7.32983e-07
Zm00001d048663	up	1.31826	3.17782e-05	up	1.17062	2.05014e-05	up	1.12438	0.00083037
Zm00001d038017	down	-Inf	1.68751e-18	down	-Inf	2.71273e-16	down	-Inf	1.4116e-12
Zm00001d038291	down	-1.19595	0.000329642	down	-1.24634	7.52743e-13	down	-1.57789	1.21344e-09
Zm00001d004588	up	Inf	5.77816e-11	up	Inf	3.90745e-14	up	Inf	1.08168e-12
Zm00001d032490	down	-Inf	0.00126837	down	-Inf	0.0130491	down	-Inf	0.00296232
Zm00001d032036	up	2.48891	8.38785e-21	up	2.68436	3.30483e-35	up	3.08854	2.12003e-38
Zm00001d032372	down	-2.47105	2.30863e-08	down	-1.4871	1.55422e-06	down	-1.06911	0.00383304
Zm00001d003148	down	-1.87965	2.71342e-11	down	-1.64041	3.14053e-21	down	-1.64109	6.68103e-12
Zm00001d020679	up	1.54598	8.00608e-08	up	1.48743	9.48254e-12	up	1.66661	4.1012e-08
Zm00001d031991	down	-Inf	2.8705e-12	down	-Inf	4.11158e-17	down	-Inf	6.4037e-06
Zm00001d039061	up	1.975	0.0344857	up	2.27709	0.000273313	up	2.89336	0.00433705
Zm00001d025874	up	Inf	0.00847741	up	Inf	9.00022e-08	up	Inf	1.16166e-09
Zm00001d012527	down	-1.80103	0.00137561	down	-1.85641	0.00220273	down	-1.41869	0.00811624
Zm00001d010457	down	-Inf	3.87621e-05	down	-Inf	1.16231e-05	down	-Inf	2.61991e-06
Zm00001d049033	down	-Inf	0.000103112	down	-4.55629	0.000462693	down	-3.99412	0.0173608
Zm00001d018554	up	2.05603	2.3347e-08	up	1.15346	0.00141516	up	1.42235	0.000398704
Zm00001d047369	up	Inf	2.79703e-06	up	4.19871	0.000519818	up	5.43751	2.74605e-05
Zm00001d028230	up	2.5784	1.34746e-06	up	4.06051	8.81721e-17	up	3.32882	3.5976e-11
Zm00001d040595	up	Inf	0.00103865	up	Inf	0.000353683	up	Inf	1.74183e-05
Zm00001d005458	up	2.49713	4.59103e-11	up	2.30716	5.527e-13	up	2.69776	9.69753e-10
Zm00001d003272	down	-1.36084	0.00942782	down	-1.13703	0.00682239	down	-1.74327	0.00316729
Zm00001d048173	down	-4.25098	1.60501e-21	down	-3.87951	1.71098e-35	down	-3.57731	1.71691e-18
Zm00001d052530	down	-2.40025	0.00359536	down	-3.21113	2.14686e-09	down	-2.29001	0.00055686
Zm00001d027854	up	Inf	0.000173765	up	2.6446	0.000908989	up	2.82002	0.0059046
Zm00001d038523	down	-1.11538	0.0498535	down	-2.74901	7.67889e-07	down	-3.29501	2.63302e-05
Zm00001d038163	up	5.45934	4.3116e-69	up	3.79353	1.41033e-25	up	3.9695	7.18263e-33
Zm00001d022369	up	1.52836	1.54022e-08	up	1.54432	7.82989e-13	up	1.5771	6.13603e-08
Zm00001d022459	up	1.58471	0.0317767	up	2.11851	1.27132e-05	up	2.11607	0.00661298
Zm00001d015591	down	-4.0677	0.000900969	down	-Inf	0.000264793	down	-Inf	0.00447141
Zm00001d037207	down	-1.28467	0.0143478	down	-1.23278	0.00494099	down	-1.03797	0.0487367
Zm00001d048612	down	-1.16613	0.00101162	down	-1.20068	2.00307e-05	down	-1.06015	0.00604259
Zm00001d048649	down	-Inf	0.000463402	down	-4.1938	0.0195426	down	-4.449	0.0066847
Zm00001d050950	down	-Inf	1.78653e-09	down	-Inf	1.14542e-06	down	-Inf	1.10253e-08
Zm00001d024496	up	5.53345	3.18804e-18	up	6.40507	7.73997e-26	up	7.82454	4.45407e-28
Zm00001d042795	up	4.05347	3.53671e-58	up	3.98117	7.98309e-81	up	4.32627	2.96158e-60
Zm00001d046262	up	5.58409	1.60589e-16	up	5.02354	3.28143e-21	up	5.06524	8.92651e-19
Zm00001d037443	down	-Inf	6.56189e-11	down	-Inf	3.86842e-09	down	-5.97581	5.9173e-08
Zm00001d014207	up	7.88284	1.01451e-104	up	5.75891	2.51907e-138	up	7.70198	1.33974e-65
Zm00001d035210	down	-Inf	0.00147572	down	-Inf	0.00642272	down	-Inf	0.00391843
Zm00001d048444	up	1.76317	5.58767e-06	up	3.19096	9.64139e-15	up	3.29596	1.04964e-05
Zm00001d048153	down	-1.42252	3.949e-09	down	-1.38959	1.91489e-12	down	-1.16576	7.34107e-06
Zm00001d041784	down	-Inf	2.54318e-29	down	-Inf	9.67772e-16	down	-Inf	1.06098e-19
Zm00001d028904	down	-Inf	0.00033918	down	-Inf	3.60896e-05	down	-Inf	0.000528786
Zm00001d018323	up	2.00548	4.38215e-16	up	1.74247	2.87405e-09	up	1.67126	1.71645e-11
Zm00001d031934	down	-Inf	0.0308483	down	-Inf	2.6938e-06	down	-Inf	0.0016878
Zm00001d025795	up	1.55576	4.35202e-05	up	1.55264	2.23774e-05	up	1.32775	0.000228191
Zm00001d022241	up	2.19741	8.34642e-11	up	1.42485	7.28355e-09	up	2.44361	2.93654e-11
Zm00001d013779	down	-2.05814	4.24792e-15	down	-1.95627	6.80771e-23	down	-1.96702	3.65557e-13
Zm00001d009530	down	-1.54548	0.000111431	down	-1.21376	9.57154e-05	down	-1.04324	0.0014999
Zm00001d040851	up	Inf	1.58932e-15	up	5.84107	7.806e-09	up	Inf	9.91697e-16
Zm00001d052032	up	Inf	0.0150662	up	2.95415	0.00641925	up	4.34736	0.00981277
Zm00001d038811	down	-5.90586	2.23731e-07	down	-3.08193	6.20778e-06	down	-5.9009	2.23054e-07
Zm00001d038144	down	-4.14064	6.43347e-07	down	-2.55452	1.94295e-06	down	-3.58205	1.14863e-05
Zm00001d032272	down	-1.81527	1.61869e-12	down	-1.70607	5.57461e-18	down	-1.7196	1.28253e-10
Zm00001d031809	down	-1.40035	3.03298e-10	down	-1.42115	3.85126e-17	down	-1.50987	2.63628e-10
Zm00001d032188	up	4.43128	5.95045e-44	up	5.06117	4.18217e-94	up	5.61444	1.55103e-73
Zm00001d032398	down	-4.58411	0.00862251	down	-4.54539	2.06408e-07	down	-4.14185	0.00200895
Zm00001d007901	down	-1.4894	4.57939e-05	down	-1.05171	0.000107644	down	-1.68557	0.00235982
Zm00001d051451	down	-2.79533	0.0208566	down	-1.878	0.0416073	down	-2.84643	0.0253654
Zm00001d002249	up	Inf	1.27981e-12	up	6.59142	1.44615e-10	up	Inf	1.77491e-35
Zm00001d031794	down	-4.16661	4.99381e-23	down	-6.83315	2.29406e-46	down	-3.36997	3.47198e-09
Zm00001d022306	down	-1.91104	8.4233e-18	down	-2.11683	3.83571e-36	down	-1.70698	1.00891e-06
Zm00001d007056	down	-2.63021	4.1033e-05	down	-2.76594	4.31101e-08	down	-2.81422	3.16542e-05
Zm00001d043151	down	-Inf	1.96314e-52	down	-Inf	1.60767e-39	down	-Inf	2.83324e-48
Zm00001d036839	down	-1.36949	0.00807098	down	-1.22952	2.37586e-06	down	-1.36083	0.00138564
Zm00001d041054	up	3.26922	0.00692214	up	5.48962	1.26897e-07	up	4.27403	0.000177248
Zm00001d043144	up	2.21268	4.64773e-07	up	3.30175	5.4691e-13	up	3.09787	2.24133e-06
Zm00001d007162	down	-6.36006	6.77998e-44	down	-6.94736	2.06854e-65	down	-8.63799	2.98591e-42
Zm00001d014194	up	1.5617	6.86243e-07	up	1.29619	3.92961e-07	up	1.34771	5.4975e-05
Zm00001d030368	up	6.9	1.11358e-25	up	5.02649	9.87977e-25	up	5.22954	3.68619e-15
Zm00001d007067	up	1.32997	5.47353e-10	up	1.11467	2.43452e-12	up	1.46198	6.42869e-11
Zm00001d004727	down	-1.46989	0.0203691	down	-2.88785	0.0024006	down	-2.71624	0.00183268
Zm00001d014341	up	2.77748	5.97984e-15	up	2.65363	5.21629e-18	up	2.66163	2.28862e-10
Zm00001d038641	up	4.30672	1.29804e-12	up	3.97542	7.94495e-24	up	4.77006	1.01145e-21
Zm00001d011848	down	-Inf	8.07379e-09	down	-Inf	5.08474e-09	down	-Inf	1.59208e-08
Zm00001d046975	down	-4.20266	0.0261807	down	-3.693	0.0315956	down	-Inf	0.00906048
Zm00001d007450	up	Inf	0.00961513	up	Inf	6.05441e-08	up	Inf	5.1485e-06
Zm00001d038459	up	3.0962	1.05616e-19	up	3.96746	7.08572e-37	up	3.40899	2.36101e-20
Zm00001d035481	down	-6.65062	2.05416e-62	down	-6.61355	3.11906e-58	down	-5.88718	5.16671e-47
Zm00001d025873	down	-2.55819	0.00369941	down	-3.1243	6.58021e-26	down	-2.46444	0.00993358
Zm00001d045361	down	-3.64003	4.16278e-15	down	-3.99717	8.89805e-42	down	-3.45664	1.15231e-05
Zm00001d043088	down	-3.92588	2.28368e-10	down	-3.56698	6.0403e-11	down	-3.32261	1.94341e-08
Zm00001d014377	up	1.78852	1.17862e-22	up	1.74624	4.10234e-26	up	2.14539	2.71704e-25
Zm00001d011080	up	1.67304	4.54859e-13	up	1.24163	0.0218699	up	2.31444	0.00501207
Zm00001d035209	down	-Inf	9.09914e-26	down	-Inf	1.60966e-17	down	-Inf	3.23247e-23
Zm00001d037665	up	4.07569	2.13578e-06	up	4.0166	2.22955e-08	up	3.88479	2.32449e-08
Zm00001d013735	up	Inf	6.65454e-18	up	Inf	1.10388e-22	up	Inf	1.04188e-20
Zm00001d045203	up	Inf	0.0298498	up	4.02194	6.37754e-05	up	Inf	0.00185931
Zm00001d048800	up	2.38326	0.000153955	up	2.74439	1.81891e-07	up	2.89434	2.75627e-06
Zm00001d034737	down	-4.33477	0.0172925	down	-Inf	0.00193439	down	-Inf	0.0157796
Zm00001d018704	up	1.56095	0.00317599	up	1.51739	1.60639e-05	up	2.26614	1.81356e-06
Zm00001d039326	down	-Inf	5.68612e-07	down	-Inf	4.17072e-13	down	-Inf	1.10485e-07
Zm00001d031843	up	Inf	0.00012962	up	Inf	2.85119e-10	up	Inf	1.89496e-15
Zm00001d013125	up	Inf	1.0734e-43	up	Inf	5.51691e-39	up	Inf	3.08995e-63
Zm00001d035540	down	-1.5214	0.0085777	down	-1.30096	0.00103767	down	-1.38315	0.00355797
Zm00001d031796	down	-3.28636	0.00089409	down	-2.95617	3.39965e-09	down	-3.22297	0.00406641
Zm00001d035637	down	-2.25353	3.87409e-28	down	-2.09935	7.78994e-44	down	-2.28267	1.45e-25
Zm00001d022637	down	-2.9804	0.0432969	up	3.35897	1.68774e-07	up	2.18101	0.00826878
Zm00001d009494	down	-1.91656	3.28264e-08	down	-2.42878	2.92055e-15	down	-1.94602	1.56635e-06
Zm00001d045237	down	-5.7955	1.74378e-23	down	-6.14899	3.63199e-30	down	-6.67673	1.52039e-19
Zm00001d036835	down	-3.58565	0.016405	down	-4.65399	6.58395e-23	down	-5.04372	0.00245389
Zm00001d048711	up	1.57961	0.00114975	up	3.14991	4.7263e-15	up	3.92728	5.93735e-39
Zm00001d008573	down	-1.45917	0.00781996	down	-1.33705	6.00724e-06	down	-2.8851	1.91944e-09
Zm00001d048667	down	-1.36695	2.66473e-07	down	-1.12698	5.65158e-07	down	-1.3936	0.0056543
Zm00001d042763	up	6.18071	1.2421e-08	up	5.21565	2.55001e-08	up	5.86647	1.01438e-06
Zm00001d038687	up	5.50542	1.19636e-23	up	8.43974	6.74036e-51	up	5.29772	3.09946e-29
Zm00001d029405	up	Inf	1.55432e-18	up	7.4767	5.68696e-29	up	Inf	5.49643e-30
Zm00001d031127	down	-2.04542	1.04668e-06	down	-2.44573	2.60282e-18	down	-1.64178	0.00679332
Zm00001d016193	up	Inf	1.70074e-12	up	6.49743	4.52486e-14	up	Inf	4.07473e-18
Zm00001d038913	up	6.93256	2.18585e-07	up	Inf	1.12667e-25	up	Inf	1.62807e-30
Zm00001d049787	up	2.16345	0.00228495	up	1.40583	0.00714422	up	1.85966	0.00978664
Zm00001d039757	up	1.83347	0.000172302	up	1.95742	3.08163e-07	up	2.03606	0.000500725
Zm00001d020666	down	-1.37483	2.82261e-09	down	-1.16288	2.50327e-08	down	-1.63186	1.27039e-10
Zm00001d038519	down	-10.5833	1.72648e-106	down	-10.4243	1.86782e-148	down	-Inf	1.33107e-97
Zm00001d016318	down	-Inf	4.61948e-30	down	-Inf	6.18836e-46	down	-Inf	6.05204e-22
Zm00001d038266	up	1.28017	1.4296e-09	up	1.33521	5.55286e-17	up	1.33369	1.11224e-08
Zm00001d039037	down	-2.39211	0.00222789	down	-1.04847	3.65682e-12	down	-1.75398	0.0431816
Zm00001d038686	up	1.60764	1.09706e-16	up	1.6641	6.59225e-33	up	1.40626	4.59953e-12
Zm00001d025081	down	-2.3832	1.11445e-05	down	-2.88927	4.24894e-08	down	-2.00347	0.000935839
Zm00001d043128	up	3.25136	2.88387e-12	up	3.31272	0.00129	up	1.61468	0.0028765
Zm00001d012813	up	1.58783	0.00236373	up	1.06125	0.00514586	up	1.32195	0.00213074
Zm00001d017152	down	-2.55909	0.0130811	down	-1.5397	3.8844e-08	down	-2.25964	0.0313211
Zm00001d038823	up	3.481	2.56433e-08	up	2.83861	1.88156e-06	up	2.84708	1.88911e-06
Zm00001d018260	up	4.133	5.00464e-75	up	2.92704	6.36038e-49	up	2.86853	6.84031e-27
Zm00001d039330	down	-2.25817	3.73337e-25	down	-2.30475	4.15596e-43	down	-2.06668	1.8186e-19
Zm00001d049597	down	-1.41568	9.38073e-09	down	-1.18925	5.81875e-10	down	-1.01501	0.000748982
Zm00001d002666	up	Inf	2.17638e-05	up	Inf	0.000761337	up	Inf	0.000317918
Zm00001d035542	down	-2.1297	0.000648897	down	-2.0999	1.36269e-11	down	-2.15441	0.00458926
Zm00001d031854	up	1.87603	1.45535e-14	up	1.57721	2.07557e-18	up	1.94312	1.32006e-13
Zm00001d022277	up	1.80363	1.09449e-10	up	1.4646	3.9636e-06	up	1.51343	1.82132e-09
Zm00001d003429	up	2.49446	0.0292368	up	4.09531	0.000123943	up	3.11799	0.000317822
Zm00001d020620	down	-5.82281	0.000610454	down	-4.3415	6.98319e-06	down	-Inf	0.00125008
Zm00001d042799	down	-6.19607	1.66376e-47	down	-6.11897	1.99554e-120	down	-6.13445	1.01861e-71
Zm00001d032031	down	-1.10113	1.59181e-07	down	-1.01048	3.51291e-10	down	-1.28039	4.38898e-09
Zm00001d035588	down	-Inf	0.0148809	down	-Inf	8.1984e-05	down	-4.68989	0.00550053
Zm00001d042963	down	-3.35255	0.00107305	down	-3.62324	0.00158013	down	-5.4506	0.00186948
Zm00001d023400	down	-3.10805	0.00338418	down	-2.42246	0.00886314	down	-2.25959	0.0496558
Zm00001d014204	down	-5.08596	1.47142e-41	down	-3.64023	5.41984e-41	down	-3.43357	2.31187e-28
Zm00001d012902	up	2.01179	0.000130567	up	2.50236	5.40855e-08	up	1.29743	0.0329261
Zm00001d016183	down	-Inf	1.10278e-33	down	-Inf	2.03035e-39	down	-Inf	2.35737e-22
Zm00001d050673	up	Inf	0.00185289	up	3.89252	0.0151379	up	Inf	5.8065e-09
Zm00001d031810	down	-1.63505	0.0382855	down	-1.63823	0.00287504	down	-1.49739	0.0336774
Zm00001d039076	down	-2.22488	1.30996e-09	down	-2.47502	1.28619e-17	down	-2.44743	1.93285e-11
Zm00001d017545	up	1.67313	3.79999e-11	up	1.5052	8.26854e-17	up	1.59103	2.5782e-09
Zm00001d022475	up	2.27743	8.19057e-21	up	1.84631	3.82038e-23	up	2.08381	1.01946e-15
Zm00001d035656	up	Inf	6.53537e-07	up	Inf	0.00014866	up	Inf	0.00656987
Zm00001d052343	up	1.05993	0.000910021	up	1.36466	1.32347e-05	up	1.76345	9.32403e-05
Zm00001d042828	down	-1.21988	0.0253775	down	-1.2729	0.00410826	down	-1.74268	0.00530097
Zm00001d041596	down	-2.10526	5.63995e-06	down	-3.80844	3.53251e-09	down	-3.43969	0.000932922
Zm00001d014186	down	-1.80624	1.41963e-17	down	-1.78257	1.83099e-10	down	-1.38925	7.20149e-10
Zm00001d034390	up	3.15202	1.99435e-11	up	3.06791	3.09835e-14	up	3.8448	2.27581e-18
Zm00001d027764	down	-Inf	0.00428381	down	-Inf	0.00269629	down	-Inf	0.00143637
Zm00001d000011	down	-Inf	2.76444e-12	down	-6.91116	2.03241e-18	down	-Inf	1.43204e-05
Zm00001d018158	down	-2.962	0.00210478	down	-1.26261	0.0028351	down	-2.13628	0.00634936
Zm00001d013831	down	-Inf	1.54049e-119	down	-Inf	3.33261e-41	down	-Inf	5.71895e-74
Zm00001d048185	up	4.58077	1.39686e-41	up	4.91245	1.04874e-28	up	4.51171	2.59038e-50
Zm00001d003300	up	4.6601	1.35092e-20	up	3.60863	4.72473e-19	up	5.60043	6.26278e-25
Zm00001d014527	down	-Inf	2.86524e-05	down	-5.105	5.01828e-05	down	-Inf	2.82662e-06
Zm00001d013648	up	Inf	2.64676e-15	up	6.37911	8.37101e-25	up	Inf	1.52375e-25
Zm00001d045455	up	1.39375	0.018602	down	-1.54897	0.0113604	down	-1.90734	0.0389455
Zm00001d039086	up	1.54345	5.98664e-16	up	1.31032	3.83022e-07	up	1.23307	1.71177e-09
Zm00001d053843	down	-2.08927	5.27331e-08	down	-1.40052	2.07596e-06	down	-1.4381	0.000641749
Zm00001d050853	up	Inf	2.27591e-05	up	Inf	4.12685e-13	up	Inf	1.66244e-10
Zm00001d025345	up	1.00706	0.015876	up	1.16753	0.00757376	up	1.08954	0.00098784
Zm00001d014063	down	-1.03461	0.000175391	down	-1.03925	0.00083915	down	-1.43124	5.1917e-07
Zm00001d048712	down	-2.4178	8.92618e-09	down	-2.33406	9.02782e-05	down	-3.03629	2.99162e-10
Zm00001d008367	down	-1.8244	2.72064e-17	down	-1.29147	6.12133e-07	down	-1.42198	0.000372617
Zm00001d035949	up	3.21392	4.60228e-05	up	4.68393	1.63179e-07	up	2.46366	0.00101494
Zm00001d045886	down	-2.42272	3.37355e-05	down	-2.02457	0.000644275	down	-2.44592	0.000904559
Zm00001d010066	down	-1.41787	0.0184364	down	-1.40831	2.17995e-20	down	-1.44434	6.77986e-12
Zm00001d025337	down	-6.90332	0.00247216	down	-6.00584	8.43963e-19	down	-Inf	0.0012525
Zm00001d049715	down	-3.71987	0.0458366	up	2.6435	9.25155e-05	up	1.51281	0.0180664
Zm00001d009411	down	-1.7359	1.5757e-10	down	-2.05107	2.33451e-21	down	-2.15755	1.38173e-13
Zm00001d036726	down	-4.22336	0.000232668	down	-2.64726	1.29173e-06	down	-2.79829	0.0463274
Zm00001d018917	up	2.63926	1.39194e-06	up	1.56663	4.41391e-05	up	2.75249	0.00230672
Zm00001d007267	up	1.24026	5.79482e-07	up	1.18687	1.47968e-11	up	1.47663	0.00768981
Zm00001d018291	up	1.01497	0.00163225	up	1.23279	3.34295e-06	up	1.19535	0.000862532
Zm00001d013669	down	-1.07766	7.85345e-10	down	-1.11743	3.45719e-20	down	-1.17892	7.12027e-10
Zm00001d032030	down	-1.05888	0.0171084	down	-1.53881	0.000218803	down	-1.6689	6.57183e-11
Zm00001d002005	down	-2.23235	0.0229593	down	-2.49784	5.26072e-28	down	-2.68758	0.00309369
Zm00001d007277	up	6.67588	3.96994e-112	up	3.169	8.59156e-77	up	4.69089	7.03809e-72
Zm00001d008782	up	3.29252	1.47777e-37	up	2.73901	1.75663e-24	up	3.17482	4.4225e-51
Zm00001d012786	up	6.52379	7.80429e-11	up	4.98962	1.30313e-13	up	5.5891	1.59762e-13
Zm00001d036060	down	-Inf	3.48729e-06	down	-Inf	6.5784e-06	down	-Inf	5.96855e-05
Zm00001d040550	down	-Inf	2.54701e-11	down	-Inf	3.96074e-16	down	-Inf	5.98976e-10
Zm00001d024806	down	-Inf	7.61092e-35	down	-Inf	9.42599e-41	down	-Inf	6.79865e-30
Zm00001d018259	up	1.60354	3.9555e-05	up	2.30584	6.85053e-14	up	1.29578	0.00102094
Zm00001d014216	down	-Inf	3.61119e-08	down	-Inf	0.00423984	down	-Inf	4.65107e-05
Zm00001d025817	up	1.06778	2.43449e-08	up	1.07564	3.78881e-15	up	1.07735	1.42802e-07
Zm00001d020602	up	1.81372	3.32107e-17	up	1.30487	1.09424e-16	up	1.60738	6.19897e-12
Zm00001d042027	up	1.57162	2.67968e-16	up	1.73709	4.95548e-37	up	1.96228	6.75002e-21
Zm00001d018244	up	2.65062	2.40671e-17	up	2.37531	4.3562e-16	up	1.63136	1.80949e-06
Zm00001d010390	down	-Inf	0.000239313	down	-Inf	2.13152e-17	down	-Inf	0.0138989
Zm00001d041842	up	Inf	0.000557809	up	5.02308	3.04893e-05	up	5.6109	3.97222e-06
Zm00001d002743	down	-3.23937	8.43929e-11	down	-2.37837	2.00868e-07	down	-1.91898	0.0241147
Zm00001d019793	up	Inf	1.68401e-14	up	3.82891	6.40728e-12	up	6.53475	4.50311e-12
Zm00001d031173	up	Inf	3.1786e-17	up	6.77668	2.52604e-10	up	Inf	2.29439e-13
Zm00001d032120	down	-2.16015	0.0106615	down	-3.04353	1.79971e-58	down	-3.95841	0.00559175
Zm00001d007821	up	8.86935	9.00533e-46	up	4.99352	5.76311e-27	up	7.56664	1.31336e-44
Zm00001d009111	up	Inf	0.0385045	up	Inf	0.0110754	up	Inf	0.00112264
Zm00001d041333	up	Inf	1.41573e-13	up	Inf	3.33869e-20	up	Inf	1.21093e-27
Zm00001d029575	up	Inf	3.89737e-05	up	Inf	6.10126e-08	up	Inf	2.59947e-08
Zm00001d005748	down	-1.30074	0.00500911	down	-1.21525	0.0118359	down	-1.59664	0.0100154
Zm00001d039181	up	2.88121	2.1336e-23	up	2.71859	7.69285e-30	up	3.26255	2.67477e-26
Zm00001d046962	down	-Inf	1.78115e-08	down	-6.11939	1.25381e-10	down	-Inf	6.53119e-08
Zm00001d039133	up	1.41439	0.000157181	up	1.95661	9.78285e-07	up	2.26441	3.09481e-11
Zm00001d047981	down	-1.86769	5.44319e-05	down	-3.99521	2.67004e-53	down	-2.758	1.17113e-28
Zm00001d038229	down	-5.29413	1.13777e-07	down	-3.37757	1.29072e-17	down	-1.99715	0.0134411
Zm00001d013639	down	-2.81775	0.0134937	down	-1.65047	0.0374185	down	-3.25655	0.000981092
Zm00001d044153	down	-1.52	0.0193187	down	-2.72753	1.88378e-07	down	-2.6559	0.0036774
Zm00001d003186	down	-4.12624	0.000529761	down	-2.79445	0.00126053	down	-3.06751	0.0109567
Zm00001d028337	up	6.0859	1.65623e-55	up	4.13523	6.0497e-09	up	3.58054	5.67977e-13
Zm00001d045615	down	-Inf	0.00831139	down	-Inf	0.00419118	down	-Inf	0.0362421
Zm00001d031878	up	3.40301	0.0219816	up	Inf	1.03992e-19	up	Inf	1.28702e-28
Zm00001d040952	up	Inf	2.76493e-33	up	4.77316	7.64743e-18	up	Inf	5.00348e-35
Zm00001d008926	up	Inf	8.48012e-12	up	Inf	2.98831e-15	up	Inf	1.19129e-17
Zm00001d042762	up	1.43109	1.0061e-05	up	1.57023	6.52277e-09	up	1.46126	3.88188e-05
Zm00001d042752	down	-2.21386	0.00378626	down	-2.63818	1.29986e-21	down	-2.48938	2.52509e-11
Zm00001d021775	down	-1.30328	0.0360472	down	-1.55478	1.88584e-11	down	-1.60675	0.00722913
Zm00001d009413	up	2.03778	1.41981e-05	up	1.92151	1.24155e-07	up	1.93618	8.68108e-06
Zm00001d016180	down	-Inf	1.16615e-40	down	-Inf	1.6708e-47	down	-Inf	5.91597e-44
Zm00001d025914	up	Inf	0.0488881	up	Inf	0.00114427	up	Inf	0.00074062
Zm00001d007335	down	-Inf	4.5012e-40	down	-Inf	1.84492e-51	down	-Inf	2.95353e-43
Zm00001d023552	down	-1.58572	1.83517e-10	down	-1.82722	1.09731e-19	down	-3.06472	1.42871e-24
Zm00001d010503	up	4.78465	1.77044e-08	up	6.65804	2.72652e-15	up	5.46002	9.0717e-10
Zm00001d017173	down	-3.27565	2.67187e-10	down	-2.36561	4.0889e-10	down	-3.57965	1.86922e-12
Zm00001d046026	up	3.65774	4.48795e-05	up	4.4587	1.39498e-06	up	2.81647	0.00310879
Zm00001d045202	up	6.31831	1.881e-09	up	4.97695	8.21976e-12	up	Inf	8.7012e-07
Zm00001d013760	up	Inf	3.4161e-37	up	Inf	9.4449e-24	up	Inf	1.10711e-43
Zm00001d007605	down	-3.90096	3.32127e-12	down	-4.36551	1.04236e-44	down	-5.11865	1.24758e-36
Zm00001d011873	up	3.08376	5.95547e-12	up	1.44487	6.98673e-07	up	2.846	1.65933e-14
Zm00001d049686	up	4.55267	0.00556434	up	Inf	0.00248894	up	4.46163	0.000604231
Zm00001d025872	down	-3.42186	0.000929118	down	-3.14113	5.87944e-31	down	-1.66384	0.012507
Zm00001d012221	down	-2.1274	5.59176e-06	down	-2.22462	2.29263e-09	down	-1.7805	2.82697e-07
Zm00001d045392	down	-2.9517	5.07707e-09	down	-Inf	3.69074e-16	down	-1.35139	0.0342284
Zm00001d022350	down	-1.02521	0.0119716	down	-1.65079	1.28605e-05	down	-1.59494	0.00204629
Zm00001d043160	up	1.32924	1.15122e-06	up	1.28283	1.79897e-10	up	1.26983	5.27414e-06
Zm00001d031802	down	-1.95179	3.93727e-05	down	-2.45318	3.74212e-15	down	-3.15598	2.92829e-13
Zm00001d007163	up	5.73249	1.04066e-05	up	3.9474	0.00330441	up	5.4463	9.40612e-10
Zm00001d048625	down	-Inf	8.62825e-09	down	-5.04792	1.18612e-14	down	-5.56094	2.98563e-11
Zm00001d011869	down	-8.09586	2.13814e-26	down	-Inf	2.35531e-17	down	-Inf	1.74049e-30
Zm00001d025279	up	Inf	1.59976e-08	up	Inf	2.35779e-08	up	Inf	7.63279e-06
Zm00001d020996	up	4.12488	6.30659e-22	up	4.08903	4.11556e-16	up	4.77347	2.5782e-33
Zm00001d009415	up	1.64575	1.21307e-05	up	2.13587	3.63181e-19	up	1.98503	9.78947e-12
Zm00001d043096	up	Inf	2.95587e-37	up	6.83271	2.72074e-34	up	Inf	9.69678e-35
Zm00001d039267	down	-1.66994	8.16503e-06	down	-1.78775	1.88082e-10	down	-1.68805	9.20498e-06
Zm00001d014528	down	-4.86142	0.000863807	down	-Inf	0.000119507	down	-Inf	0.00419886
Zm00001d013647	up	2.64233	0.00961287	up	4.94102	6.19572e-05	up	3.05118	2.96941e-05
Zm00001d036206	down	-9.25667	3.74418e-57	down	-6.17533	3.03536e-68	down	-6.52937	2.01224e-49
Zm00001d039013	up	1.16821	2.37949e-07	up	1.27102	1.21497e-13	up	1.03564	1.20829e-05
Zm00001d008870	up	1.59097	7.19167e-13	up	1.57618	4.55333e-22	up	1.74875	1.80052e-14
Zm00001d038452	up	2.12891	3.09984e-05	up	2.07664	7.60757e-07	up	1.50152	0.00393179
Zm00001d041788	up	7.74884	3.8695e-75	up	8.26256	5.67568e-110	up	8.29865	7.24275e-39
Zm00001d004885	up	1.39643	2.40886e-06	up	1.2417	1.28236e-08	up	1.96367	1.14216e-12
Zm00001d022492	up	1.07466	0.00011922	up	1.16866	2.6236e-07	up	1.39657	6.58013e-07
Zm00001d012794	down	-9.5964	8.42262e-68	down	-Inf	1.51117e-77	down	-8.45104	3.61416e-61
Zm00001d031495	down	-Inf	0.00459973	down	-Inf	0.000604091	down	-Inf	0.0057781
Zm00001d032016	down	-2.59731	8.99451e-08	down	-1.96987	3.98865e-05	down	-1.75658	1.13779e-05
Zm00001d009089	up	Inf	4.92808e-09	up	Inf	8.25455e-10	up	5.20395	1.9958e-06
Zm00001d043009	up	1.02617	0.00345384	up	1.60134	1.90683e-08	up	1.70169	1.70651e-06
Zm00001d014325	down	-2.01096	0.0337303	down	-1.41332	2.22112e-05	down	-2.1835	0.00253826
Zm00001d043240	up	1.21203	0.017537	up	1.12937	0.000481059	up	1.65165	0.000152083
Zm00001d041778	up	1.70242	0.000147459	up	1.31073	7.45139e-05	up	1.92077	1.14316e-05
Zm00001d038722	up	5.82215	9.64685e-29	up	8.52232	3.08348e-96	up	8.3723	1.77055e-69
Zm00001d050989	up	Inf	0.020636	up	Inf	0.00176226	up	Inf	0.00812777
Zm00001d000087	down	-2.07972	7.21886e-08	down	-2.14878	1.02342e-11	down	-2.64599	2.04986e-09
Zm00001d025141	down	-5.81592	0.000456572	down	-1.50434	1.58631e-06	down	-2.89274	0.0247989
Zm00001d048957	down	-1.4762	0.000254364	down	-1.10265	0.00339679	down	-1.44779	0.00247792
Zm00001d032606	down	-1.74443	1.1767e-07	down	-1.98719	2.75545e-30	down	-1.39449	4.55602e-09
Zm00001d034578	up	2.1939	1.0973e-19	up	2.27292	2.11407e-35	up	2.73439	7.72213e-26
Zm00001d022327	down	-4.38437	2.55621e-05	down	-2.57875	0.000599862	down	-3.59876	3.57087e-05
Zm00001d040916	up	Inf	7.0479e-82	up	Inf	3.01875e-62	up	Inf	3.13659e-140
Zm00001d013655	down	-3.46508	4.6622e-05	down	-4.23495	1.99411e-05	down	-Inf	3.67679e-09
Zm00001d045298	down	-1.54542	0.00082302	down	-1.77967	7.13591e-23	down	-1.93969	0.000106158
Zm00001d029033	up	Inf	0.000226377	up	4.44795	1.84076e-06	up	6.49426	1.46807e-06
Zm00001d048688	up	5.52437	6.21326e-24	up	6.10889	3.7586e-45	up	4.2617	1.32565e-22
Zm00001d042154	up	8.04188	2.98908e-98	up	6.44168	2.53537e-11	up	7.75514	2.0148e-05
Zm00001d031104	up	1.59292	1.7037e-08	up	1.18318	7.19994e-07	up	1.64968	9.90772e-08
Zm00001d034078	up	Inf	0.000232325	up	Inf	0.00862073	up	Inf	0.00393008
Zm00001d038619	up	Inf	2.86802e-26	up	5.04863	1.6035e-29	up	Inf	2.82167e-30
Zm00001d038805	up	1.26572	6.69856e-08	up	1.32098	6.81114e-08	up	1.13657	0.000106685
Zm00001d014319	down	-2.03515	6.30681e-05	down	-2.06796	6.53395e-10	down	-2.12308	2.15935e-25
Zm00001d009007	down	-1.11126	0.000925872	down	-1.18728	4.41615e-06	down	-1.0176	0.00361024
Zm00001d014292	down	-8.43114	2.07675e-23	down	-7.47203	1.6823e-41	down	-8.35157	9.99149e-13
Zm00001d038720	up	Inf	4.26774e-82	up	5.69301	1.08927e-34	up	Inf	6.39879e-92
Zm00001d038642	up	1.96402	4.8051e-13	up	1.67424	2.75903e-18	up	2.01367	2.20231e-07
Zm00001d032206	down	-Inf	1.66429e-05	down	-Inf	8.23192e-11	down	-5.70754	1.63722e-06
Zm00001d013109	down	-1.14756	0.0471635	down	-1.05316	3.70172e-07	down	-1.84412	0.0223385
Zm00001d028341	up	Inf	0.000124477	up	Inf	2.13918e-05	up	Inf	0.0216219
Zm00001d005449	up	Inf	0.000310507	up	4.17539	0.00361728	up	Inf	2.30125e-06
Zm00001d039165	up	1.94052	2.50095e-25	up	1.40297	5.70793e-28	up	1.49485	1.73947e-11
Zm00001d032405	up	1.57557	2.0627e-10	up	1.18432	6.60172e-09	up	1.52612	0.00385055
Zm00001d030105	down	-Inf	2.40893e-18	down	-Inf	2.20069e-17	down	-Inf	2.07735e-16
Zm00001d016954	down	-2.5667	0.0495561	down	-3.59333	2.64353e-09	down	-3.97071	0.00164414
Zm00001d048709	up	2.25284	5.0588e-14	up	7.17973	1.27464e-195	up	5.80794	5.84251e-62
Zm00001d000086	down	-2.66706	1.49245e-07	down	-2.19659	2.35631e-08	down	-2.82476	6.06859e-09
Zm00001d009081	up	1.59341	0.00190061	up	1.49981	0.000630082	up	1.31663	0.0141024
Zm00001d012801	down	-Inf	4.4601e-33	down	-Inf	3.42789e-33	down	-Inf	5.32377e-27
Zm00001d038460	up	2.2561	2.9271e-15	up	2.36809	7.24599e-11	up	2.35505	1.88644e-15
Zm00001d047442	up	2.1051	0.000151198	up	2.05106	0.000169742	up	3.03135	0.0193519
Zm00001d040673	down	-Inf	1.20793e-12	down	-Inf	1.56556e-18	down	-Inf	5.78538e-09

## Sheet: Co-upregulated
Co-upregulated expression genes
Gene List
Zm00001d011874
Zm00001d041204
Zm00001d014348
Zm00001d004505
Zm00001d040842
Zm00001d013098
Zm00001d038928
Zm00001d025106
Zm00001d035807
Zm00001d018511
Zm00001d042473
Zm00001d008842
Zm00001d041345
Zm00001d048682
Zm00001d009054
Zm00001d042483
Zm00001d039187
Zm00001d009594
Zm00001d038585
Zm00001d011577
Zm00001d038795
Zm00001d045252
Zm00001d031322
Zm00001d009549
Zm00001d009629
Zm00001d032407
Zm00001d032344
Zm00001d014460
Zm00001d025407
Zm00001d039295
Zm00001d009600
Zm00001d018257
Zm00001d025249
Zm00001d032481
Zm00001d003181
Zm00001d039303
Zm00001d018383
Zm00001d032040
Zm00001d041827
Zm00001d038589
Zm00001d032209
Zm00001d038918
Zm00001d021057
Zm00001d052076
Zm00001d009596
Zm00001d031826
Zm00001d009430
Zm00001d013199
Zm00001d020563
Zm00001d032175
Zm00001d024894
Zm00001d004162
Zm00001d018902
Zm00001d013664
Zm00001d048089
Zm00001d009597
Zm00001d035624
Zm00001d028287
Zm00001d008913
Zm00001d009642
Zm00001d013721
Zm00001d039364
Zm00001d048224
Zm00001d003155
Zm00001d018929
Zm00001d045421
Zm00001d012807
Zm00001d020033
Zm00001d006944
Zm00001d009587
Zm00001d035962
Zm00001d039158
Zm00001d034555
Zm00001d039338
Zm00001d038980
Zm00001d036215
Zm00001d038675
Zm00001d013678
Zm00001d049879
Zm00001d016194
Zm00001d012850
Zm00001d041670
Zm00001d009118
Zm00001d039188
Zm00001d011465
Zm00001d027847
Zm00001d045295
Zm00001d007073
Zm00001d053398
Zm00001d014365
Zm00001d014135
Zm00001d035628
Zm00001d022628
Zm00001d013736
Zm00001d013894
Zm00001d026467
Zm00001d003200
Zm00001d041438
Zm00001d022476
Zm00001d018430
Zm00001d014495
Zm00001d038336
Zm00001d044262
Zm00001d051103
Zm00001d027993
Zm00001d034411
Zm00001d006437
Zm00001d031119
Zm00001d045456
Zm00001d031946
Zm00001d013372
Zm00001d021444
Zm00001d014165
Zm00001d018372
Zm00001d031785
Zm00001d045322
Zm00001d020780
Zm00001d006695
Zm00001d000027
Zm00001d045386
Zm00001d042794
Zm00001d043156
Zm00001d038760
Zm00001d038552
Zm00001d022474
Zm00001d053835
Zm00001d017507
Zm00001d016167
Zm00001d005278
Zm00001d031773
Zm00001d019469
Zm00001d014523
Zm00001d006693
Zm00001d038607
Zm00001d031875
Zm00001d041300
Zm00001d029385
Zm00001d041791
Zm00001d031951
Zm00001d031093
Zm00001d007682
Zm00001d029542
Zm00001d040920
Zm00001d004603
Zm00001d048681
Zm00001d038651
Zm00001d008211
Zm00001d038271
Zm00001d045279
Zm00001d031099
Zm00001d004347
Zm00001d025901
Zm00001d022454
Zm00001d045384
Zm00001d009603
Zm00001d019131
Zm00001d025920
Zm00001d038283
Zm00001d041553
Zm00001d052201
Zm00001d019612
Zm00001d038618
Zm00001d028288
Zm00001d000364
Zm00001d009347
Zm00001d022244
Zm00001d038149
Zm00001d036086
Zm00001d038917
Zm00001d048663
Zm00001d004588
Zm00001d032036
Zm00001d020679
Zm00001d039061
Zm00001d025874
Zm00001d018554
Zm00001d047369
Zm00001d028230
Zm00001d040595
Zm00001d005458
Zm00001d027854
Zm00001d038163
Zm00001d022369
Zm00001d022459
Zm00001d024496
Zm00001d042795
Zm00001d046262
Zm00001d014207
Zm00001d048444
Zm00001d018323
Zm00001d025795
Zm00001d022241
Zm00001d040851
Zm00001d052032
Zm00001d032188
Zm00001d002249
Zm00001d041054
Zm00001d043144
Zm00001d014194
Zm00001d030368
Zm00001d007067
Zm00001d014341
Zm00001d038641
Zm00001d007450
Zm00001d038459
Zm00001d014377
Zm00001d011080
Zm00001d037665
Zm00001d013735
Zm00001d045203
Zm00001d048800
Zm00001d018704
Zm00001d031843
Zm00001d013125
Zm00001d048711
Zm00001d042763
Zm00001d038687
Zm00001d029405
Zm00001d016193
Zm00001d038913
Zm00001d049787
Zm00001d039757
Zm00001d038266
Zm00001d038686
Zm00001d043128
Zm00001d012813
Zm00001d038823
Zm00001d018260
Zm00001d002666
Zm00001d031854
Zm00001d022277
Zm00001d003429
Zm00001d012902
Zm00001d050673
Zm00001d017545
Zm00001d022475
Zm00001d035656
Zm00001d052343
Zm00001d034390
Zm00001d048185
Zm00001d003300
Zm00001d013648
Zm00001d039086
Zm00001d050853
Zm00001d025345
Zm00001d035949
Zm00001d018917
Zm00001d007267
Zm00001d018291
Zm00001d007277
Zm00001d008782
Zm00001d012786
Zm00001d018259
Zm00001d025817
Zm00001d020602
Zm00001d042027
Zm00001d018244
Zm00001d041842
Zm00001d019793
Zm00001d031173
Zm00001d007821
Zm00001d009111
Zm00001d041333
Zm00001d029575
Zm00001d039181
Zm00001d039133
Zm00001d028337
Zm00001d031878
Zm00001d040952
Zm00001d008926
Zm00001d042762
Zm00001d009413
Zm00001d025914
Zm00001d010503
Zm00001d046026
Zm00001d045202
Zm00001d013760
Zm00001d011873
Zm00001d049686
Zm00001d043160
Zm00001d007163
Zm00001d025279
Zm00001d020996
Zm00001d009415
Zm00001d043096
Zm00001d013647
Zm00001d039013
Zm00001d008870
Zm00001d038452
Zm00001d041788
Zm00001d004885
Zm00001d022492
Zm00001d009089
Zm00001d043009
Zm00001d043240
Zm00001d041778
Zm00001d038722
Zm00001d050989
Zm00001d034578
Zm00001d040916
Zm00001d029033
Zm00001d048688
Zm00001d042154
Zm00001d031104
Zm00001d034078
Zm00001d038619
Zm00001d038805
Zm00001d038720
Zm00001d038642
Zm00001d028341
Zm00001d005449
Zm00001d039165
Zm00001d032405
Zm00001d048709
Zm00001d009081
Zm00001d038460
Zm00001d047442

## Sheet: Co-downregulated 
Co-downregulated expression genes
Gene List
Zm00001d006004
Zm00001d039265
Zm00001d044397
Zm00001d008234
Zm00001d042898
Zm00001d047841
Zm00001d043142
Zm00001d038546
Zm00001d032284
Zm00001d020595
Zm00001d048158
Zm00001d008878
Zm00001d018428
Zm00001d044157
Zm00001d005921
Zm00001d013713
Zm00001d013821
Zm00001d038853
Zm00001d044750
Zm00001d036234
Zm00001d023664
Zm00001d022272
Zm00001d035662
Zm00001d042900
Zm00001d028241
Zm00001d011219
Zm00001d035879
Zm00001d028274
Zm00001d032183
Zm00001d032131
Zm00001d044136
Zm00001d020614
Zm00001d035595
Zm00001d038833
Zm00001d032399
Zm00001d030133
Zm00001d020583
Zm00001d039261
Zm00001d018915
Zm00001d024522
Zm00001d050640
Zm00001d032742
Zm00001d009786
Zm00001d038963
Zm00001d035875
Zm00001d035865
Zm00001d041890
Zm00001d004213
Zm00001d018502
Zm00001d017279
Zm00001d009426
Zm00001d009326
Zm00001d033846
Zm00001d011867
Zm00001d030603
Zm00001d031693
Zm00001d012795
Zm00001d008911
Zm00001d009350
Zm00001d000208
Zm00001d032375
Zm00001d022553
Zm00001d012292
Zm00001d007157
Zm00001d032475
Zm00001d022589
Zm00001d015161
Zm00001d043071
Zm00001d035579
Zm00001d003185
Zm00001d013878
Zm00001d014128
Zm00001d022530
Zm00001d048665
Zm00001d041746
Zm00001d009493
Zm00001d042857
Zm00001d012110
Zm00001d043782
Zm00001d039325
Zm00001d039891
Zm00001d021133
Zm00001d007315
Zm00001d039282
Zm00001d033050
Zm00001d032116
Zm00001d010149
Zm00001d010154
Zm00001d013786
Zm00001d004819
Zm00001d046200
Zm00001d027875
Zm00001d018503
Zm00001d013945
Zm00001d014758
Zm00001d033714
Zm00001d004333
Zm00001d038780
Zm00001d013909
Zm00001d000345
Zm00001d037768
Zm00001d027423
Zm00001d000437
Zm00001d036200
Zm00001d017547
Zm00001d035570
Zm00001d048166
Zm00001d031995
Zm00001d039292
Zm00001d052333
Zm00001d027789
Zm00001d016164
Zm00001d038122
Zm00001d016176
Zm00001d003920
Zm00001d043141
Zm00001d008945
Zm00001d029738
Zm00001d035659
Zm00001d039771
Zm00001d050287
Zm00001d009676
Zm00001d039091
Zm00001d006880
Zm00001d002263
Zm00001d019825
Zm00001d053895
Zm00001d013857
Zm00001d032148
Zm00001d025288
Zm00001d038184
Zm00001d018534
Zm00001d027899
Zm00001d048263
Zm00001d013794
Zm00001d039102
Zm00001d014133
Zm00001d018084
Zm00001d018417
Zm00001d039099
Zm00001d039300
Zm00001d043194
Zm00001d038017
Zm00001d038291
Zm00001d032490
Zm00001d032372
Zm00001d003148
Zm00001d031991
Zm00001d012527
Zm00001d010457
Zm00001d049033
Zm00001d003272
Zm00001d048173
Zm00001d052530
Zm00001d038523
Zm00001d015591
Zm00001d037207
Zm00001d048612
Zm00001d048649
Zm00001d050950
Zm00001d037443
Zm00001d035210
Zm00001d048153
Zm00001d041784
Zm00001d028904
Zm00001d031934
Zm00001d013779
Zm00001d009530
Zm00001d038811
Zm00001d038144
Zm00001d032272
Zm00001d031809
Zm00001d032398
Zm00001d007901
Zm00001d051451
Zm00001d031794
Zm00001d022306
Zm00001d007056
Zm00001d043151
Zm00001d036839
Zm00001d007162
Zm00001d004727
Zm00001d011848
Zm00001d046975
Zm00001d035481
Zm00001d025873
Zm00001d045361
Zm00001d043088
Zm00001d035209
Zm00001d034737
Zm00001d039326
Zm00001d035540
Zm00001d031796
Zm00001d035637
Zm00001d009494
Zm00001d045237
Zm00001d036835
Zm00001d008573
Zm00001d048667
Zm00001d031127
Zm00001d020666
Zm00001d038519
Zm00001d016318
Zm00001d039037
Zm00001d025081
Zm00001d017152
Zm00001d039330
Zm00001d049597
Zm00001d035542
Zm00001d020620
Zm00001d042799
Zm00001d032031
Zm00001d035588
Zm00001d042963
Zm00001d023400
Zm00001d014204
Zm00001d016183
Zm00001d031810
Zm00001d039076
Zm00001d042828
Zm00001d041596
Zm00001d014186
Zm00001d027764
Zm00001d000011
Zm00001d018158
Zm00001d013831
Zm00001d014527
Zm00001d053843
Zm00001d014063
Zm00001d048712
Zm00001d008367
Zm00001d045886
Zm00001d010066
Zm00001d025337
Zm00001d009411
Zm00001d036726
Zm00001d013669
Zm00001d032030
Zm00001d002005
Zm00001d036060
Zm00001d040550
Zm00001d024806
Zm00001d014216
Zm00001d010390
Zm00001d002743
Zm00001d032120
Zm00001d005748
Zm00001d046962
Zm00001d047981
Zm00001d038229
Zm00001d013639
Zm00001d044153
Zm00001d003186
Zm00001d045615
Zm00001d042752
Zm00001d021775
Zm00001d016180
Zm00001d007335
Zm00001d023552
Zm00001d017173
Zm00001d007605
Zm00001d025872
Zm00001d012221
Zm00001d045392
Zm00001d022350
Zm00001d031802
Zm00001d048625
Zm00001d011869
Zm00001d039267
Zm00001d014528
Zm00001d036206
Zm00001d012794
Zm00001d031495
Zm00001d032016
Zm00001d014325
Zm00001d000087
Zm00001d025141
Zm00001d048957
Zm00001d032606
Zm00001d022327
Zm00001d013655
Zm00001d045298
Zm00001d014319
Zm00001d009007
Zm00001d014292
Zm00001d032206
Zm00001d013109
Zm00001d030105
Zm00001d016954
Zm00001d000086
Zm00001d012801
Zm00001d040673
