# Supplementary material for: Identification of QTLs and their candidate genes for the number of maize tassel branches in F2 from two higher generation sister lines using QTL mapping and RNA-seq analysis
Source: Front Plant Sci. 2023 Aug 13;14:1202755. doi: 10.3389/fpls.2023.1202755 (PMC10460468; doi:10.3389/fpls.2023.1202755)
Supplement: Supplementary file 5 [file Table_4.xlsx]

## Sheet: Sheet1
Table S4 Gene Ontology (GO) enrichment analysis (Benjamini-Hochberg method,p.value<0.05) of the common DEGs for TBN between two parents
GO.ID	Category	Term	List	Total	Pvalue	gene
GO:0009860	BP	pollen tube growth	2	5	0.00243377	Zm00001d030368;Zm00001d031173
GO:0009932	BP	cell tip growth	2	5	0.00243377	Zm00001d030368;Zm00001d031173
GO:0019202	MF	amino acid kinase activity	2	6	0.00338178	Zm00001d013831;Zm00001d018554
GO:0008171	MF	O-methyltransferase activity	4	43	0.00417998	Zm00001d009597;Zm00001d044397;Zm00001d045322;Zm00001d048625
GO:0004523	MF	RNA-DNA hybrid ribonuclease activity	7	134	0.00463776	Zm00001d008913;Zm00001d016193;Zm00001d018704;Zm00001d025279;Zm00001d032407;Zm00001d039757;Zm00001d050853
GO:0033617	BP	mitochondrial respiratory chain complex IV assembly	2	7	0.00500474	Zm00001d038795;Zm00001d052333
GO:0048588	BP	developmental cell growth	2	7	0.00500474	Zm00001d030368;Zm00001d031173
GO:0005788	CC	endoplasmic reticulum lumen	2	9	0.00654963	Zm00001d030368;Zm00001d031173
GO:0008535	BP	respiratory chain complex IV assembly	2	8	0.00660345	Zm00001d038795;Zm00001d052333
GO:0019752	BP	carboxylic acid metabolic process	18	601	0.00731506	Zm00001d012221;Zm00001d013098;Zm00001d013655;Zm00001d013831;Zm00001d017279;Zm00001d018554;Zm00001d023552;Zm00001d028241;Zm00001d031995;Zm00001d037207;Zm00001d037768;Zm00001d038833;Zm00001d041204;Zm00001d046200;Zm00001d048709;Zm00001d048711;Zm00001d050853;Zm00001d052032
GO:0019842	MF	vitamin binding	5	79	0.00733168	Zm00001d013786;Zm00001d023552;Zm00001d037768;Zm00001d048800;Zm00001d050853
GO:0004519	MF	endonuclease activity	8	186	0.00808049	Zm00001d008913;Zm00001d016193;Zm00001d018704;Zm00001d025279;Zm00001d027847;Zm00001d032407;Zm00001d039757;Zm00001d050853
GO:0000904	BP	cell morphogenesis involved in differentiation	2	9	0.0084018	Zm00001d030368;Zm00001d031173
GO:0016891	MF	endoribonuclease activity, producing 5'-phosphomonoesters	7	150	0.00847201	Zm00001d008913;Zm00001d016193;Zm00001d018704;Zm00001d025279;Zm00001d032407;Zm00001d039757;Zm00001d050853
GO:0043436	BP	oxoacid metabolic process	18	615	0.00916886	Zm00001d012221;Zm00001d013098;Zm00001d013655;Zm00001d013831;Zm00001d017279;Zm00001d018554;Zm00001d023552;Zm00001d028241;Zm00001d031995;Zm00001d037207;Zm00001d037768;Zm00001d038833;Zm00001d041204;Zm00001d046200;Zm00001d048709;Zm00001d048711;Zm00001d050853;Zm00001d052032
GO:0006082	BP	organic acid metabolic process	18	617	0.0094621	Zm00001d012221;Zm00001d013098;Zm00001d013655;Zm00001d013831;Zm00001d017279;Zm00001d018554;Zm00001d023552;Zm00001d028241;Zm00001d031995;Zm00001d037207;Zm00001d037768;Zm00001d038833;Zm00001d041204;Zm00001d046200;Zm00001d048709;Zm00001d048711;Zm00001d050853;Zm00001d052032
GO:0016893	MF	endonuclease activity, active with either ribo- or deoxyribonucleic acids and producing 5'-phosphomonoesters	7	154	0.00971612	Zm00001d008913;Zm00001d016193;Zm00001d018704;Zm00001d025279;Zm00001d032407;Zm00001d039757;Zm00001d050853
GO:0006006	BP	glucose metabolic process	2	10	0.0103931	Zm00001d003429;Zm00001d025288
GO:0019253	BP	reductive pentose-phosphate cycle	2	10	0.0103931	Zm00001d003429;Zm00001d046962
GO:0019685	BP	photosynthesis, dark reaction	2	10	0.0103931	Zm00001d003429;Zm00001d046962
GO:0044281	BP	small molecule metabolic process	24	920	0.0110714	Zm00001d003148;Zm00001d003429;Zm00001d012221;Zm00001d013098;Zm00001d013655;Zm00001d013831;Zm00001d017279;Zm00001d018554;Zm00001d018902;Zm00001d023552;Zm00001d025288;Zm00001d028241;Zm00001d031995;Zm00001d037207;Zm00001d037768;Zm00001d038833;Zm00001d041204;Zm00001d045322;Zm00001d045455;Zm00001d046200;Zm00001d048709;Zm00001d048711;Zm00001d050853;Zm00001d052032
GO:0004521	MF	endoribonuclease activity	7	158	0.0110888	Zm00001d008913;Zm00001d016193;Zm00001d018704;Zm00001d025279;Zm00001d032407;Zm00001d039757;Zm00001d050853
GO:0031304	CC	intrinsic component of mitochondrial inner membrane	2	12	0.0116822	Zm00001d038795;Zm00001d052333
GO:0031305	CC	integral component of mitochondrial inner membrane	2	12	0.0116822	Zm00001d038795;Zm00001d052333
GO:0033108	BP	mitochondrial respiratory chain complex assembly	2	11	0.0125708	Zm00001d038795;Zm00001d052333
GO:0090502	BP	RNA phosphodiester bond hydrolysis, endonucleolytic	7	159	0.0135262	Zm00001d008913;Zm00001d016193;Zm00001d018704;Zm00001d025279;Zm00001d032407;Zm00001d039757;Zm00001d050853
GO:0019318	BP	hexose metabolic process	3	32	0.0139663	Zm00001d003429;Zm00001d018902;Zm00001d025288
GO:0004707	MF	MAP kinase activity	2	12	0.0140035	Zm00001d011465;Zm00001d036215
GO:0004512	MF	inositol-3-phosphate synthase activity	1	1	0.0153586	Zm00001d045455
GO:0047100	MF	glyceraldehyde-3-phosphate dehydrogenase (NADP+) (phosphorylating) activity	1	1	0.0153586	Zm00001d003429
GO:0032592	CC	integral component of mitochondrial membrane	2	14	0.0158157	Zm00001d038795;Zm00001d052333
GO:0098573	CC	intrinsic component of mitochondrial membrane	2	14	0.0158157	Zm00001d038795;Zm00001d052333
GO:0006020	BP	inositol metabolic process	1	1	0.0158882	Zm00001d045455
GO:0006021	BP	inositol biosynthetic process	1	1	0.0158882	Zm00001d045455
GO:0009937	BP	regulation of gibberellic acid mediated signaling pathway	1	1	0.0158882	Zm00001d048185
GO:0010162	BP	seed dormancy process	1	1	0.0158882	Zm00001d023664
GO:0010231	BP	maintenance of seed dormancy	1	1	0.0158882	Zm00001d023664
GO:0022611	BP	dormancy process	1	1	0.0158882	Zm00001d023664
GO:0097437	BP	maintenance of dormancy	1	1	0.0158882	Zm00001d023664
GO:0098755	BP	maintenance of seed dormancy by absisic acid	1	1	0.0158882	Zm00001d023664
GO:0010647	BP	positive regulation of cell communication	2	13	0.0174602	Zm00001d003148;Zm00001d018902
GO:0004540	MF	ribonuclease activity	7	178	0.0201238	Zm00001d008913;Zm00001d016193;Zm00001d018704;Zm00001d025279;Zm00001d032407;Zm00001d039757;Zm00001d050853
GO:0000910	BP	cytokinesis	2	14	0.0201596	Zm00001d003920;Zm00001d004213
GO:0048868	BP	pollen tube development	2	14	0.0201596	Zm00001d030368;Zm00001d031173
GO:0016903	MF	oxidoreductase activity, acting on the aldehyde or oxo group of donors	3	39	0.0217613	Zm00001d003429;Zm00001d013098;Zm00001d023552
GO:0044283	BP	small molecule biosynthetic process	11	347	0.0228577	Zm00001d012221;Zm00001d013098;Zm00001d013655;Zm00001d013831;Zm00001d017279;Zm00001d028241;Zm00001d031995;Zm00001d041204;Zm00001d045322;Zm00001d045455;Zm00001d048709
GO:0015977	BP	carbon fixation	2	15	0.0230209	Zm00001d003429;Zm00001d046962
GO:0048468	BP	cell development	2	15	0.0230209	Zm00001d030368;Zm00001d031173
GO:0090501	BP	RNA phosphodiester bond hydrolysis	7	178	0.0235893	Zm00001d008913;Zm00001d016193;Zm00001d018704;Zm00001d025279;Zm00001d032407;Zm00001d039757;Zm00001d050853
GO:0140098	MF	catalytic activity, acting on RNA	11	361	0.0238957	Zm00001d008913;Zm00001d009597;Zm00001d016193;Zm00001d018704;Zm00001d025279;Zm00001d032407;Zm00001d039757;Zm00001d044397;Zm00001d046200;Zm00001d050853;Zm00001d052032
GO:0044419	BP	interspecies interaction between organisms	2	16	0.0260383	Zm00001d005278;Zm00001d025873
GO:0005996	BP	monosaccharide metabolic process	6	143	0.0265722	Zm00001d003429;Zm00001d018902;Zm00001d025288;Zm00001d037207;Zm00001d038833;Zm00001d048711
GO:0016829	MF	lyase activity	8	232	0.0270398	Zm00001d000011;Zm00001d017279;Zm00001d031995;Zm00001d032284;Zm00001d037768;Zm00001d047981;Zm00001d048709;Zm00001d050853
GO:0046165	BP	alcohol biosynthetic process	2	17	0.0292062	Zm00001d013098;Zm00001d045455
GO:0050662	MF	coenzyme binding	9	282	0.0303518	Zm00001d003429;Zm00001d013098;Zm00001d021444;Zm00001d023552;Zm00001d025288;Zm00001d032284;Zm00001d037768;Zm00001d048800;Zm00001d050853
GO:0004031	MF	aldehyde oxidase activity	1	2	0.0304824	Zm00001d013098
GO:0004150	MF	dihydroneopterin aldolase activity	1	2	0.0304824	Zm00001d031995
GO:0004413	MF	homoserine kinase activity	1	2	0.0304824	Zm00001d018554
GO:0004824	MF	lysine-tRNA ligase activity	1	2	0.0304824	Zm00001d052032
GO:0004828	MF	serine-tRNA ligase activity	1	2	0.0304824	Zm00001d046200
GO:0005542	MF	folic acid binding	1	2	0.0304824	Zm00001d013786
GO:0008650	MF	rRNA (uridine-2'-O-)-methyltransferase activity	1	2	0.0304824	Zm00001d009597
GO:0016623	MF	oxidoreductase activity, acting on the aldehyde or oxo group of donors, oxygen as acceptor	1	2	0.0304824	Zm00001d013098
GO:0018488	MF	aryl-aldehyde oxidase activity	1	2	0.0304824	Zm00001d013098
GO:0043891	MF	glyceraldehyde-3-phosphate dehydrogenase (NAD(P)+) (phosphorylating) activity	1	2	0.0304824	Zm00001d003429
GO:0047746	MF	chlorophyllase activity	1	2	0.0304824	Zm00001d031934
GO:0050302	MF	indole-3-acetaldehyde oxidase activity	1	2	0.0304824	Zm00001d013098
GO:0006430	BP	lysyl-tRNA aminoacylation	1	2	0.0315253	Zm00001d052032
GO:0006434	BP	seryl-tRNA aminoacylation	1	2	0.0315253	Zm00001d046200
GO:0008593	BP	regulation of Notch signaling pathway	1	2	0.0315253	Zm00001d003148
GO:0010431	BP	seed maturation	1	2	0.0315253	Zm00001d023664
GO:0045747	BP	positive regulation of Notch signaling pathway	1	2	0.0315253	Zm00001d003148
GO:0046655	BP	folic acid metabolic process	1	2	0.0315253	Zm00001d031995
GO:0046656	BP	folic acid biosynthetic process	1	2	0.0315253	Zm00001d031995
GO:0070129	BP	regulation of mitochondrial translation	1	2	0.0315253	Zm00001d038795
GO:0070131	BP	positive regulation of mitochondrial translation	1	2	0.0315253	Zm00001d038795
GO:0000165	BP	MAPK cascade	2	18	0.032519	Zm00001d011465;Zm00001d036215
GO:0009826	BP	unidimensional cell growth	2	18	0.032519	Zm00001d030368;Zm00001d031173
GO:0090305	BP	nucleic acid phosphodiester bond hydrolysis	8	233	0.032697	Zm00001d008913;Zm00001d016193;Zm00001d018704;Zm00001d025279;Zm00001d027847;Zm00001d032407;Zm00001d039757;Zm00001d050853
GO:0031461	CC	cullin-RING ubiquitin ligase complex	3	51	0.0342115	Zm00001d018417;Zm00001d018428;Zm00001d048185
GO:0060560	BP	developmental growth involved in morphogenesis	2	19	0.0359715	Zm00001d030368;Zm00001d031173
GO:0016053	BP	organic acid biosynthetic process	9	283	0.0369917	Zm00001d012221;Zm00001d013098;Zm00001d013655;Zm00001d013831;Zm00001d017279;Zm00001d028241;Zm00001d031995;Zm00001d041204;Zm00001d048709
GO:0046394	BP	carboxylic acid biosynthetic process	9	283	0.0369917	Zm00001d012221;Zm00001d013098;Zm00001d013655;Zm00001d013831;Zm00001d017279;Zm00001d028241;Zm00001d031995;Zm00001d041204;Zm00001d048709
GO:0004518	MF	nuclease activity	8	247	0.0371409	Zm00001d008913;Zm00001d016193;Zm00001d018704;Zm00001d025279;Zm00001d027847;Zm00001d032407;Zm00001d039757;Zm00001d050853
GO:0031300	CC	intrinsic component of organelle membrane	2	22	0.0373341	Zm00001d038795;Zm00001d052333
GO:0031301	CC	integral component of organelle membrane	2	22	0.0373341	Zm00001d038795;Zm00001d052333
GO:0007010	BP	cytoskeleton organization	4	80	0.0384079	Zm00001d000364;Zm00001d003920;Zm00001d004213;Zm00001d032131
GO:0051301	BP	cell division	3	47	0.0384354	Zm00001d003920;Zm00001d004213;Zm00001d005278
GO:0050661	MF	NADP binding	3	49	0.0392701	Zm00001d003429;Zm00001d021444;Zm00001d025288
GO:0043190	CC	ATP-binding cassette (ABC) transporter complex	1	3	0.0413431	Zm00001d013894
GO:0097249	CC	mitochondrial respiratory chain supercomplex	1	3	0.0413431	Zm00001d052333
GO:0098533	CC	ATPase dependent transmembrane transport complex	1	3	0.0413431	Zm00001d013894
GO:1902495	CC	transmembrane transporter complex	1	3	0.0413431	Zm00001d013894
GO:0009408	BP	response to heat	2	21	0.0432745	Zm00001d030368;Zm00001d031173
GO:0004345	MF	glucose-6-phosphate dehydrogenase activity	1	3	0.0453749	Zm00001d025288
GO:0004591	MF	oxoglutarate dehydrogenase (succinyl-transferring) activity	1	3	0.0453749	Zm00001d023552
GO:0004795	MF	threonine synthase activity	1	3	0.0453749	Zm00001d037768
GO:0004802	MF	transketolase activity	1	3	0.0453749	Zm00001d046962
GO:0004854	MF	xanthine dehydrogenase activity	1	3	0.0453749	Zm00001d013098
GO:0008239	MF	dipeptidyl-peptidase activity	1	3	0.0453749	Zm00001d013878
GO:0010420	MF	polyprenyldihydroxybenzoate methyltransferase activity	1	3	0.0453749	Zm00001d045322
GO:0015292	MF	uniporter activity	1	3	0.0453749	Zm00001d028287
GO:0016436	MF	rRNA (uridine) methyltransferase activity	1	3	0.0453749	Zm00001d009597
GO:0016726	MF	oxidoreductase activity, acting on CH or CH2 groups, NAD or NADP as acceptor	1	3	0.0453749	Zm00001d013098
GO:0061542	MF	3-demethylubiquinone-n 3-O-methyltransferase activity	1	3	0.0453749	Zm00001d045322
GO:0003032	BP	detection of oxygen	1	3	0.0469151	Zm00001d031127
GO:0009061	BP	anaerobic respiration	1	3	0.0469151	Zm00001d031127
GO:0009115	BP	xanthine catabolic process	1	3	0.0469151	Zm00001d013098
GO:0018158	BP	protein oxidation	1	3	0.0469151	Zm00001d031127
GO:0018171	BP	peptidyl-cysteine oxidation	1	3	0.0469151	Zm00001d031127
GO:0045003	BP	double-strand break repair via synthesis-dependent strand annealing	1	3	0.0469151	Zm00001d005278
GO:0046110	BP	xanthine metabolic process	1	3	0.0469151	Zm00001d013098
GO:0048455	BP	stamen formation	1	3	0.0469151	Zm00001d053895
GO:0048656	BP	anther wall tapetum formation	1	3	0.0469151	Zm00001d053895
GO:0048657	BP	anther wall tapetum cell differentiation	1	3	0.0469151	Zm00001d053895
GO:0070483	BP	detection of hypoxia	1	3	0.0469151	Zm00001d031127
GO:0005509	MF	calcium ion binding	7	214	0.0473907	Zm00001d008573;Zm00001d013109;Zm00001d025874;Zm00001d031693;Zm00001d031794;Zm00001d034737;Zm00001d043144
