# Supplementary material for: Identification of QTLs and their candidate genes for the number of maize tassel branches in F2 from two higher generation sister lines using QTL mapping and RNA-seq analysis
Source: Front Plant Sci. 2023 Aug 13;14:1202755. doi: 10.3389/fpls.2023.1202755 (PMC10460468; doi:10.3389/fpls.2023.1202755)
Supplement: Supplementary file 6 [file Table_5.xlsx]

## Sheet: StageI
TableS5 Differentially expressed genes only in stage I
Gene List
Zm00001d025373
Zm00001d020863
Zm00001d038227
Zm00001d050712
Zm00001d027233
Zm00001d022488
Zm00001d012402
Zm00001d049950
Zm00001d035442
Zm00001d042353
Zm00001d042463
Zm00001d018209
Zm00001d033325
Zm00001d011903
Zm00001d038891
Zm00001d019380
Zm00001d037884
Zm00001d014625
Zm00001d034497
Zm00001d002198
Zm00001d044604
Zm00001d005459
Zm00001d009416
Zm00001d023339
Zm00001d002704
Zm00001d005383
Zm00001d039730
Zm00001d033004
Zm00001d034990
Zm00001d044930
Zm00001d003264
Zm00001d017366
Zm00001d039026
Zm00001d034145
Zm00001d034560
Zm00001d028284
Zm00001d029886
Zm00001d022630
Zm00001d002158
Zm00001d015175
Zm00001d014126
Zm00001d012581
Zm00001d051311
Zm00001d002928
Zm00001d024574
Zm00001d038728
Zm00001d013277
Zm00001d023453
Zm00001d053526
Zm00001d048680
Zm00001d031580
Zm00001d043368
Zm00001d037894
Zm00001d031092
Zm00001d045188
Zm00001d039496
Zm00001d020985
Zm00001d003199
Zm00001d032249
Zm00001d051626
Zm00001d043985
Zm00001d001984
Zm00001d021064
Zm00001d037288
Zm00001d044950
Zm00001d018431
Zm00001d052586
Zm00001d041269
Zm00001d003800
Zm00001d037941
Zm00001d046823
Zm00001d047554
Zm00001d006793
Zm00001d016660
Zm00001d043973
Zm00001d027824
Zm00001d009003
Zm00001d043069
Zm00001d043751
Zm00001d044374
Zm00001d006063
Zm00001d040519
Zm00001d022044
Zm00001d039394
Zm00001d049154
Zm00001d052190
Zm00001d035400
Zm00001d043089
Zm00001d033793
Zm00001d021757
Zm00001d018451
Zm00001d038599
Zm00001d013858
Zm00001d032686
Zm00001d020561
Zm00001d018306
Zm00001d014543
Zm00001d013493
Zm00001d009057
Zm00001d032740
Zm00001d021596
Zm00001d039354
Zm00001d048006
Zm00001d030165
Zm00001d016947
Zm00001d043731
Zm00001d034394
Zm00001d023395
Zm00001d033624
Zm00001d035079
Zm00001d003346
Zm00001d019734
Zm00001d022302
Zm00001d010652
Zm00001d022563
Zm00001d051302
Zm00001d039826
Zm00001d038608
Zm00001d034671
Zm00001d037229
Zm00001d028778
Zm00001d001996
Zm00001d021777
Zm00001d051420
Zm00001d005534
Zm00001d039946
Zm00001d011687
Zm00001d038992
Zm00001d021515
Zm00001d045204
Zm00001d022552
Zm00001d032223
Zm00001d043950
Zm00001d049528
Zm00001d050294
Zm00001d018077
Zm00001d022082
Zm00001d028074
Zm00001d031614
Zm00001d038476
Zm00001d051156
Zm00001d049785
Zm00001d051990
Zm00001d051166
Zm00001d045122
Zm00001d024241
Zm00001d015462
Zm00001d024700
Zm00001d039818
Zm00001d022072
Zm00001d040621
Zm00001d015767
Zm00001d022032
Zm00001d002992
Zm00001d043062
Zm00001d003012
Zm00001d021205
Zm00001d040600
Zm00001d017785
Zm00001d039468
Zm00001d033187
Zm00001d007865
Zm00001d020732
Zm00001d013003
Zm00001d025041
Zm00001d038526
Zm00001d012516
Zm00001d038436
Zm00001d032084
Zm00001d019277
Zm00001d039313
Zm00001d020122
Zm00001d037165
Zm00001d046117
Zm00001d009139
Zm00001d034047
Zm00001d032794
Zm00001d026590
Zm00001d033048
Zm00001d043082
Zm00001d043235
Zm00001d052471
Zm00001d050811
Zm00001d049851
Zm00001d017282
Zm00001d038445
Zm00001d041535
Zm00001d009502
Zm00001d050389
Zm00001d010661
Zm00001d026062
Zm00001d029151
Zm00001d017504
Zm00001d038027
Zm00001d047404
Zm00001d017535
Zm00001d002283
Zm00001d007831
Zm00001d036766
Zm00001d020008
Zm00001d026154
Zm00001d036426
Zm00001d053518
Zm00001d013741
Zm00001d046937
Zm00001d025703
Zm00001d010204
Zm00001d043244
Zm00001d025922
Zm00001d046472
Zm00001d051269
Zm00001d052346
Zm00001d016982
Zm00001d035689
Zm00001d005737
Zm00001d031571
Zm00001d027546
Zm00001d008756
Zm00001d017539
Zm00001d042258
Zm00001d008909
Zm00001d016948
Zm00001d025414
Zm00001d018324
Zm00001d018621
Zm00001d009025
Zm00001d019243
Zm00001d025864
Zm00001d043253
Zm00001d026134
Zm00001d051281
Zm00001d003567
Zm00001d012982
Zm00001d045305
Zm00001d033273
Zm00001d036370
Zm00001d042864
Zm00001d006016
Zm00001d050815
Zm00001d020653
Zm00001d031835
Zm00001d000112
Zm00001d008901
Zm00001d000310
Zm00001d005698
Zm00001d051334
Zm00001d036678
Zm00001d048618
Zm00001d011473
Zm00001d017531
Zm00001d033673
Zm00001d006169
Zm00001d007509
Zm00001d045210
Zm00001d025319
Zm00001d029356
Zm00001d049541
Zm00001d041005
Zm00001d044857
Zm00001d045491
Zm00001d036338
Zm00001d040028
Zm00001d002825
Zm00001d028995
Zm00001d039837
Zm00001d022193
Zm00001d051418
Zm00001d041774
Zm00001d014244
Zm00001d032368
Zm00001d042388
Zm00001d038813
Zm00001d013571
Zm00001d005378
Zm00001d036425
Zm00001d021166
Zm00001d011661
Zm00001d016395
Zm00001d045431
Zm00001d020433
Zm00001d049954
Zm00001d011454
Zm00001d021752
Zm00001d037112
Zm00001d048021
Zm00001d033654
Zm00001d021457
Zm00001d024285
Zm00001d029397
Zm00001d004726
Zm00001d043729
Zm00001d021655
Zm00001d033389
Zm00001d048161
Zm00001d041416
Zm00001d011269
Zm00001d022439
Zm00001d002000
Zm00001d044734
Zm00001d024386
Zm00001d025047
Zm00001d012304
Zm00001d049822
Zm00001d013053
Zm00001d051163
Zm00001d022000
Zm00001d013979
Zm00001d002159
Zm00001d020353
Zm00001d031954
Zm00001d045461
Zm00001d007258
Zm00001d023402
Zm00001d014790
Zm00001d014748
Zm00001d040589
Zm00001d035925
Zm00001d018478
Zm00001d019228
Zm00001d038485
Zm00001d020287
Zm00001d029154
Zm00001d027621
Zm00001d029164
Zm00001d003573
Zm00001d003761
Zm00001d028953
Zm00001d040733
Zm00001d008983
Zm00001d048601
Zm00001d028129
Zm00001d026657
Zm00001d044162
Zm00001d029651
Zm00001d026042
Zm00001d010193
Zm00001d014145
Zm00001d019497
Zm00001d034172
Zm00001d033019
Zm00001d031066
Zm00001d032753
Zm00001d014467
Zm00001d053087
Zm00001d052174
Zm00001d000175
Zm00001d020940
Zm00001d024281
Zm00001d013178
Zm00001d005804
Zm00001d027856
Zm00001d052008
Zm00001d034330
Zm00001d021207
Zm00001d002558
Zm00001d009484
Zm00001d045128
Zm00001d044874
Zm00001d027887
Zm00001d018853
Zm00001d022078
Zm00001d047437
Zm00001d032402
Zm00001d025707
Zm00001d014496
Zm00001d012521
Zm00001d036608
Zm00001d029683
Zm00001d025799
Zm00001d027623
Zm00001d000447
Zm00001d006446
Zm00001d038155
Zm00001d032217
Zm00001d018775
Zm00001d041430
Zm00001d017864
Zm00001d042846
Zm00001d014518
Zm00001d015164
Zm00001d015671
Zm00001d026221
Zm00001d035994
Zm00001d028675
Zm00001d046655
Zm00001d052478
Zm00001d028808
Zm00001d018848
Zm00001d018374
Zm00001d021270
Zm00001d019593
Zm00001d042948
Zm00001d003386
Zm00001d025082
Zm00001d036727
Zm00001d010360
Zm00001d007578
Zm00001d004881
Zm00001d024839
Zm00001d003197
Zm00001d047895
Zm00001d048215
Zm00001d044015
Zm00001d051905
Zm00001d008808
Zm00001d028486
Zm00001d038794
Zm00001d051867
Zm00001d029662
Zm00001d032972
Zm00001d015618
Zm00001d029839
Zm00001d029806
Zm00001d028235
Zm00001d001831
Zm00001d036409
Zm00001d040780
Zm00001d029313
Zm00001d025322
Zm00001d007395
Zm00001d033623
Zm00001d042980
Zm00001d047789
Zm00001d018281
Zm00001d036770
Zm00001d017461
Zm00001d027768
Zm00001d004325
Zm00001d000308
Zm00001d010520
Zm00001d033049
Zm00001d009468
Zm00001d025477
Zm00001d033710
Zm00001d028750
Zm00001d051837
Zm00001d047993
Zm00001d003174
Zm00001d020037
Zm00001d032669
Zm00001d039058
Zm00001d049256
Zm00001d020430
Zm00001d013816
Zm00001d002668
Zm00001d027361
Zm00001d052051
Zm00001d018962
Zm00001d031404
Zm00001d053195
Zm00001d004753
Zm00001d045314
Zm00001d022613
Zm00001d042631
Zm00001d052581
Zm00001d024102
Zm00001d013817
Zm00001d026160
Zm00001d047425
Zm00001d049286
Zm00001d030850
Zm00001d014226
Zm00001d040639
Zm00001d021208
Zm00001d048841
Zm00001d031395
Zm00001d017788
Zm00001d043036
Zm00001d012584
Zm00001d042673
Zm00001d001961
Zm00001d043874
Zm00001d002796
Zm00001d012510
Zm00001d029983
Zm00001d036880
Zm00001d048448
Zm00001d004018
Zm00001d047458
Zm00001d025233
Zm00001d011413
Zm00001d032908
Zm00001d003149
Zm00001d007274
Zm00001d046263
Zm00001d018655
Zm00001d008882
Zm00001d033901
Zm00001d007199
Zm00001d052079
Zm00001d037680
Zm00001d032343
Zm00001d017147
Zm00001d033805
Zm00001d052063
Zm00001d019230
Zm00001d023882
Zm00001d035638
Zm00001d019227
Zm00001d010108
Zm00001d047871
Zm00001d048658
Zm00001d014488
Zm00001d030464

## Sheet: Stage I GO terms
Table S5 Gene Ontology (GO) enrichment analysis (Benjamini-Hochberg method,p.value<0.05) of the DEGs only in stage I
GO.ID	Category	Term	List	Total	Pvalue	adjustPvalue	gene
GO:0005634	CC	nucleus	49	2052	3.84275e-05	0.00430388	Zm00001d006169;Zm00001d009468;Zm00001d010360;Zm00001d012304;Zm00001d012516;Zm00001d012584;Zm00001d013003;Zm00001d013571;Zm00001d014496;Zm00001d015462;Zm00001d017147;Zm00001d017366;Zm00001d017788;Zm00001d019734;Zm00001d020037;Zm00001d021205;Zm00001d021207;Zm00001d021208;Zm00001d021777;Zm00001d022488;Zm00001d023402;Zm00001d025233;Zm00001d025477;Zm00001d025707;Zm00001d026590;Zm00001d026657;Zm00001d0…
GO:0051171	BP	regulation of nitrogen compound metabolic process	46	1599	5.39793e-05	0.00538154	Zm00001d000112;Zm00001d006169;Zm00001d008808;Zm00001d009468;Zm00001d010360;Zm00001d012584;Zm00001d013003;Zm00001d017147;Zm00001d017366;Zm00001d017788;Zm00001d019734;Zm00001d021205;Zm00001d021207;Zm00001d021208;Zm00001d022032;Zm00001d022488;Zm00001d022613;Zm00001d023402;Zm00001d025233;Zm00001d025477;Zm00001d025707;Zm00001d026590;Zm00001d028129;Zm00001d028235;Zm00001d028995;Zm00001d031092;Zm00001d0…
GO:0080090	BP	regulation of primary metabolic process	46	1606	6.01047e-05	0.00538154	Zm00001d000112;Zm00001d006169;Zm00001d008808;Zm00001d009468;Zm00001d010360;Zm00001d012584;Zm00001d013003;Zm00001d017147;Zm00001d017366;Zm00001d017788;Zm00001d019734;Zm00001d021205;Zm00001d021207;Zm00001d021208;Zm00001d022032;Zm00001d022488;Zm00001d022613;Zm00001d023402;Zm00001d025233;Zm00001d025477;Zm00001d025707;Zm00001d026590;Zm00001d028129;Zm00001d028235;Zm00001d028995;Zm00001d031092;Zm00001d0…
GO:1903506	BP	regulation of nucleic acid-templated transcription	42	1416	6.19007e-05	0.00538154	Zm00001d000112;Zm00001d006169;Zm00001d008808;Zm00001d009468;Zm00001d010360;Zm00001d012584;Zm00001d013003;Zm00001d017147;Zm00001d017366;Zm00001d017788;Zm00001d019734;Zm00001d021205;Zm00001d021207;Zm00001d021208;Zm00001d022488;Zm00001d022613;Zm00001d023402;Zm00001d025233;Zm00001d025477;Zm00001d025707;Zm00001d026590;Zm00001d028129;Zm00001d028235;Zm00001d028995;Zm00001d031092;Zm00001d032249;Zm00001d0…
GO:2001141	BP	regulation of RNA biosynthetic process	42	1416	6.19007e-05	0.00538154	Zm00001d000112;Zm00001d006169;Zm00001d008808;Zm00001d009468;Zm00001d010360;Zm00001d012584;Zm00001d013003;Zm00001d017147;Zm00001d017366;Zm00001d017788;Zm00001d019734;Zm00001d021205;Zm00001d021207;Zm00001d021208;Zm00001d022488;Zm00001d022613;Zm00001d023402;Zm00001d025233;Zm00001d025477;Zm00001d025707;Zm00001d026590;Zm00001d028129;Zm00001d028235;Zm00001d028995;Zm00001d031092;Zm00001d032249;Zm00001d0…
GO:0051252	BP	regulation of RNA metabolic process	42	1425	7.15864e-05	0.00538154	Zm00001d000112;Zm00001d006169;Zm00001d008808;Zm00001d009468;Zm00001d010360;Zm00001d012584;Zm00001d013003;Zm00001d017147;Zm00001d017366;Zm00001d017788;Zm00001d019734;Zm00001d021205;Zm00001d021207;Zm00001d021208;Zm00001d022488;Zm00001d022613;Zm00001d023402;Zm00001d025233;Zm00001d025477;Zm00001d025707;Zm00001d026590;Zm00001d028129;Zm00001d028235;Zm00001d028995;Zm00001d031092;Zm00001d032249;Zm00001d0…
GO:0010556	BP	regulation of macromolecule biosynthetic process	43	1474	7.30583e-05	0.00538154	Zm00001d000112;Zm00001d006169;Zm00001d008808;Zm00001d009468;Zm00001d010360;Zm00001d012584;Zm00001d013003;Zm00001d017147;Zm00001d017366;Zm00001d017788;Zm00001d019734;Zm00001d021205;Zm00001d021207;Zm00001d021208;Zm00001d022032;Zm00001d022488;Zm00001d022613;Zm00001d023402;Zm00001d025233;Zm00001d025477;Zm00001d025707;Zm00001d026590;Zm00001d028129;Zm00001d028235;Zm00001d028995;Zm00001d031092;Zm00001d0…
GO:0060255	BP	regulation of macromolecule metabolic process	47	1670	7.55915e-05	0.00538154	Zm00001d000112;Zm00001d006169;Zm00001d008808;Zm00001d009468;Zm00001d010360;Zm00001d012584;Zm00001d013003;Zm00001d017147;Zm00001d017366;Zm00001d017788;Zm00001d019734;Zm00001d021205;Zm00001d021207;Zm00001d021208;Zm00001d022032;Zm00001d022488;Zm00001d022613;Zm00001d023402;Zm00001d025233;Zm00001d025477;Zm00001d025707;Zm00001d026590;Zm00001d026657;Zm00001d028129;Zm00001d028235;Zm00001d028995;Zm00001d0…
GO:0031323	BP	regulation of cellular metabolic process	46	1625	8.00868e-05	0.00538154	Zm00001d000112;Zm00001d006169;Zm00001d008808;Zm00001d009468;Zm00001d010360;Zm00001d012584;Zm00001d013003;Zm00001d017147;Zm00001d017366;Zm00001d017788;Zm00001d019734;Zm00001d021205;Zm00001d021207;Zm00001d021208;Zm00001d022032;Zm00001d022488;Zm00001d022613;Zm00001d023402;Zm00001d025233;Zm00001d025477;Zm00001d025707;Zm00001d026590;Zm00001d028129;Zm00001d028235;Zm00001d028995;Zm00001d031092;Zm00001d0…
GO:0009889	BP	regulation of biosynthetic process	43	1480	8.02738e-05	0.00538154	Zm00001d000112;Zm00001d006169;Zm00001d008808;Zm00001d009468;Zm00001d010360;Zm00001d012584;Zm00001d013003;Zm00001d017147;Zm00001d017366;Zm00001d017788;Zm00001d019734;Zm00001d021205;Zm00001d021207;Zm00001d021208;Zm00001d022032;Zm00001d022488;Zm00001d022613;Zm00001d023402;Zm00001d025233;Zm00001d025477;Zm00001d025707;Zm00001d026590;Zm00001d028129;Zm00001d028235;Zm00001d028995;Zm00001d031092;Zm00001d0…
GO:0031326	BP	regulation of cellular biosynthetic process	43	1480	8.02738e-05	0.00538154	Zm00001d000112;Zm00001d006169;Zm00001d008808;Zm00001d009468;Zm00001d010360;Zm00001d012584;Zm00001d013003;Zm00001d017147;Zm00001d017366;Zm00001d017788;Zm00001d019734;Zm00001d021205;Zm00001d021207;Zm00001d021208;Zm00001d022032;Zm00001d022488;Zm00001d022613;Zm00001d023402;Zm00001d025233;Zm00001d025477;Zm00001d025707;Zm00001d026590;Zm00001d028129;Zm00001d028235;Zm00001d028995;Zm00001d031092;Zm00001d0…
GO:0019219	BP	regulation of nucleobase-containing compound metabolic process	42	1436	8.52981e-05	0.00538154	Zm00001d000112;Zm00001d006169;Zm00001d008808;Zm00001d009468;Zm00001d010360;Zm00001d012584;Zm00001d013003;Zm00001d017147;Zm00001d017366;Zm00001d017788;Zm00001d019734;Zm00001d021205;Zm00001d021207;Zm00001d021208;Zm00001d022488;Zm00001d022613;Zm00001d023402;Zm00001d025233;Zm00001d025477;Zm00001d025707;Zm00001d026590;Zm00001d028129;Zm00001d028235;Zm00001d028995;Zm00001d031092;Zm00001d032249;Zm00001d0…
GO:0006355	BP	regulation of transcription, DNA-templated	41	1407	0.000114603	0.00641678	Zm00001d000112;Zm00001d006169;Zm00001d008808;Zm00001d009468;Zm00001d010360;Zm00001d012584;Zm00001d013003;Zm00001d017147;Zm00001d017366;Zm00001d017788;Zm00001d019734;Zm00001d021205;Zm00001d021207;Zm00001d021208;Zm00001d022488;Zm00001d022613;Zm00001d023402;Zm00001d025233;Zm00001d025477;Zm00001d025707;Zm00001d026590;Zm00001d028129;Zm00001d028235;Zm00001d028995;Zm00001d031092;Zm00001d032249;Zm00001d0…
GO:0019222	BP	regulation of metabolic process	47	1702	0.000120199	0.00641678	Zm00001d000112;Zm00001d006169;Zm00001d008808;Zm00001d009468;Zm00001d010360;Zm00001d012584;Zm00001d013003;Zm00001d017147;Zm00001d017366;Zm00001d017788;Zm00001d019734;Zm00001d021205;Zm00001d021207;Zm00001d021208;Zm00001d022032;Zm00001d022488;Zm00001d022613;Zm00001d023402;Zm00001d025233;Zm00001d025477;Zm00001d025707;Zm00001d026590;Zm00001d026657;Zm00001d028129;Zm00001d028235;Zm00001d028995;Zm00001d0…
GO:2000112	BP	regulation of cellular macromolecule biosynthetic process	42	1465	0.000133705	0.00662794	Zm00001d000112;Zm00001d006169;Zm00001d008808;Zm00001d009468;Zm00001d010360;Zm00001d012584;Zm00001d013003;Zm00001d017147;Zm00001d017366;Zm00001d017788;Zm00001d019734;Zm00001d021205;Zm00001d021207;Zm00001d021208;Zm00001d022032;Zm00001d022488;Zm00001d022613;Zm00001d023402;Zm00001d025233;Zm00001d025477;Zm00001d025707;Zm00001d026590;Zm00001d028129;Zm00001d028235;Zm00001d028995;Zm00001d031092;Zm00001d0…
GO:0019438	BP	aromatic compound biosynthetic process	53	2034	0.000179389	0.00829972	Zm00001d000112;Zm00001d001831;Zm00001d004753;Zm00001d006169;Zm00001d008808;Zm00001d009468;Zm00001d010360;Zm00001d012584;Zm00001d013003;Zm00001d015618;Zm00001d017147;Zm00001d017366;Zm00001d017531;Zm00001d017788;Zm00001d019734;Zm00001d021205;Zm00001d021207;Zm00001d021208;Zm00001d022488;Zm00001d022613;Zm00001d023402;Zm00001d025233;Zm00001d025477;Zm00001d025707;Zm00001d026590;Zm00001d028129;Zm00001d0…
GO:0010468	BP	regulation of gene expression	43	1539	0.00019484	0.00845119	Zm00001d000112;Zm00001d006169;Zm00001d008808;Zm00001d009468;Zm00001d010360;Zm00001d012584;Zm00001d013003;Zm00001d017147;Zm00001d017366;Zm00001d017788;Zm00001d019734;Zm00001d021205;Zm00001d021207;Zm00001d021208;Zm00001d022032;Zm00001d022488;Zm00001d022613;Zm00001d023402;Zm00001d025233;Zm00001d025477;Zm00001d025707;Zm00001d026590;Zm00001d026657;Zm00001d028129;Zm00001d028235;Zm00001d028995;Zm00001d0…
GO:1901362	BP	organic cyclic compound biosynthetic process	54	2100	0.000215337	0.00879083	Zm00001d000112;Zm00001d001831;Zm00001d004753;Zm00001d006169;Zm00001d008808;Zm00001d009468;Zm00001d010360;Zm00001d012584;Zm00001d013003;Zm00001d015618;Zm00001d017147;Zm00001d017366;Zm00001d017531;Zm00001d017788;Zm00001d019734;Zm00001d021205;Zm00001d021207;Zm00001d021208;Zm00001d022488;Zm00001d022613;Zm00001d023402;Zm00001d025233;Zm00001d025477;Zm00001d025707;Zm00001d026590;Zm00001d028129;Zm00001d0…
GO:0050789	BP	regulation of biological process	61	2491	0.000285259	0.0109983	Zm00001d000112;Zm00001d006169;Zm00001d008808;Zm00001d008901;Zm00001d009468;Zm00001d010360;Zm00001d012584;Zm00001d013003;Zm00001d013571;Zm00001d015462;Zm00001d017147;Zm00001d017366;Zm00001d017788;Zm00001d019734;Zm00001d021205;Zm00001d021207;Zm00001d021208;Zm00001d021457;Zm00001d021596;Zm00001d022032;Zm00001d022488;Zm00001d022613;Zm00001d023402;Zm00001d025233;Zm00001d025477;Zm00001d025707;Zm00001d0…
GO:0034654	BP	nucleobase-containing compound biosynthetic process	49	1885	0.000361166	0.0131921	Zm00001d000112;Zm00001d001831;Zm00001d006169;Zm00001d008808;Zm00001d009468;Zm00001d010360;Zm00001d012584;Zm00001d013003;Zm00001d017147;Zm00001d017366;Zm00001d017531;Zm00001d017788;Zm00001d019734;Zm00001d021205;Zm00001d021207;Zm00001d021208;Zm00001d022488;Zm00001d022613;Zm00001d023402;Zm00001d025233;Zm00001d025477;Zm00001d025707;Zm00001d026590;Zm00001d028129;Zm00001d028235;Zm00001d028995;Zm00001d0…
GO:0050794	BP	regulation of cellular process	57	2312	0.000413816	0.0143594	Zm00001d000112;Zm00001d006169;Zm00001d008808;Zm00001d008901;Zm00001d009468;Zm00001d010360;Zm00001d012584;Zm00001d013003;Zm00001d015462;Zm00001d017147;Zm00001d017366;Zm00001d017788;Zm00001d019734;Zm00001d021205;Zm00001d021207;Zm00001d021208;Zm00001d021596;Zm00001d022032;Zm00001d022488;Zm00001d022613;Zm00001d023402;Zm00001d025233;Zm00001d025477;Zm00001d025707;Zm00001d026590;Zm00001d028129;Zm00001d0…
GO:0004553	MF	hydrolase activity, hydrolyzing O-glycosyl compounds	13	278	0.000642204	0.021942	Zm00001d007509;Zm00001d009057;Zm00001d024386;Zm00001d028235;Zm00001d029154;Zm00001d029164;Zm00001d031571;Zm00001d034990;Zm00001d035442;Zm00001d036370;Zm00001d039946;Zm00001d040589;Zm00001d051867
GO:0009698	BP	phenylpropanoid metabolic process	6	66	0.00066395	0.027898	Zm00001d004753;Zm00001d012510;Zm00001d015618;Zm00001d048658;Zm00001d051163;Zm00001d051166
GO:0097659	BP	nucleic acid-templated transcription	42	1602	0.000890439	0.027898	Zm00001d000112;Zm00001d006169;Zm00001d008808;Zm00001d009468;Zm00001d010360;Zm00001d012584;Zm00001d013003;Zm00001d017147;Zm00001d017366;Zm00001d017788;Zm00001d019734;Zm00001d021205;Zm00001d021207;Zm00001d021208;Zm00001d022488;Zm00001d022613;Zm00001d023402;Zm00001d025233;Zm00001d025477;Zm00001d025707;Zm00001d026590;Zm00001d028129;Zm00001d028235;Zm00001d028995;Zm00001d031092;Zm00001d032249;Zm00001d0…
GO:0032774	BP	RNA biosynthetic process	42	1605	0.000924574	0.0325745	Zm00001d000112;Zm00001d006169;Zm00001d008808;Zm00001d009468;Zm00001d010360;Zm00001d012584;Zm00001d013003;Zm00001d017147;Zm00001d017366;Zm00001d017788;Zm00001d019734;Zm00001d021205;Zm00001d021207;Zm00001d021208;Zm00001d022488;Zm00001d022613;Zm00001d023402;Zm00001d025233;Zm00001d025477;Zm00001d025707;Zm00001d026590;Zm00001d028129;Zm00001d028235;Zm00001d028995;Zm00001d031092;Zm00001d032249;Zm00001d0…
GO:0016798	MF	hydrolase activity, acting on glycosyl bonds	14	328	0.000980477	0.0344288	Zm00001d007509;Zm00001d009057;Zm00001d022032;Zm00001d024386;Zm00001d028235;Zm00001d029154;Zm00001d029164;Zm00001d031571;Zm00001d034990;Zm00001d035442;Zm00001d036370;Zm00001d039946;Zm00001d040589;Zm00001d051867
GO:0065007	BP	biological regulation	69	3062	0.0011265	0.0359848	Zm00001d000112;Zm00001d002558;Zm00001d004753;Zm00001d006169;Zm00001d008808;Zm00001d008901;Zm00001d009003;Zm00001d009468;Zm00001d010360;Zm00001d012521;Zm00001d012584;Zm00001d013003;Zm00001d013571;Zm00001d014226;Zm00001d015462;Zm00001d017147;Zm00001d017366;Zm00001d017788;Zm00001d019734;Zm00001d021205;Zm00001d021207;Zm00001d021208;Zm00001d021457;Zm00001d021596;Zm00001d022032;Zm00001d022488;Zm00001d0…
GO:0018130	BP	heterocycle biosynthetic process	49	1990	0.00124023	0.0390735	Zm00001d000112;Zm00001d001831;Zm00001d006169;Zm00001d008808;Zm00001d009468;Zm00001d010360;Zm00001d012584;Zm00001d013003;Zm00001d017147;Zm00001d017366;Zm00001d017531;Zm00001d017788;Zm00001d019734;Zm00001d021205;Zm00001d021207;Zm00001d021208;Zm00001d022488;Zm00001d022613;Zm00001d023402;Zm00001d025233;Zm00001d025477;Zm00001d025707;Zm00001d026590;Zm00001d028129;Zm00001d028235;Zm00001d028995;Zm00001d0…

## Sheet: StageII
TableS5 Differentially expressed genes only in stage II
Gene List
Zm00001d013719
Zm00001d005654
Zm00001d033595
Zm00001d048504
Zm00001d002839
Zm00001d028307
Zm00001d021200
Zm00001d041082
Zm00001d021774
Zm00001d015385
Zm00001d023923
Zm00001d018925
Zm00001d030858
Zm00001d033995
Zm00001d043652
Zm00001d011787
Zm00001d048178
Zm00001d039301
Zm00001d012847
Zm00001d011097
Zm00001d040173
Zm00001d020775
Zm00001d026652
Zm00001d007606
Zm00001d044228
Zm00001d022250
Zm00001d043528
Zm00001d048595
Zm00001d033035
Zm00001d003212
Zm00001d023529
Zm00001d010885
Zm00001d007394
Zm00001d037225
Zm00001d014945
Zm00001d006230
Zm00001d021934
Zm00001d032502
Zm00001d049228
Zm00001d032694
Zm00001d049157
Zm00001d038260
Zm00001d031357
Zm00001d038806
Zm00001d041726
Zm00001d023418
Zm00001d005842
Zm00001d024317
Zm00001d032306
Zm00001d013088
Zm00001d006881
Zm00001d030915
Zm00001d010079
Zm00001d017782
Zm00001d044748
Zm00001d047066
Zm00001d053409
Zm00001d036902
Zm00001d053166
Zm00001d003193
Zm00001d003431
Zm00001d051338
Zm00001d053952
Zm00001d041476
Zm00001d029200
Zm00001d032118
Zm00001d016799
Zm00001d036684
Zm00001d031109
Zm00001d016991
Zm00001d038965
Zm00001d040674
Zm00001d042243
Zm00001d045311
Zm00001d038065
Zm00001d009362
Zm00001d009757
Zm00001d018483
Zm00001d012095
Zm00001d048073
Zm00001d038847
Zm00001d029997
Zm00001d027285
Zm00001d022506
Zm00001d053860
Zm00001d012883
Zm00001d043083
Zm00001d045400
Zm00001d005821
Zm00001d003823
Zm00001d048083
Zm00001d001976
Zm00001d043616
Zm00001d004057
Zm00001d039449
Zm00001d039880
Zm00001d044253
Zm00001d015451
Zm00001d052242
Zm00001d039661
Zm00001d028988
Zm00001d050936
Zm00001d023657
Zm00001d022081
Zm00001d028465
Zm00001d033931
Zm00001d013210
Zm00001d009936
Zm00001d017441
Zm00001d018284
Zm00001d029722
Zm00001d052937
Zm00001d027647
Zm00001d020551
Zm00001d038718
Zm00001d022569
Zm00001d032578
Zm00001d033718
Zm00001d035569
Zm00001d007156
Zm00001d028495
Zm00001d038300
Zm00001d003620
Zm00001d007714
Zm00001d032287
Zm00001d031892
Zm00001d011886
Zm00001d021698
Zm00001d009688
Zm00001d024903
Zm00001d035835
Zm00001d006033
Zm00001d007167
Zm00001d009087
Zm00001d033539
Zm00001d000429
Zm00001d044908
Zm00001d000093
Zm00001d046938
Zm00001d002415
Zm00001d036025
Zm00001d031305
Zm00001d043544
Zm00001d018307
Zm00001d026401
Zm00001d039230
Zm00001d003712
Zm00001d046574
Zm00001d020752
Zm00001d015997
Zm00001d038366
Zm00001d044728
Zm00001d004840
Zm00001d012293
Zm00001d045101
Zm00001d038080
Zm00001d030897
Zm00001d038772
Zm00001d043970
Zm00001d002052
Zm00001d038137
Zm00001d022204
Zm00001d032822
Zm00001d050118
Zm00001d033457
Zm00001d037656
Zm00001d028809
Zm00001d018966
Zm00001d044292
Zm00001d018242
Zm00001d017280
Zm00001d018797
Zm00001d038486
Zm00001d016134
Zm00001d044111
Zm00001d014328
Zm00001d038548
Zm00001d008408
Zm00001d050021
Zm00001d018238
Zm00001d044690
Zm00001d035560
Zm00001d012663
Zm00001d012231
Zm00001d024361
Zm00001d028867
Zm00001d040594
Zm00001d024500
Zm00001d000228
Zm00001d041853
Zm00001d016924
Zm00001d002550
Zm00001d018298
Zm00001d028408
Zm00001d013766
Zm00001d006646
Zm00001d008905
Zm00001d005897
Zm00001d037395
Zm00001d020101
Zm00001d025964
Zm00001d041282
Zm00001d021249
Zm00001d009201
Zm00001d009578
Zm00001d025967
Zm00001d016157
Zm00001d021040
Zm00001d046786
Zm00001d012080
Zm00001d012456
Zm00001d033924
Zm00001d049059
Zm00001d011819
Zm00001d038164
Zm00001d023390
Zm00001d033832
Zm00001d028180
Zm00001d036787
Zm00001d004495
Zm00001d032022
Zm00001d002917
Zm00001d011183
Zm00001d038717
Zm00001d018543
Zm00001d003884
Zm00001d017951
Zm00001d051143
Zm00001d032501
Zm00001d030936
Zm00001d010295
Zm00001d023330
Zm00001d009913
Zm00001d028330
Zm00001d029667
Zm00001d026606
Zm00001d022464
Zm00001d046170
Zm00001d017121
Zm00001d003057
Zm00001d051814
Zm00001d031421
Zm00001d042810
Zm00001d020872
Zm00001d019306
Zm00001d016322
Zm00001d030127
Zm00001d005472
Zm00001d013809
Zm00001d025903
Zm00001d033364
Zm00001d018809
Zm00001d038852
Zm00001d039933
Zm00001d028162
Zm00001d046668
Zm00001d046172
Zm00001d011459
Zm00001d033872
Zm00001d030797
Zm00001d052738
Zm00001d026374
Zm00001d003190
Zm00001d006663
Zm00001d020852
Zm00001d032180
Zm00001d018803
Zm00001d003668
Zm00001d012420
Zm00001d028557
Zm00001d047359
Zm00001d038179
Zm00001d021732
Zm00001d009560
Zm00001d015963
Zm00001d022473
Zm00001d010428
Zm00001d015091
Zm00001d013224
Zm00001d032292
Zm00001d043361
Zm00001d021403
Zm00001d017534
Zm00001d048169
Zm00001d029301
Zm00001d051139
Zm00001d030595
Zm00001d013933
Zm00001d028630
Zm00001d045254
Zm00001d009487
Zm00001d052770
Zm00001d042899
Zm00001d009265
Zm00001d032458
Zm00001d013099
Zm00001d048307
Zm00001d043000
Zm00001d027874
Zm00001d032232
Zm00001d027766
Zm00001d008785
Zm00001d022234
Zm00001d047269
Zm00001d014852
Zm00001d052467
Zm00001d005869
Zm00001d026353
Zm00001d040075
Zm00001d027957
Zm00001d050403
Zm00001d038181
Zm00001d013895
Zm00001d010375
Zm00001d021386
Zm00001d025662
Zm00001d027258
Zm00001d018895
Zm00001d020521
Zm00001d010588
Zm00001d037689
Zm00001d006199
Zm00001d036965
Zm00001d009082
Zm00001d015783
Zm00001d041584
Zm00001d013018
Zm00001d007130
Zm00001d039887
Zm00001d034067
Zm00001d033068
Zm00001d014914
Zm00001d018871
Zm00001d048201
Zm00001d031332
Zm00001d024017
Zm00001d039482
Zm00001d043256
Zm00001d031213
Zm00001d013111
Zm00001d048256
Zm00001d044219
Zm00001d012333
Zm00001d011477
Zm00001d018388
Zm00001d052673
Zm00001d052194
Zm00001d022446
Zm00001d053352
Zm00001d025944
Zm00001d028216
Zm00001d019792
Zm00001d031736
Zm00001d042993
Zm00001d042769
Zm00001d001826
Zm00001d035713
Zm00001d047532
Zm00001d047548
Zm00001d034037
Zm00001d039392
Zm00001d006540
Zm00001d022256
Zm00001d039566
Zm00001d000203
Zm00001d037052
Zm00001d047235
Zm00001d016306
Zm00001d013425
Zm00001d036865
Zm00001d035135
Zm00001d045276
Zm00001d010529
Zm00001d043175
Zm00001d002088
Zm00001d028561
Zm00001d053432
Zm00001d038511
Zm00001d043220
Zm00001d008208
Zm00001d011228
Zm00001d010380
Zm00001d033215
Zm00001d032295
Zm00001d020417
Zm00001d049813
Zm00001d012766
Zm00001d031264
Zm00001d009891
Zm00001d051223
Zm00001d009755
Zm00001d014302
Zm00001d039643
Zm00001d017002
Zm00001d023592
Zm00001d047781
Zm00001d018341
Zm00001d036197
Zm00001d034641
Zm00001d047799
Zm00001d020794
Zm00001d005948
Zm00001d013105
Zm00001d014739
Zm00001d046772
Zm00001d045308
Zm00001d037918
Zm00001d018830
Zm00001d038910
Zm00001d048602
Zm00001d035934
Zm00001d002549
Zm00001d034898
Zm00001d033794
Zm00001d041838
Zm00001d012132
Zm00001d034353
Zm00001d009899
Zm00001d028548
Zm00001d010841
Zm00001d050388
Zm00001d021425
Zm00001d013494
Zm00001d020877
Zm00001d014102
Zm00001d033857
Zm00001d011944
Zm00001d005790
Zm00001d027540
Zm00001d022574
Zm00001d045845
Zm00001d031159
Zm00001d050893
Zm00001d026094
Zm00001d029388
Zm00001d027938
Zm00001d032197
Zm00001d023647
Zm00001d052168
Zm00001d042560
Zm00001d038856
Zm00001d018206
Zm00001d007155
Zm00001d036420
Zm00001d006943
Zm00001d028303
Zm00001d034153
Zm00001d038810
Zm00001d017821
Zm00001d043937
Zm00001d003412
Zm00001d027451
Zm00001d001791
Zm00001d015092
Zm00001d030207
Zm00001d002736
Zm00001d031620
Zm00001d022576
Zm00001d039687
Zm00001d051130
Zm00001d024875
Zm00001d002001
Zm00001d050302
Zm00001d053988
Zm00001d008681
Zm00001d014755
Zm00001d017598
Zm00001d043701
Zm00001d014863
Zm00001d027643
Zm00001d012836
Zm00001d031697
Zm00001d003434
Zm00001d006170
Zm00001d040231
Zm00001d036364
Zm00001d018103
Zm00001d003872
Zm00001d027684
Zm00001d051776
Zm00001d019504
Zm00001d031465
Zm00001d045390
Zm00001d007181
Zm00001d043450
Zm00001d043022
Zm00001d038288
Zm00001d001963
Zm00001d004733
Zm00001d052123
Zm00001d017919
Zm00001d002937
Zm00001d025343
Zm00001d017135
Zm00001d048219
Zm00001d005693
Zm00001d038586
Zm00001d017657
Zm00001d042880
Zm00001d049446
Zm00001d052589
Zm00001d021781
Zm00001d043849
Zm00001d022372
Zm00001d010510
Zm00001d033922

## Sheet: Stage II GO terms
Table S5 Gene Ontology (GO) enrichment analysis (Benjamini-Hochberg,adjustPvalue <0.05) of the DEGs only in stage II
GO.ID	Category	Term	List	Total	Pvalue	adjustPvalue	gene
GO:0015979	BP	photosynthesis	17	133	1.3e-11	9.03e-09	9.03e-09	Zm00001d006540;Zm00001d008681;Zm00001d013766;Zm00001d015385;Zm00001d018797;Zm00001d020877;Zm00001d022464;Zm00001d027938;Zm00001d031421;Zm00001d032197;Zm00001d034153;Zm00001d035135;Zm00001d039687;Zm00001d046786;Zm00001d047532;Zm00001d050403;Zm00001d052242
GO:0044436	CC	thylakoid part	18	191	3.2e-09	4.93e-07	4.93e-07	Zm00001d006540;Zm00001d008681;Zm00001d013766;Zm00001d015385;Zm00001d018797;Zm00001d020877;Zm00001d022464;Zm00001d027938;Zm00001d029200;Zm00001d031421;Zm00001d032197;Zm00001d034153;Zm00001d035135;Zm00001d039687;Zm00001d046786;Zm00001d047532;Zm00001d050403;Zm00001d052242
GO:0034357	CC	photosynthetic membrane	17	180	8.66e-09	6.67e-07	6.67e-07	Zm00001d006540;Zm00001d008681;Zm00001d013766;Zm00001d015385;Zm00001d018797;Zm00001d020877;Zm00001d022464;Zm00001d027938;Zm00001d029200;Zm00001d031421;Zm00001d032197;Zm00001d034153;Zm00001d035135;Zm00001d039687;Zm00001d046786;Zm00001d050403;Zm00001d052242
GO:0009521	CC	photosystem	11	74	3.79e-08	1.86e-06	1.86e-06	Zm00001d006540;Zm00001d008681;Zm00001d015385;Zm00001d018797;Zm00001d020877;Zm00001d022464;Zm00001d031421;Zm00001d034153;Zm00001d035135;Zm00001d039687;Zm00001d046786
GO:0009579	CC	thylakoid	18	227	4.84e-08	1.86e-06	1.86e-06	Zm00001d006540;Zm00001d008681;Zm00001d013766;Zm00001d015385;Zm00001d018797;Zm00001d020877;Zm00001d022464;Zm00001d027938;Zm00001d029200;Zm00001d031421;Zm00001d032197;Zm00001d034153;Zm00001d035135;Zm00001d039687;Zm00001d046786;Zm00001d047532;Zm00001d050403;Zm00001d052242
GO:0044425	CC	membrane part	111	4904	1.88e-05	0.000578641	0.000578641	Zm00001d000429;Zm00001d001791;Zm00001d001976;Zm00001d002001;Zm00001d002937;Zm00001d003712;Zm00001d003823;Zm00001d004733;Zm00001d005693;Zm00001d005790;Zm00001d005821;Zm00001d006033;Zm00001d006540;Zm00001d007167;Zm00001d007394;Zm00001d007714;Zm00001d008681;Zm00001d009265;Zm00001d009560;Zm00001d009578;Zm00001d010510;Zm00001d011886;Zm00001d012836;Zm00001d012883;Zm00001d013018;Zm00001d013088;Zm00001d0…
GO:0009523	CC	photosystem II	6	43	7.6e-05	0.0018314	0.0018314	Zm00001d006540;Zm00001d008681;Zm00001d022464;Zm00001d031421;Zm00001d034153;Zm00001d035135
GO:0031224	CC	intrinsic component of membrane	105	4695	8.32e-05	0.0018314	0.0018314	Zm00001d000429;Zm00001d001791;Zm00001d001976;Zm00001d002001;Zm00001d002937;Zm00001d003712;Zm00001d003823;Zm00001d004733;Zm00001d005693;Zm00001d005790;Zm00001d005821;Zm00001d006033;Zm00001d007167;Zm00001d007394;Zm00001d007714;Zm00001d008681;Zm00001d009265;Zm00001d009560;Zm00001d009578;Zm00001d011886;Zm00001d012836;Zm00001d012883;Zm00001d013018;Zm00001d013088;Zm00001d013224;Zm00001d013494;Zm00001d0…
GO:0016020	CC	membrane	129	6159	9.99e-05	0.0019225	0.0019225	Zm00001d000429;Zm00001d001791;Zm00001d001976;Zm00001d002001;Zm00001d002937;Zm00001d003712;Zm00001d003823;Zm00001d004733;Zm00001d005693;Zm00001d005790;Zm00001d005821;Zm00001d005869;Zm00001d006033;Zm00001d006199;Zm00001d006540;Zm00001d007167;Zm00001d007394;Zm00001d007714;Zm00001d008681;Zm00001d009265;Zm00001d009362;Zm00001d009560;Zm00001d009578;Zm00001d009755;Zm00001d010510;Zm00001d011886;Zm00001d0…
GO:0009522	CC	photosystem I	5	34	0.000239205	0.00373602	0.00373602	Zm00001d015385;Zm00001d018797;Zm00001d020877;Zm00001d039687;Zm00001d046786
GO:0016021	CC	integral component of membrane	102	4630	0.000242599	0.00373602	0.00373602	Zm00001d000429;Zm00001d001976;Zm00001d002001;Zm00001d002937;Zm00001d003712;Zm00001d003823;Zm00001d004733;Zm00001d005693;Zm00001d005790;Zm00001d005821;Zm00001d006033;Zm00001d007167;Zm00001d007394;Zm00001d007714;Zm00001d008681;Zm00001d009265;Zm00001d009560;Zm00001d009578;Zm00001d012836;Zm00001d012883;Zm00001d013018;Zm00001d013088;Zm00001d013224;Zm00001d013494;Zm00001d013719;Zm00001d013809;Zm00001d0…
GO:0016168	MF	chlorophyll binding	6	37	3.21e-05	0.00973693	0.00973693	Zm00001d015385;Zm00001d018797;Zm00001d020877;Zm00001d034153;Zm00001d046786;Zm00001d050403
GO:0019684	BP	photosynthesis, light reaction	7	62	3.76e-05	0.0123389	0.0123389	Zm00001d015385;Zm00001d027938;Zm00001d034153;Zm00001d046786;Zm00001d047532;Zm00001d050403;Zm00001d052242
GO:0006091	BP	generation of precursor metabolites and energy	11	171	5.33e-05	0.0123389	0.0123389	Zm00001d010375;Zm00001d012293;Zm00001d015385;Zm00001d027938;Zm00001d031264;Zm00001d034153;Zm00001d037689;Zm00001d046786;Zm00001d047532;Zm00001d050403;Zm00001d052242
GO:0042651	CC	thylakoid membrane	9	154	0.00116219	0.0162707	0.0162707	Zm00001d006540;Zm00001d015385;Zm00001d018797;Zm00001d027938;Zm00001d031421;Zm00001d034153;Zm00001d046786;Zm00001d050403;Zm00001d052242
GO:0055114	BP	oxidation-reduction process	34	1184	0.000159457	0.0172821	0.0172821	Zm00001d002937;Zm00001d003823;Zm00001d005821;Zm00001d006199;Zm00001d011097;Zm00001d011183;Zm00001d012293;Zm00001d013088;Zm00001d013719;Zm00001d014914;Zm00001d014945;Zm00001d017598;Zm00001d018206;Zm00001d022506;Zm00001d024875;Zm00001d027938;Zm00001d030595;Zm00001d031264;Zm00001d032458;Zm00001d034153;Zm00001d034898;Zm00001d037225;Zm00001d040173;Zm00001d040231;Zm00001d041726;Zm00001d044228;Zm00001d0…
GO:0017144	BP	drug metabolic process	17	421	0.000202736	0.0172821	0.0172821	Zm00001d003190;Zm00001d003431;Zm00001d009899;Zm00001d009936;Zm00001d010375;Zm00001d011183;Zm00001d014914;Zm00001d018206;Zm00001d018966;Zm00001d032180;Zm00001d033922;Zm00001d037689;Zm00001d042769;Zm00001d044228;Zm00001d045845;Zm00001d047066;Zm00001d052242
GO:0018131	BP	oxazole or thiazole biosynthetic process	2	2	0.000224119	0.0172821	0.0172821	Zm00001d011183;Zm00001d044228
GO:0046484	BP	oxazole or thiazole metabolic process	2	2	0.000224119	0.0172821	0.0172821	Zm00001d011183;Zm00001d044228
GO:0052837	BP	thiazole biosynthetic process	2	2	0.000224119	0.0172821	0.0172821	Zm00001d011183;Zm00001d044228
GO:0052838	BP	thiazole metabolic process	2	2	0.000224119	0.0172821	0.0172821	Zm00001d011183;Zm00001d044228
GO:0098796	CC	membrane protein complex	12	266	0.00179691	0.0230604	0.0230604	Zm00001d006540;Zm00001d008681;Zm00001d015385;Zm00001d016157;Zm00001d018797;Zm00001d020877;Zm00001d022464;Zm00001d031421;Zm00001d034153;Zm00001d035135;Zm00001d039687;Zm00001d046786
GO:0005975	BP	carbohydrate metabolic process	23	709	0.000395842	0.0274715	0.0274715	Zm00001d001791;Zm00001d003190;Zm00001d003431;Zm00001d009899;Zm00001d009936;Zm00001d010375;Zm00001d011886;Zm00001d014945;Zm00001d015783;Zm00001d016157;Zm00001d018966;Zm00001d021249;Zm00001d027938;Zm00001d032118;Zm00001d032180;Zm00001d034067;Zm00001d037656;Zm00001d037689;Zm00001d042769;Zm00001d045254;Zm00001d046772;Zm00001d051814;Zm00001d052168
GO:0010143	BP	cutin biosynthetic process	3	11	0.000502514	0.0317041	0.0317041	Zm00001d003823;Zm00001d007714;Zm00001d038366
GO:0048037	MF	cofactor binding	27	785	0.000333243	0.0338907	0.0338907	Zm00001d002937;Zm00001d003823;Zm00001d005821;Zm00001d006199;Zm00001d010588;Zm00001d011097;Zm00001d012293;Zm00001d013088;Zm00001d013719;Zm00001d014914;Zm00001d015385;Zm00001d017598;Zm00001d018206;Zm00001d018797;Zm00001d020877;Zm00001d024875;Zm00001d030595;Zm00001d032458;Zm00001d034153;Zm00001d040231;Zm00001d044908;Zm00001d045101;Zm00001d045845;Zm00001d046786;Zm00001d047066;Zm00001d050403;Zm00001d0…
GO:0046906	MF	tetrapyrrole binding	18	427	0.000335551	0.0338907	0.0338907	Zm00001d002937;Zm00001d003823;Zm00001d005821;Zm00001d006199;Zm00001d013088;Zm00001d013719;Zm00001d015385;Zm00001d018206;Zm00001d018797;Zm00001d020877;Zm00001d024875;Zm00001d032458;Zm00001d034153;Zm00001d040231;Zm00001d045845;Zm00001d046786;Zm00001d047066;Zm00001d050403
GO:0009534	CC	chloroplast thylakoid	8	149	0.00366394	0.0403033	0.0403033	Zm00001d006540;Zm00001d015385;Zm00001d018797;Zm00001d034153;Zm00001d046786;Zm00001d047532;Zm00001d050403;Zm00001d052242
GO:0031976	CC	plastid thylakoid	8	149	0.00366394	0.0403033	0.0403033	Zm00001d006540;Zm00001d015385;Zm00001d018797;Zm00001d034153;Zm00001d046786;Zm00001d047532;Zm00001d050403;Zm00001d052242
GO:0044434	CC	chloroplast part	12	294	0.00407508	0.0418375	0.0418375	Zm00001d006540;Zm00001d011183;Zm00001d015385;Zm00001d018797;Zm00001d022473;Zm00001d034153;Zm00001d044228;Zm00001d046786;Zm00001d047532;Zm00001d050403;Zm00001d052123;Zm00001d052242
GO:0044435	CC	plastid part	12	301	0.00490935	0.0472525	0.0472525	Zm00001d006540;Zm00001d011183;Zm00001d015385;Zm00001d018797;Zm00001d022473;Zm00001d034153;Zm00001d044228;Zm00001d046786;Zm00001d047532;Zm00001d050403;Zm00001d052123;Zm00001d052242

## Sheet: StageIII
Table S5 Differentially expressed genes only in stage I
Gene List
Zm00001d001943
Zm00001d041497
Zm00001d028118
Zm00001d017714
Zm00001d031732
Zm00001d019450
Zm00001d018719
Zm00001d005002
Zm00001d038595
Zm00001d028371
Zm00001d050074
Zm00001d012591
Zm00001d043935
Zm00001d017397
Zm00001d048311
Zm00001d026690
Zm00001d019957
Zm00001d003183
Zm00001d037160
Zm00001d005391
Zm00001d043047
Zm00001d028249
Zm00001d041437
Zm00001d011625
Zm00001d042684
Zm00001d051468
Zm00001d007908
Zm00001d012083
Zm00001d037382
Zm00001d045565
Zm00001d010961
Zm00001d024886
Zm00001d022368
Zm00001d012069
Zm00001d032318
Zm00001d013245
Zm00001d002632
Zm00001d002378
Zm00001d024867
Zm00001d045342
Zm00001d046118
Zm00001d046923
Zm00001d006158
Zm00001d028406
Zm00001d037009
Zm00001d037180
Zm00001d025241
Zm00001d040183
Zm00001d050308
Zm00001d020881
Zm00001d043125
Zm00001d022425
Zm00001d042307
Zm00001d041387
Zm00001d021836
Zm00001d013135
Zm00001d053926
Zm00001d045946
Zm00001d027708
Zm00001d044387
Zm00001d036107
Zm00001d003015
Zm00001d032406
Zm00001d004734
Zm00001d003151
Zm00001d043735
Zm00001d001820
Zm00001d011987
Zm00001d013519
Zm00001d027882
Zm00001d044980
Zm00001d021803
Zm00001d032605
Zm00001d045398
Zm00001d033292
Zm00001d021316
Zm00001d045119
Zm00001d006368
Zm00001d048670
Zm00001d045533
Zm00001d044691
Zm00001d046667
Zm00001d004894
Zm00001d044516
Zm00001d041283
Zm00001d038563
Zm00001d037615
Zm00001d047743
Zm00001d018369
Zm00001d051121
Zm00001d014564
Zm00001d008919
Zm00001d021576
Zm00001d054093
Zm00001d012690
Zm00001d021450
Zm00001d019049
Zm00001d003058
Zm00001d016893
Zm00001d007457
Zm00001d020402
Zm00001d039606
Zm00001d018491
Zm00001d004957
Zm00001d014794
Zm00001d036135
Zm00001d006733
Zm00001d040578
Zm00001d024148
Zm00001d041484
Zm00001d045051
Zm00001d032245
Zm00001d035999
Zm00001d002939
Zm00001d020100
Zm00001d020781
Zm00001d007026
Zm00001d036237
Zm00001d033423
Zm00001d011543
Zm00001d033855
Zm00001d007397
Zm00001d041681
Zm00001d048593
Zm00001d027816
Zm00001d006939
Zm00001d037949
Zm00001d020951
Zm00001d014600
Zm00001d042257
Zm00001d019836
Zm00001d002989
Zm00001d043006
Zm00001d048061
Zm00001d031850
Zm00001d031860
Zm00001d007530
Zm00001d018191
Zm00001d018433
Zm00001d041814
Zm00001d008495
Zm00001d028335
Zm00001d034405
Zm00001d016995
Zm00001d029460
Zm00001d028297
Zm00001d018407
Zm00001d049916
Zm00001d009668
Zm00001d047512
Zm00001d039279
Zm00001d016441
Zm00001d020285
Zm00001d013688
Zm00001d029371
Zm00001d047968
Zm00001d043752
Zm00001d020137
Zm00001d022420
Zm00001d031833
Zm00001d020550
Zm00001d013057
Zm00001d032094
Zm00001d048050
Zm00001d035760
Zm00001d033466
Zm00001d004700
Zm00001d045048
Zm00001d042754
Zm00001d045948
Zm00001d036084
Zm00001d005741
Zm00001d020487
Zm00001d026060
Zm00001d029234
Zm00001d042887
Zm00001d014201
Zm00001d031985
Zm00001d016364
Zm00001d039142
Zm00001d007031
Zm00001d041690
Zm00001d047758
Zm00001d043167
Zm00001d022550
Zm00001d048176
Zm00001d037940
Zm00001d008308
Zm00001d021715
Zm00001d018045
Zm00001d027759
Zm00001d011435
Zm00001d020497
Zm00001d050840
Zm00001d014236
Zm00001d027999
Zm00001d028094
Zm00001d029459
Zm00001d034546
Zm00001d042202
Zm00001d013810
Zm00001d035683
Zm00001d007227
Zm00001d030767
Zm00001d020639
Zm00001d044599
Zm00001d009088
Zm00001d005470
Zm00001d044071
Zm00001d014481
Zm00001d027755
Zm00001d004220
Zm00001d039963
Zm00001d002454
Zm00001d011500
Zm00001d031759
Zm00001d041539
Zm00001d025566
Zm00001d045017
Zm00001d020343
Zm00001d007290
Zm00001d031855
Zm00001d050222
Zm00001d029078
Zm00001d029676
Zm00001d024713
Zm00001d020434
Zm00001d015934
Zm00001d016145
Zm00001d008737
Zm00001d021686
Zm00001d031216
Zm00001d030678
Zm00001d034569
Zm00001d029038
Zm00001d021266
Zm00001d014284
Zm00001d047453
Zm00001d032238
Zm00001d050404
Zm00001d009447
Zm00001d020673
Zm00001d018615
Zm00001d005766
Zm00001d011654
Zm00001d022494
Zm00001d023213
Zm00001d026218
Zm00001d025326
Zm00001d017069
Zm00001d034563
Zm00001d015912
Zm00001d033310
Zm00001d047483
Zm00001d030314
Zm00001d033194
Zm00001d038517
Zm00001d007319
Zm00001d046242
Zm00001d049510
Zm00001d035515
Zm00001d046178
Zm00001d019218
Zm00001d037651
Zm00001d052167
Zm00001d037693
Zm00001d054015
Zm00001d028028
Zm00001d026371
Zm00001d004817
Zm00001d047671
Zm00001d052562
Zm00001d025955
Zm00001d031629
Zm00001d036046
Zm00001d009103
Zm00001d024027
Zm00001d021303
Zm00001d008869
Zm00001d035664
Zm00001d045473
Zm00001d007462
Zm00001d020500
Zm00001d029550
Zm00001d021026
Zm00001d042125
Zm00001d043118
Zm00001d040398
Zm00001d040188
Zm00001d034043
Zm00001d035002
Zm00001d010098
Zm00001d011639
Zm00001d042270
Zm00001d013865
Zm00001d032670
Zm00001d028035
Zm00001d027472
Zm00001d005735
Zm00001d012328
Zm00001d046632
Zm00001d023468
Zm00001d049594
Zm00001d018983
Zm00001d028861
Zm00001d048521
Zm00001d005095
Zm00001d027922
Zm00001d052322
Zm00001d052727
Zm00001d022351
Zm00001d013073
Zm00001d022493
Zm00001d017215
Zm00001d037218
Zm00001d053876
Zm00001d020171
Zm00001d009497
Zm00001d005889
Zm00001d043318
Zm00001d004762
Zm00001d039866
Zm00001d040292
Zm00001d038151
Zm00001d031416
Zm00001d037354
Zm00001d051499
Zm00001d036280
Zm00001d050972
Zm00001d036650
Zm00001d020463
Zm00001d037916
Zm00001d044541
Zm00001d031064
Zm00001d029699
Zm00001d004691
Zm00001d020088
Zm00001d002038
Zm00001d034642
Zm00001d003569
Zm00001d039997
Zm00001d025051
Zm00001d025993
Zm00001d007845
Zm00001d013728
Zm00001d037487
Zm00001d012868
Zm00001d005885
Zm00001d007974
Zm00001d036706
Zm00001d028828
Zm00001d004848
Zm00001d005429
Zm00001d046781
Zm00001d014060
Zm00001d014386
Zm00001d048666
Zm00001d013893
Zm00001d024105
Zm00001d038365
Zm00001d043195
Zm00001d021916
Zm00001d015504
Zm00001d031380
Zm00001d025400
Zm00001d019060
Zm00001d037228
Zm00001d032828
Zm00001d039987
Zm00001d017298
Zm00001d018627
Zm00001d019752
Zm00001d043447
Zm00001d046561
Zm00001d014695
Zm00001d017997
Zm00001d009410
Zm00001d008779
Zm00001d046933
Zm00001d022513
Zm00001d000236
Zm00001d031536
Zm00001d010451
Zm00001d006713
Zm00001d013873
Zm00001d011604
Zm00001d033447
Zm00001d023939
Zm00001d011952
Zm00001d017920
Zm00001d041330
Zm00001d028093
Zm00001d034756
Zm00001d005315
Zm00001d052881
Zm00001d010956
Zm00001d027622
Zm00001d048615
Zm00001d011063
Zm00001d004138
Zm00001d016152
Zm00001d050272
Zm00001d009425
Zm00001d016567
Zm00001d007195
Zm00001d011589
Zm00001d038845
Zm00001d047579
Zm00001d038954
Zm00001d033316
Zm00001d002754
Zm00001d049179
Zm00001d021839
Zm00001d018364
Zm00001d044729
Zm00001d002801
Zm00001d009883
Zm00001d038809
Zm00001d039173
Zm00001d027968
Zm00001d026010
Zm00001d013724
Zm00001d039715
Zm00001d007465
Zm00001d053868
Zm00001d008570
Zm00001d008592
Zm00001d025166
Zm00001d021692
Zm00001d010936
Zm00001d032932
Zm00001d047779
Zm00001d005970
Zm00001d043741
Zm00001d032285
Zm00001d025665
Zm00001d021340
Zm00001d029861
Zm00001d052340
Zm00001d037561
Zm00001d002964
Zm00001d016996
Zm00001d050442
Zm00001d032386
Zm00001d013412
Zm00001d048094
Zm00001d042665
Zm00001d015310
Zm00001d023604
Zm00001d034118
Zm00001d038200
Zm00001d033629
Zm00001d026308
Zm00001d005322
Zm00001d013239
Zm00001d028562
Zm00001d009728
Zm00001d045574
Zm00001d042275
Zm00001d012332
Zm00001d001879
Zm00001d020623
Zm00001d023246
Zm00001d045987
Zm00001d021329
Zm00001d038170
Zm00001d026597
Zm00001d038884
Zm00001d048020
Zm00001d036716
Zm00001d053568
Zm00001d038841
Zm00001d019899
Zm00001d013527
Zm00001d038240
Zm00001d019555
Zm00001d024783
Zm00001d052906
Zm00001d028405
Zm00001d029091
Zm00001d052224
Zm00001d014282
Zm00001d006701
Zm00001d042917
Zm00001d028639
Zm00001d022501
Zm00001d029321
Zm00001d035658
Zm00001d025862
Zm00001d029761
Zm00001d041404
Zm00001d029083
Zm00001d027499
Zm00001d002326
Zm00001d051362
Zm00001d017276
Zm00001d041375
Zm00001d044677
Zm00001d012005
Zm00001d020332
Zm00001d026126
Zm00001d040464
Zm00001d003231
Zm00001d041578
Zm00001d007921
Zm00001d014965
Zm00001d032850
Zm00001d043587
Zm00001d020172
Zm00001d022597
Zm00001d023673
Zm00001d029051
Zm00001d023384

## Sheet: Stage III GO terms
Table S5 Gene Ontology (GO) enrichment analysis (Benjamini-Hochberg,adjustPvalue <0.05) of the DEGs only in stage III
GO.ID	Category	Term	List	Total	Pvalue	adjustPvalue	gene
GO:0009627	BP	systemic acquired resistance	3	5	3.47e-05	0.0226406	Zm00001d019218;Zm00001d039963;Zm00001d039997
