# Supplementary material for: Identification of QTLs and their candidate genes for the number of maize tassel branches in F2 from two higher generation sister lines using QTL mapping and RNA-seq analysis
Source: Front Plant Sci. 2023 Aug 13;14:1202755. doi: 10.3389/fpls.2023.1202755 (PMC10460468; doi:10.3389/fpls.2023.1202755)
Supplement: Supplementary file 7 [file Table_6.xlsx]

## Sheet: Sheet1
Table S6 KEGG enrichment analysis (Benjamini-Hochberg,Pvalue <0.05) of the common DEGs in three stages
PathwayID	Pathway	level1	level2	List	Total	Pvalue	List_gene	URL
zma00260	Glycine, serine and threonine metabolism	Metabolism	Amino acid metabolism	6	133	0.0189995	Zm00001d037768(K01733);Zm00001d018554(K00872);Zm00001d031809(K15634);Zm00001d022475(K00928);Zm00001d013831(K00928);Zm00001d038460(K00827)	http://www.kegg.jp/kegg-bin/show_pathway?map00260/K01733%09%23FFFFFF,red/K00872%09%23FFFFFF,red/K15634%09%23FFFFFF,red/K00928%09%23FFFFFF,red/K00827%09%23FFFFFF,red
zma00430	Taurine and hypotaurine metabolism	Metabolism	Metabolism of other amino acids	2	16	0.0259989	Zm00001d031127(K10712);Zm00001d047981(K01580)	http://www.kegg.jp/kegg-bin/show_pathway?map00430/K10712%09%23FFFFFF,red/K01580%09%23FFFFFF,red
zma04075	Plant hormone signal transduction	Environmental Information Processing	Signal transduction	12	415	0.0316384	Zm00001d006004(K14486);Zm00001d020614(K13464);Zm00001d032475(K14488);Zm00001d022530(K14514);Zm00001d038980(K14484);Zm00001d036215(K14512);Zm00001d013736(K14498);Zm00001d033050(K13464);Zm00001d027899(K13464);Zm00001d048263(K13464);Zm00001d045203(K14484);Zm00001d049715(K14484)	http://www.kegg.jp/kegg-bin/show_pathway?map04075/K14486%09%23FFFFFF,red/K13464%09%23FFFFFF,red/K14488%09%23FFFFFF,red/K14514%09%23FFFFFF,red/K14484%09%23FFFFFF,red/K14512%09%23FFFFFF,red/K14498%09%23FFFFFF,red
zma02010	ABC transporters	Environmental Information Processing	Membrane transport	3	48	0.0403618	Zm00001d048665(K05658);Zm00001d013894(K05658);Zm00001d019131(K05658)	http://www.kegg.jp/kegg-bin/show_pathway?map02010/K05658%09%23FFFFFF,red
zma00261	Monobactam biosynthesis	Metabolism	Biosynthesis of other secondary metabolites	2	21	0.0432218	Zm00001d022475(K00928);Zm00001d013831(K00928)	http://www.kegg.jp/kegg-bin/show_pathway?map00261/K00928%09%23FFFFFF,red
zma00300	Lysine biosynthesis	Metabolism	Amino acid metabolism	2	22	0.0470603	Zm00001d022475(K00928);Zm00001d013831(K00928)	http://www.kegg.jp/kegg-bin/show_pathway?map00300/K00928%09%23FFFFFF,red
