# Supplementary material for: Identification of QTLs and their candidate genes for the number of maize tassel branches in F2 from two higher generation sister lines using QTL mapping and RNA-seq analysis
Source: Front Plant Sci. 2023 Aug 13;14:1202755. doi: 10.3389/fpls.2023.1202755 (PMC10460468; doi:10.3389/fpls.2023.1202755)
Supplement: Supplementary file 8 [file Table_7.xlsx]

## Sheet: Sheet1
Table S7 Transcription factors in common DEGs
If log2FC is "inf", it means that one of the FPKM values is 0, so we use ±2 instead of ±"inf"
Gene_ID	Symbol	Family	Description	Stage I(PCU VS PCM)de	Stage I(PCU VS PCM)log2FC	Stage II(PCU VS PCM)de	Stage IIPCU VS PCM)log2FC	Stage III(PCU VS PCM)de	Stage IIIPCU VS PCM)log2FC
Zm00001d039267	Zm00001d039267	ARF	" PREDICTED: auxin response factor 1 [Zea mays]"	down	-1.66994	down	-1.78775	down	-1.68805
Zm00001d014377	Zm00001d014377	ARF	" hypothetical protein ZEAMMB73_088581 [Zea mays]"	up	1.78852	up	1.74624	up	2.14539
Zm00001d032131	Zm00001d032131	ARF	" unknown [Zea mays]"	down	-Inf	down	-Inf	down	-Inf
Zm00001d018417	Zm00001d018417	bHLH	" hypothetical protein ZEAMMB73_105094 [Zea mays]"	down	-2.4232	down	-2.44885	down	-2.11044
Zm00001d024522	Zm00001d024522	bHLH	" DNA binding like [Zea mays]"	down	-3.16908	down	-1.07965	down	-3.6323
Zm00001d025141	Zm00001d025141	bHLH	" putative HLH DNA-binding domain superfamily protein [Zea mays]"	down	-5.81592	down	-1.50434	down	-2.89274
Zm00001d044262	Zm00001d044262	bHLH	" TPA: hypothetical protein ZEAMMB73_935712 [Zea mays]"	up	6.75901	up	Inf	up	6.87659
Zm00001d053895	Zm00001d053895	bHLH	" putative HLH DNA-binding domain superfamily protein [Zea mays]"	down	-2.94316	down	-2.31214	down	-2.02911
Zm00001d018511	Zm00001d018511	bZIP	" PREDICTED: uncharacterized LOC100194366 isoform X2 [Zea mays]"	up	1.29389	up	1.01204	up	1.16452
Zm00001d043151	Zm00001d043151	bZIP	" TPA: hypothetical protein ZEAMMB73_456148 [Zea mays]"	down	-Inf	down	-Inf	down	-Inf
Zm00001d008842	Zm00001d008842	C2H2	" PREDICTED: zinc finger protein MAGPIE-like isoform X1 [Zea mays]"	up	3.89164	up	2.51563	up	4.22756
Zm00001d031495	Zm00001d031495	C2H2	" hypothetical protein ZEAMMB73_575839 [Zea mays]"	down	-Inf	down	-Inf	down	-Inf
Zm00001d039757	Zm00001d039757	C2H2	AF466203_13 putative prpol [Zea mays]	up	1.83347	up	1.95742	up	2.03606
Zm00001d046975	Zm00001d046975	C2H2	" PREDICTED: uncharacterized protein LOC103638881 [Zea mays]"	down	-4.20266	down	-3.693	down	-Inf
Zm00001d008913	Zm00001d008913	CO-like	" putative gag-pol polyprotein [Zea mays]"	up	Inf	up	Inf	up	5.35318
Zm00001d022530	Zm00001d022530	EIL	" PREDICTED: protein ETHYLENE INSENSITIVE 3-like [Zea mays]"	down	-1.57351	down	-1.70715	down	-1.8768
Zm00001d018158	Zm00001d018158	ERF	" ethylene-responsive element binding protein 2 [Zea mays]"	down	-2.962	down	-1.26261	down	-2.13628
Zm00001d020595	Zm00001d020595	ERF	" uncharacterized protein LOC100284306 [Zea mays]"	down	-3.7659	down	-3.77121	down	-3.0392
Zm00001d031796	Zm00001d031796	ERF	" TPA: putative AP2/EREBP transcription factor superfamily protein [Zea mays]"	down	-3.28636	down	-2.95617	down	-3.22297
Zm00001d038585	Zm00001d038585	ERF	" PREDICTED: ethylene-responsive transcription factor 8-like [Zea mays]"	up	4.08026	up	3.6901	up	3.16356
Zm00001d045386	Zm00001d045386	ERF	" putative AP2/EREBP transcription factor superfamily protein [Zea mays]"	up	Inf	up	8.77449	up	Inf
Zm00001d051451	Zm00001d051451	ERF	" PREDICTED: ethylene-responsive transcription factor ERF027-like [Zea mays]"	down	-2.79533	down	-1.878	down	-2.84643
Zm00001d009111	Zm00001d009111	G2-like	" hypothetical protein ZEAMMB73_786826 [Zea mays]"	up	Inf	up	Inf	up	Inf
Zm00001d038546	Zm00001d038546	G2-like	" uncharacterized protein LOC100272524 [Zea mays]"	down	-1.28017	down	-1.54317	down	-2.1101
Zm00001d012221	Zm00001d012221	GRAS	" uncharacterized protein LOC100273826 [Zea mays]"	down	-2.1274	down	-2.22462	down	-1.7805
Zm00001d016167	Zm00001d016167	GRAS	" TPA: hypothetical protein ZEAMMB73_128097 [Zea mays]"	up	Inf	up	Inf	up	4.88783
Zm00001d048681	Zm00001d048681	GRAS	" hypothetical protein ZEAMMB73_743046 [Zea mays]"	up	1.41559	up	1.69421	up	2.09807
Zm00001d048682	Zm00001d048682	GRAS	" PREDICTED: scarecrow-like protein 33 isoform X3 [Zea mays]"	up	1.78499	up	1.98592	up	1.4257
Zm00001d018260	Zm00001d018260	GRF	" LOC103627811 [Zea mays]"	up	4.133	up	2.92704	up	2.86853
Zm00001d002249	Zm00001d002249	HB-other	" TPA: putative POX domain/homeobox DNA-binding domain family protein [Zea mays]"	up	Inf	up	6.59142	up	Inf
Zm00001d009549	Zm00001d009549	HB-other	" uncharacterized protein LOC100278743 [Zea mays]"	up	2.62448	up	2.22524	up	3.12091
Zm00001d038811	Zm00001d038811	HB-PHD	" putative homeodomain-like transcription factor superfamily protein [Zea mays]"	down	-5.90586	down	-3.08193	down	-5.9009
Zm00001d029405	Zm00001d029405	HD-ZIP	" unknown [Zea mays]"	up	Inf	up	7.4767	up	Inf
Zm00001d040952	Zm00001d040952	HD-ZIP	" PREDICTED: uncharacterized protein LOC103652033 [Zea mays]"	up	Inf	up	4.77316	up	Inf
Zm00001d034555	Zm00001d034555	LBD	" PREDICTED: uncharacterized protein LOC103645703 [Zea mays]"	up	1.1307	up	1.27349	up	1.40495
Zm00001d004603	Zm00001d004603	MIKC_MADS	" hypothetical protein ZEAMMB73_206134 [Zea mays]"	up	Inf	up	Inf	up	Inf
Zm00001d021057	Zm00001d021057	MIKC_MADS	" putative polyprotein [Oryza sativa Japonica Group]"	up	3.58077	up	1.33559	up	2.85793
Zm00001d022628	Zm00001d022628	MYB	" PREDICTED: myb-related protein Hv1 isoform X3 [Zea mays]"	up	2.71749	up	1.66044	up	2.70306
Zm00001d032206	Zm00001d032206	MYB	" PREDICTED: myb-related protein 306-like isoform X1 [Zea mays]"	down	-Inf	down	-Inf	down	-5.70754
Zm00001d005458	Zm00001d005458	MYB_related	" TPA: hypothetical protein ZEAMMB73_795748 [Zea mays]"	up	2.49713	up	2.30716	up	2.69776
Zm00001d017507	Zm00001d017507	MYB_related	" Elote1 putative polyprotein [Zea mays]"	up	2.77468	up	4.15904	up	3.86142
Zm00001d019793	Zm00001d019793	MYB_related	" PREDICTED: protein disulfide isomerase-like 2-1 [Zea mays]"	up	Inf	up	3.82891	up	6.53475
Zm00001d024894	Zm00001d024894	MYB_related	" hypothetical protein ZEAMMB73_085513 [Zea mays]"	up	Inf	up	6.44807	up	Inf
Zm00001d034078	Zm00001d034078	MYB_related	" PREDICTED: uncharacterized protein LOC103630922 [Zea mays]"	up	Inf	up	Inf	up	Inf
Zm00001d049879	Zm00001d049879	MYB_related	" uncharacterized protein LOC100191504 [Zea mays]"	up	2.048	up	3.92148	up	3.23691
Zm00001d050287	Zm00001d050287	MYB_related	" hypothetical protein SORBIDRAFT_06g001660 [Sorghum bicolor]"	down	-6.12005	down	-Inf	down	-Inf
Zm00001d009494	Zm00001d009494	NAC	" hypothetical protein SORBIDRAFT_09g027830 [Sorghum bicolor]"	down	-1.91656	down	-2.42878	down	-1.94602
Zm00001d012527	Zm00001d012527	NAC	" PREDICTED: uncharacterized protein LOC100381829 isoform X1 [Zea mays]"	down	-1.80103	down	-1.85641	down	-1.41869
Zm00001d041791	Zm00001d041791	NAC	" PREDICTED: protein CUP-SHAPED COTYLEDON 1 [Zea mays]"	up	1.08911	up	1.19762	up	1.26025
Zm00001d015591	Zm00001d015591	Nin-like	" hypothetical protein ZEAMMB73_579884 [Zea mays]"	down	-4.0677	down	-Inf	down	-Inf
Zm00001d028904	Zm00001d028904	Nin-like	" hypothetical protein ZEAMMB73_150303 [Zea mays]"	down	-Inf	down	-Inf	down	-Inf
Zm00001d029542	Zm00001d029542	Nin-like	" hypothetical protein ZEAMMB73_395092 [Zea mays]"	up	3.72522	up	5.15878	up	3.03433
Zm00001d043782	Zm00001d043782	RAV	" TPA: putative AP2/EREBP transcription factor superfamily protein [Zea mays]"	down	-1.03657	down	-1.24341	down	-1.48911
Zm00001d002005	Zm00001d002005	SBP	" protein LIGULELESS 1 [Zea mays]"	down	-2.23235	down	-2.49784	down	-2.68758
Zm00001d032040	Zm00001d032040	SRS	" hypothetical protein [Zea mays]"	up	1.90176	up	1.74939	up	1.53044
Zm00001d012795	Zm00001d012795	STAT	" hypothetical protein ZEAMMB73_505365 [Zea mays]"	down	-5.58711	down	-5.73873	down	-6.57123
Zm00001d025249	Zm00001d025249	TCP	" uncharacterized protein LOC100857014 [Zea mays]"	up	1.01572	up	1.17696	up	1.01293
Zm00001d029385	Zm00001d029385	Trihelix	" PREDICTED: cyclin-dependent kinase 12-like isoform X2 [Zea mays]"	up	Inf	up	Inf	up	Inf
Zm00001d032407	Zm00001d032407	Trihelix	AF466203_12 putative gag-pol precursor -orf2 [Zea mays]	up	1.43496	up	1.84785	up	2.25116
Zm00001d005748	Zm00001d005748	VOZ	" TPA: putative CBL-interacting protein kinase family protein [Zea mays]"	down	-1.30074	down	-1.21525	down	-1.59664
Zm00001d006944	Zm00001d006944	VOZ	" PREDICTED: CBL-interacting serine/threonine-protein kinase 1 isoform X1 [Zea mays]"	up	1.91066	up	2.37457	up	2.81942
Zm00001d022272	Zm00001d022272	VOZ	" TPA: putative CBL-interacting protein kinase family protein [Zea mays]"	down	-2.08346	down	-1.95099	down	-1.44654
Zm00001d036726	Zm00001d036726	WRKY	" PREDICTED: probable WRKY transcription factor 40 [Zea mays]"	down	-4.22336	down	-2.64726	down	-2.79829
Zm00001d032175	Zm00001d032175	ZF-HD	" ZF-HD homeobox protein [Zea mays]"	up	1.07231	up	1.08191	up	1.00459
