# Supplementary material for: Identification of QTLs and their candidate genes for the number of maize tassel branches in F2 from two higher generation sister lines using QTL mapping and RNA-seq analysis
Source: Front Plant Sci. 2023 Aug 13;14:1202755. doi: 10.3389/fpls.2023.1202755 (PMC10460468; doi:10.3389/fpls.2023.1202755)
Supplement: Supplementary file 9 [file Table_8.xlsx]

## Sheet: Sheet1
Table S8:The primer of qRT-PCR and clone gene
GeneID	Forward primer	Reversed primer
Zm00001d038519	CGGACAGAGGAACTCCATCA	CATTCAGGCGTCTCGACTGT
Zm00001d038523	CCAAGAAGCCTGCGCCTG	TAGTCGTTCACCTCCACGTC
Zm00001d038546	ACATCGGATCTTCATAATCGCT	ATCACAGTGAGAACCCCTTTAG
Zm00001d038552	CGTGCTGCTCAACTTCTACGTG	GCCAGCAACCGATGCCCTG
Zm00001d038537	CGTTTCTTCCTGCCATTTGGG	GCACCAACAAGCTCGATACC
